# Supplementary material for: MiDAS 5: Global diversity of bacteria and archaea in anaerobic digesters
Source: Nat Commun. 2024 Jun 25;15:5361. doi: 10.1038/s41467-024-49641-y (PMC11199495; doi:10.1038/s41467-024-49641-y)
Supplement: Supplementary file 4 — Supplementary Data 1 [file 41467_2024_49641_MOESM4_ESM.xlsx]

## Sheet: DataS1_AD_metadata_220401
SampleID	Replicate_type	Continent	Country	Country_code	City	Latitude	Longitude	Sampling_date	Temperature_range	Digester_location	Digester_technology	Primary_substrate	Confidential
AR-01-A	Biological	South America	Argentina	AR	City1	Confidential	Confidential	2019-03-12	Mesophilic	Industry	Other	Industrial	Y
AR-01-B	Biological	South America	Argentina	AR	City1	Confidential	Confidential	2019-03-12	Mesophilic	Industry	Other	Industrial	Y
AR-02-A	Biological	South America	Argentina	AR	City1	-24.79	-65.41	2019-03-18	Mesophilic	WWTP	TSAD	Wastewater sludge	N
AR-02-B	Biological	South America	Argentina	AR	City1	-24.79	-65.41	2019-03-18	Mesophilic	WWTP	TSAD	Wastewater sludge	N
AR-03-A	Biological	South America	Argentina	AR	City1	-24.79	-65.41	2019-03-18	Mesophilic	WWTP	TSAD	Wastewater sludge	N
AR-03-B	Biological	South America	Argentina	AR	City1	-24.79	-65.41	2019-03-18	Mesophilic	WWTP	TSAD	Wastewater sludge	N
AR-04-A	Biological	South America	Argentina	AR	City1	-24.79	-65.41	2019-03-18	Mesophilic	WWTP	TSAD	Wastewater sludge	N
AR-04-B	Biological	South America	Argentina	AR	City1	-24.79	-65.41	2019-03-18	Mesophilic	WWTP	TSAD	Wastewater sludge	N
AR-05-A	Biological	South America	Argentina	AR	City1	-24.79	-65.41	2019-03-18	Mesophilic	WWTP	TSAD	Wastewater sludge	N
AR-05-B	Biological	South America	Argentina	AR	City1	-24.79	-65.41	2019-03-18	Mesophilic	WWTP	TSAD	Wastewater sludge	N
AR-06-A	Biological	South America	Argentina	AR	City1	-24.79	-65.41	2019-03-18	Mesophilic	WWTP	TSAD	Wastewater sludge	N
AR-06-B	Biological	South America	Argentina	AR	City1	-24.79	-65.41	2019-03-18	Mesophilic	WWTP	TSAD	Wastewater sludge	N
AR-07-A		South America	Argentina	AR	City1	-24.79	-65.41	2019-03-18	Mesophilic	WWTP	TSAD	Wastewater sludge	N
AR-07-B		South America	Argentina	AR	City1	-24.79	-65.41	2019-03-18	Mesophilic	WWTP	TSAD	Wastewater sludge	N
AR-08-A		South America	Argentina	AR	City1	-24.79	-65.41	2019-03-18	Mesophilic	WWTP	TSAD	Wastewater sludge	N
AR-08-B		South America	Argentina	AR	City1	-24.79	-65.41	2019-03-18	Mesophilic	WWTP	TSAD	Wastewater sludge	N
AR-09-A		South America	Argentina	AR	City1	-24.79	-65.41	2019-03-18	Mesophilic	WWTP	TSAD	Wastewater sludge	N
AR-09-B		South America	Argentina	AR	City1	-24.79	-65.41	2019-03-18	Mesophilic	WWTP	TSAD	Wastewater sludge	N
AR2-01-A	Biological	South America	Argentina	AR	City2	-33.18	-64.38	2018-09-12	Mesophilic	Agriculture	CSTR	Industrial	N
AR2-01-B	Biological	South America	Argentina	AR	City2	-33.18	-64.38	2018-09-12	Mesophilic	Agriculture	CSTR	Industrial	N
AR2-02-A	Biological	South America	Argentina	AR	City2	-33.18	-64.38	2019-04-05	Mesophilic	Agriculture	CSTR	Industrial	N
AR2-02-B	Biological	South America	Argentina	AR	City2	-33.18	-64.38	2019-04-05	Mesophilic	Agriculture	CSTR	Industrial	N
AR2-03-A	Biological	South America	Argentina	AR	City2	-33.18	-64.38	2019-04-05	Mesophilic	Agriculture	CSTR	Industrial	N
AR2-03-B	Biological	South America	Argentina	AR	City2	-33.18	-64.38	2019-04-05	Mesophilic	Agriculture	CSTR	Industrial	N
AR2-04-A	Biological	South America	Argentina	AR	City2	-33.18	-64.38	2019-04-05	Mesophilic	Agriculture	CSTR	Industrial	N
AR2-04-B	Biological	South America	Argentina	AR	City2	-33.18	-64.38	2019-04-05	Mesophilic	Agriculture	CSTR	Industrial	N
AR2-05-A	Biological	South America	Argentina	AR	City2	-33.18	-64.38	2019-04-05	Mesophilic	Agriculture	CSTR	Industrial	N
AR2-05-B	Biological	South America	Argentina	AR	City2	-33.18	-64.38	2019-04-05	Mesophilic	Agriculture	CSTR	Industrial	N
AR2-06-A	Technical	South America	Argentina	AR	City3	-35.39	-62.39	2019-04-06	Mesophilic	Agriculture	CSTR	Manure	N
AR2-06-B	Technical	South America	Argentina	AR	City3	-35.39	-62.39	2019-04-06	Mesophilic	Agriculture	CSTR	Manure	N
AR2-07-A	Technical	South America	Argentina	AR	City4	-35.9	-60.73	2019-04-06	Mesophilic	Agriculture	CSTR	Manure	N
AR2-07-B	Technical	South America	Argentina	AR	City4	-35.9	-60.73	2019-04-06	Mesophilic	Agriculture	CSTR	Manure	N
AR2-08-A	Biological	South America	Argentina	AR	City5	-33.65	-65.53	2019-04-04	Mesophilic	Industry	Other	Industrial	N
AR2-08-B	Biological	South America	Argentina	AR	City5	-33.65	-65.53	2019-04-04	Mesophilic	Industry	Other	Industrial	N
AR2-09-A		South America	Argentina	AR	City6	-34.55	-59.03	2019-04-10	Mesophilic	Industry	Other	Industrial	N
AR2-09-B		South America	Argentina	AR	City6	-34.55	-59.03	2019-04-10	Mesophilic	Industry	Other	Industrial	N
AR2-10-A	Biological	South America	Argentina	AR	City7	-32.2	-58.18	2019-04-09	Mesophilic	Industry	Other	Industrial	N
AR2-10-B	Biological	South America	Argentina	AR	City7	-32.2	-58.18	2019-04-09	Mesophilic	Industry	Other	Industrial	N
AR2-11-A	Biological	South America	Argentina	AR	City8	Confidential	Confidential	2019-04-03	Mesophilic	Industry	Other	Industrial	Y
AR2-11-B	Biological	South America	Argentina	AR	City8	Confidential	Confidential	2019-04-03	Mesophilic	Industry	Other	Industrial	Y
AR2-12-A	Biological	South America	Argentina	AR	City9	-34.7	-58.28	2019-04-11	Mesophilic	Industry	Other	Industrial	N
AR2-12-B	Biological	South America	Argentina	AR	City9	-34.7	-58.28	2019-04-11	Mesophilic	Industry	Other	Industrial	N
AR2-13-A	Technical	South America	Argentina	AR	City10	Confidential	Confidential	2019-04-11	Mesophilic	WWTP	CSTR	Wastewater sludge	Y
AR2-13-B	Technical	South America	Argentina	AR	City10	Confidential	Confidential	2019-04-11	Mesophilic	WWTP	CSTR	Wastewater sludge	Y
AR2-14-A	Biological	South America	Argentina	AR	City11	-27.15	-65.48	2019-04-12	Mesophilic	Industry	UASB	Industrial	N
AR2-14-B	Biological	South America	Argentina	AR	City11	-27.15	-65.48	2019-04-12	Mesophilic	Industry	UASB	Industrial	N
AR2-15-A	Biological	South America	Argentina	AR	City12	-33.38	-65.58	2019-04-12	Mesophilic	Agriculture	CSTR	Manure	N
AR2-15-B	Biological	South America	Argentina	AR	City12	-33.38	-65.58	2019-04-12	Mesophilic	Agriculture	CSTR	Manure	N
AU-01-A	Biological	Oceania	Australia	AU	City13	Confidential	Confidential	2020-01-13	Mesophilic	WWTP	CSTR	Wastewater sludge	Y
AU-01-B	Biological	Oceania	Australia	AU	City13	Confidential	Confidential	2020-01-13	Mesophilic	WWTP	CSTR	Wastewater sludge	Y
AU-02-A	Biological	Oceania	Australia	AU	City13	Confidential	Confidential	2020-01-13	Mesophilic	WWTP	CSTR	Wastewater sludge	Y
AU-02-B	Biological	Oceania	Australia	AU	City13	Confidential	Confidential	2020-01-13	Mesophilic	WWTP	CSTR	Wastewater sludge	Y
AU-03-A	Biological	Oceania	Australia	AU	City13	Confidential	Confidential	2020-01-13	Mesophilic	WWTP	CSTR	Wastewater sludge	Y
AU-03-B	Biological	Oceania	Australia	AU	City13	Confidential	Confidential	2020-01-13	Mesophilic	WWTP	CSTR	Wastewater sludge	Y
AU-04-A	Biological	Oceania	Australia	AU	City13	Confidential	Confidential	2020-01-13	Mesophilic	WWTP	CSTR	Wastewater sludge	Y
AU-04-B	Biological	Oceania	Australia	AU	City13	Confidential	Confidential	2020-01-13	Mesophilic	WWTP	CSTR	Wastewater sludge	Y
AU-05-A	Biological	Oceania	Australia	AU	City13	Confidential	Confidential	2020-01-13	Mesophilic	WWTP	CSTR	Wastewater sludge	Y
AU-05-B	Biological	Oceania	Australia	AU	City13	Confidential	Confidential	2020-01-13	Mesophilic	WWTP	CSTR	Wastewater sludge	Y
AU-06-A	Biological	Oceania	Australia	AU	City13	Confidential	Confidential	2020-01-13	Mesophilic	WWTP	CSTR	Wastewater sludge	Y
AU-06-B	Biological	Oceania	Australia	AU	City13	Confidential	Confidential	2020-01-13	Mesophilic	WWTP	CSTR	Wastewater sludge	Y
AU-07-A	Biological	Oceania	Australia	AU	City14	-38.02	145.17	2020-01-20	Mesophilic	WWTP	CSTR	Wastewater sludge	N
AU-07-B	Biological	Oceania	Australia	AU	City14	-38.02	145.17	2020-01-20	Mesophilic	WWTP	CSTR	Wastewater sludge	N
AU-08-A	Biological	Oceania	Australia	AU	City14	-38.02	145.17	2020-01-20	Mesophilic	WWTP	CSTR	Wastewater sludge	N
AU-08-B	Biological	Oceania	Australia	AU	City14	-38.02	145.17	2020-01-20	Mesophilic	WWTP	CSTR	Wastewater sludge	N
AU-09-A	Biological	Oceania	Australia	AU	City14	-38.02	145.17	2020-01-20	Mesophilic	WWTP	CSTR	Wastewater sludge	N
AU-09-B	Biological	Oceania	Australia	AU	City14	-38.02	145.17	2020-01-20	Mesophilic	WWTP	CSTR	Wastewater sludge	N
AU-10-A	Biological	Oceania	Australia	AU	City14	-38.02	145.17	2020-01-20	Mesophilic	WWTP	CSTR	Wastewater sludge	N
AU-10-B	Biological	Oceania	Australia	AU	City14	-38.02	145.17	2020-01-20	Mesophilic	WWTP	CSTR	Wastewater sludge	N
AU-11-A	Biological	Oceania	Australia	AU	City15	-27.55	152.99	2020-01-22	Mesophilic	WWTP	CSTR	Wastewater sludge	N
AU-11-B	Biological	Oceania	Australia	AU	City15	-27.55	152.99	2020-01-22	Mesophilic	WWTP	CSTR	Wastewater sludge	N
AU-12-A	Biological	Oceania	Australia	AU	City15	-27.55	152.99	2020-01-22	Mesophilic	WWTP	CSTR	Wastewater sludge	N
AU-12-B	Biological	Oceania	Australia	AU	City15	-27.55	152.99	2020-01-22	Mesophilic	WWTP	CSTR	Wastewater sludge	N
AU-13-A	Biological	Oceania	Australia	AU	City15	-27.55	152.99	2020-01-22	Mesophilic	WWTP	CSTR	Wastewater sludge	N
AU-13-B	Biological	Oceania	Australia	AU	City15	-27.55	152.99	2020-01-22	Mesophilic	WWTP	CSTR	Wastewater sludge	N
AU-14-A	Biological	Oceania	Australia	AU	City15	-27.55	152.99	2020-01-22	Mesophilic	WWTP	CSTR	Wastewater sludge	N
AU-14-B	Biological	Oceania	Australia	AU	City15	-27.55	152.99	2020-01-22	Mesophilic	WWTP	CSTR	Wastewater sludge	N
AU-15-A	Biological	Oceania	Australia	AU	City16	-27.91	153.37	2020-01-23	Mesophilic	WWTP	CSTR	Wastewater sludge	N
AU-15-B	Biological	Oceania	Australia	AU	City16	-27.91	153.37	2020-01-23	Mesophilic	WWTP	CSTR	Wastewater sludge	N
AU-16-A	Biological	Oceania	Australia	AU	City16	-27.91	153.37	2020-01-23	Mesophilic	WWTP	CSTR	Wastewater sludge	N
AU-16-B	Biological	Oceania	Australia	AU	City16	-27.91	153.37	2020-01-23	Mesophilic	WWTP	CSTR	Wastewater sludge	N
AU-17-A	Biological	Oceania	Australia	AU	City16	-28.12	153.44	2020-01-23	Mesophilic	WWTP	CSTR	Wastewater sludge	N
AU-17-B	Biological	Oceania	Australia	AU	City16	-28.12	153.44	2020-01-23	Mesophilic	WWTP	CSTR	Wastewater sludge	N
AU-18-A	Biological	Oceania	Australia	AU	City16	-28.12	153.44	2020-01-23	Mesophilic	WWTP	CSTR	Wastewater sludge	N
AU-18-B	Biological	Oceania	Australia	AU	City16	-28.12	153.44	2020-01-23	Mesophilic	WWTP	CSTR	Wastewater sludge	N
AU-19-A	Biological	Oceania	Australia	AU	City17	-26.73	153.12	2020-01-23	Mesophilic	WWTP	CSTR	Wastewater sludge	N
AU-19-B	Biological	Oceania	Australia	AU	City17	-26.73	153.12	2020-01-23	Mesophilic	WWTP	CSTR	Wastewater sludge	N
AU-20-A	Biological	Oceania	Australia	AU	City18	-34.03	151.16	2020-01-17	Mesophilic	WWTP	TSAD	Wastewater sludge	N
AU-20-B	Biological	Oceania	Australia	AU	City18	-34.03	151.16	2020-01-17	Mesophilic	WWTP	TSAD	Wastewater sludge	N
AU-21-A	Biological	Oceania	Australia	AU	City18	-33.89	151.28	2020-01-20	Mesophilic	WWTP	CSTR	Wastewater sludge	N
AU-21-B	Biological	Oceania	Australia	AU	City18	-33.89	151.28	2020-01-20	Mesophilic	WWTP	CSTR	Wastewater sludge	N
AU-22-A	Biological	Oceania	Australia	AU	City18	-33.81	151.3	2020-01-20	Mesophilic	WWTP	CSTR	Wastewater sludge	N
AU-22-B	Biological	Oceania	Australia	AU	City18	-33.81	151.3	2020-01-20	Mesophilic	WWTP	CSTR	Wastewater sludge	N
AU-24-A	Biological	Oceania	Australia	AU	City18	-33.96	151.25	2020-01-17	Mesophilic	WWTP	CSTR	Wastewater sludge	N
AU-24-B	Biological	Oceania	Australia	AU	City18	-33.96	151.25	2020-01-17	Mesophilic	WWTP	CSTR	Wastewater sludge	N
AU-25-A	Biological	Oceania	Australia	AU	City18	-33.96	151.25	2020-01-17	Mesophilic	WWTP	CSTR	Wastewater sludge	N
AU-25-B	Biological	Oceania	Australia	AU	City18	-33.96	151.25	2020-01-17	Mesophilic	WWTP	CSTR	Wastewater sludge	N
AU-26-A	Biological	Oceania	Australia	AU	City19	Confidential	Confidential	2020-01-30	Mesophilic	WWTP	CSTR	Wastewater sludge	Y
AU-26-B	Biological	Oceania	Australia	AU	City19	Confidential	Confidential	2020-01-30	Mesophilic	WWTP	CSTR	Wastewater sludge	Y
AU-27-A	Biological	Oceania	Australia	AU	City19	Confidential	Confidential	2020-01-30	Mesophilic	WWTP	CSTR	Wastewater sludge	Y
AU-27-B	Biological	Oceania	Australia	AU	City19	Confidential	Confidential	2020-01-30	Mesophilic	WWTP	CSTR	Wastewater sludge	Y
AU-28-A	Biological	Oceania	Australia	AU	City19	Confidential	Confidential	2020-01-30	Mesophilic	WWTP	CSTR	Wastewater sludge	Y
AU-28-B	Biological	Oceania	Australia	AU	City19	Confidential	Confidential	2020-01-30	Mesophilic	WWTP	CSTR	Wastewater sludge	Y
AU-29-A	Biological	Oceania	Australia	AU	City19	Confidential	Confidential	2020-01-30	Mesophilic	WWTP	CSTR	Wastewater sludge	Y
AU-29-B	Biological	Oceania	Australia	AU	City19	Confidential	Confidential	2020-01-30	Mesophilic	WWTP	CSTR	Wastewater sludge	Y
AU-30-A	Biological	Oceania	Australia	AU	City19	Confidential	Confidential	2020-01-30	Mesophilic	WWTP	CSTR	Wastewater sludge	Y
AU-30-B	Biological	Oceania	Australia	AU	City19	Confidential	Confidential	2020-01-30	Mesophilic	WWTP	CSTR	Wastewater sludge	Y
AU-31-A	Biological	Oceania	Australia	AU	City19	Confidential	Confidential	2020-01-30	Mesophilic	WWTP	CSTR	Wastewater sludge	Y
AU-31-B	Biological	Oceania	Australia	AU	City19	Confidential	Confidential	2020-01-30	Mesophilic	WWTP	CSTR	Wastewater sludge	Y
AU-32-A	Biological	Oceania	Australia	AU	City20	-27.38	153.15	2020-01-31	Mesophilic	WWTP	Other	Wastewater sludge	N
AU-32-B	Biological	Oceania	Australia	AU	City20	-27.38	153.15	2020-01-31	Mesophilic	WWTP	Other	Wastewater sludge	N
AU-33-A	Biological	Oceania	Australia	AU	City20	-27.38	153.15	2020-01-31	Mesophilic	WWTP	Other	Wastewater sludge	N
AU-33-B	Biological	Oceania	Australia	AU	City20	-27.38	153.15	2020-01-31	Mesophilic	WWTP	Other	Wastewater sludge	N
AU-34-A	Biological	Oceania	Australia	AU	City20	-27.38	153.15	2020-01-31	Mesophilic	WWTP	Other	Wastewater sludge	N
AU-34-B	Biological	Oceania	Australia	AU	City20	-27.38	153.15	2020-01-31	Mesophilic	WWTP	Other	Wastewater sludge	N
AU-35-A	Biological	Oceania	Australia	AU	City20	-27.38	153.15	2020-01-31	Mesophilic	WWTP	Other	Wastewater sludge	N
AU-35-B	Biological	Oceania	Australia	AU	City20	-27.38	153.15	2020-01-31	Mesophilic	WWTP	Other	Wastewater sludge	N
BE-01-A	Technical	Europe	Belgium	BE	City21	Confidential	Confidential	2018-11-07	Mesophilic	WWTP	CSTR	Wastewater sludge	Y
BE-01-B	Technical	Europe	Belgium	BE	City21	Confidential	Confidential	2018-11-07	Mesophilic	WWTP	CSTR	Wastewater sludge	Y
BE-02-A	Technical	Europe	Belgium	BE	City22	Confidential	Confidential	2018-11-07	Mesophilic	WWTP	CSTR	Wastewater sludge	Y
BE-02-B	Technical	Europe	Belgium	BE	City22	Confidential	Confidential	2018-11-07	Mesophilic	WWTP	CSTR	Wastewater sludge	Y
BE-03-A	Technical	Europe	Belgium	BE	City23	Confidential	Confidential	2018-11-07	Mesophilic	WWTP	CSTR	Wastewater sludge	Y
BE-03-B	Technical	Europe	Belgium	BE	City23	Confidential	Confidential	2018-11-07	Mesophilic	WWTP	CSTR	Wastewater sludge	Y
BE-04-A	Technical	Europe	Belgium	BE	City24	Confidential	Confidential	2018-11-07	Mesophilic	WWTP	CSTR	Wastewater sludge	Y
BE-04-B	Technical	Europe	Belgium	BE	City24	Confidential	Confidential	2018-11-07	Mesophilic	WWTP	CSTR	Wastewater sludge	Y
BE-05-A	Technical	Europe	Belgium	BE	City25	Confidential	Confidential	2018-11-07	Mesophilic	WWTP	CSTR	Wastewater sludge	Y
BE-05-B	Technical	Europe	Belgium	BE	City25	Confidential	Confidential	2018-11-07	Mesophilic	WWTP	CSTR	Wastewater sludge	Y
BE-06-A	Technical	Europe	Belgium	BE	City26	Confidential	Confidential	2018-11-07	Mesophilic	WWTP	CSTR	Wastewater sludge	Y
BE-06-B	Technical	Europe	Belgium	BE	City26	Confidential	Confidential	2018-11-07	Mesophilic	WWTP	CSTR	Wastewater sludge	Y
BE-07-A	Technical	Europe	Belgium	BE	City27	Confidential	Confidential	2018-11-07	Mesophilic	WWTP	CSTR	Wastewater sludge	Y
BE-07-B	Technical	Europe	Belgium	BE	City27	Confidential	Confidential	2018-11-07	Mesophilic	WWTP	CSTR	Wastewater sludge	Y
BE-08-A	Technical	Europe	Belgium	BE	City28	Confidential	Confidential	2018-11-07	Mesophilic	WWTP	CSTR	Wastewater sludge	Y
BE-08-B	Technical	Europe	Belgium	BE	City28	Confidential	Confidential	2018-11-07	Mesophilic	WWTP	CSTR	Wastewater sludge	Y
BE-09-A	Technical	Europe	Belgium	BE	City29	Confidential	Confidential	2018-11-07	Mesophilic	WWTP	CSTR	Wastewater sludge	Y
BE-09-B	Technical	Europe	Belgium	BE	City29	Confidential	Confidential	2018-11-07	Mesophilic	WWTP	CSTR	Wastewater sludge	Y
BE-10-A	Technical	Europe	Belgium	BE	City30	Confidential	Confidential	2018-11-07	Mesophilic	WWTP	CSTR	Wastewater sludge	Y
BE-10-B	Technical	Europe	Belgium	BE	City30	Confidential	Confidential	2018-11-07	Mesophilic	WWTP	CSTR	Wastewater sludge	Y
BE-11-A	Technical	Europe	Belgium	BE	City31	Confidential	Confidential	2018-11-07	Mesophilic	WWTP	CSTR	Wastewater sludge	Y
BE-11-B	Technical	Europe	Belgium	BE	City31	Confidential	Confidential	2018-11-07	Mesophilic	WWTP	CSTR	Wastewater sludge	Y
BE-12-A	Technical	Europe	Belgium	BE	City32	Confidential	Confidential	2018-11-08	Mesophilic	Agriculture	CSTR	Manure	Y
BE-12-B	Technical	Europe	Belgium	BE	City32	Confidential	Confidential	2018-11-08	Mesophilic	Agriculture	CSTR	Manure	Y
BE-13-A	Technical	Europe	Belgium	BE	City33	Confidential	Confidential	2018-11-08	Mesophilic	Agriculture	CSTR	Food waste	Y
BE-13-B	Technical	Europe	Belgium	BE	City33	Confidential	Confidential	2018-11-08	Mesophilic	Agriculture	CSTR	Food waste	Y
BE-14-A	Technical	Europe	Belgium	BE	City34	Confidential	Confidential	2018-11-08	Thermophilic	Industry	CSTR	Food waste	Y
BE-14-B	Technical	Europe	Belgium	BE	City34	Confidential	Confidential	2018-11-08	Thermophilic	Industry	CSTR	Food waste	Y
BE-15-A	Technical	Europe	Belgium	BE	City35	Confidential	Confidential	2018-11-08	Mesophilic	Agriculture	CSTR	Industrial	Y
BE-15-B	Technical	Europe	Belgium	BE	City35	Confidential	Confidential	2018-11-08	Mesophilic	Agriculture	CSTR	Industrial	Y
BE-16-A	Technical	Europe	Belgium	BE	City36	Confidential	Confidential	2018-11-08	Thermophilic	Agriculture	CSTR	Manure	Y
BE-16-B	Technical	Europe	Belgium	BE	City36	Confidential	Confidential	2018-11-08	Thermophilic	Agriculture	CSTR	Manure	Y
BE-17-A	Technical	Europe	Belgium	BE	City37	Confidential	Confidential	2018-11-08	Mesophilic	Agriculture	CSTR	Industrial	Y
BE-17-B	Technical	Europe	Belgium	BE	City37	Confidential	Confidential	2018-11-08	Mesophilic	Agriculture	CSTR	Industrial	Y
BE-18-A	Technical	Europe	Belgium	BE	City38	Confidential	Confidential	2018-11-08	Mesophilic	Agriculture	CSTR	Food waste	Y
BE-18-B	Technical	Europe	Belgium	BE	City38	Confidential	Confidential	2018-11-08	Mesophilic	Agriculture	CSTR	Food waste	Y
BE-19-A	Technical	Europe	Belgium	BE	City39	Confidential	Confidential	2018-11-08	Thermophilic	Agriculture	CSTR	Food waste	Y
BE-19-B	Technical	Europe	Belgium	BE	City39	Confidential	Confidential	2018-11-08	Thermophilic	Agriculture	CSTR	Food waste	Y
BE-20-A	Technical	Europe	Belgium	BE	City40	Confidential	Confidential	2018-11-08	Mesophilic	Agriculture	CSTR	Manure	Y
BE-20-B	Technical	Europe	Belgium	BE	City40	Confidential	Confidential	2018-11-08	Mesophilic	Agriculture	CSTR	Manure	Y
BE-21-A	Technical	Europe	Belgium	BE	City41	Confidential	Confidential	2018-11-08	Mesophilic	Agriculture	CSTR	Food waste	Y
BE-21-B	Technical	Europe	Belgium	BE	City41	Confidential	Confidential	2018-11-08	Mesophilic	Agriculture	CSTR	Food waste	Y
BE-22-A	Technical	Europe	Belgium	BE	City42	Confidential	Confidential	2018-11-08	Mesophilic	Agriculture	CSTR	Food waste	Y
BE-22-B	Technical	Europe	Belgium	BE	City42	Confidential	Confidential	2018-11-08	Mesophilic	Agriculture	CSTR	Food waste	Y
BE-23-A	Technical	Europe	Belgium	BE	City43	Confidential	Confidential	2018-11-08	Mesophilic	Agriculture	CSTR	Industrial	Y
BE-23-B	Technical	Europe	Belgium	BE	City43	Confidential	Confidential	2018-11-08	Mesophilic	Agriculture	CSTR	Industrial	Y
BE-24-A	Technical	Europe	Belgium	BE	City44	Confidential	Confidential	2018-11-08	Mesophilic	Agriculture	CSTR	Food waste	Y
BE-24-B	Technical	Europe	Belgium	BE	City44	Confidential	Confidential	2018-11-08	Mesophilic	Agriculture	CSTR	Food waste	Y
BE-25-A	Technical	Europe	Belgium	BE	City45	Confidential	Confidential	2018-11-08	Mesophilic	Agriculture	CSTR	Food waste	Y
BE-25-B	Technical	Europe	Belgium	BE	City45	Confidential	Confidential	2018-11-08	Mesophilic	Agriculture	CSTR	Food waste	Y
BE-26-A	Technical	Europe	Belgium	BE	City46	Confidential	Confidential	2018-11-08	Mesophilic	Agriculture	CSTR	Food waste	Y
BE-26-B	Technical	Europe	Belgium	BE	City46	Confidential	Confidential	2018-11-08	Mesophilic	Agriculture	CSTR	Food waste	Y
BE-27-A	Technical	Europe	Belgium	BE	City47	Confidential	Confidential	2018-11-08	Mesophilic	Agriculture	CSTR	Manure	Y
BE-27-B	Technical	Europe	Belgium	BE	City47	Confidential	Confidential	2018-11-08	Mesophilic	Agriculture	CSTR	Manure	Y
BE-28-A	Technical	Europe	Belgium	BE	City48	Confidential	Confidential	2018-11-08	Mesophilic	Industry	CSTR	Manure	Y
BE-28-B	Technical	Europe	Belgium	BE	City48	Confidential	Confidential	2018-11-08	Mesophilic	Industry	CSTR	Manure	Y
CZ-01-A	Biological	Europe	Czech Republic	CZ	City49	50.2	15.81	2019-02-18	Mesophilic	WWTP	TSAD	Wastewater sludge	N
CZ-01-B	Biological	Europe	Czech Republic	CZ	City49	50.2	15.81	2019-02-18	Mesophilic	WWTP	TSAD	Wastewater sludge	N
CZ-02-A	Biological	Europe	Czech Republic	CZ	City49	50.2	15.81	2019-02-18	Mesophilic	WWTP	TSAD	Wastewater sludge	N
CZ-02-B	Biological	Europe	Czech Republic	CZ	City49	50.2	15.81	2019-02-18	Mesophilic	WWTP	TSAD	Wastewater sludge	N
CZ-03-A	Biological	Europe	Czech Republic	CZ	City50	Confidential	Confidential	2019-02-19	Thermophilic	WWTP	CSTR	Wastewater sludge	Y
CZ-03-B	Biological	Europe	Czech Republic	CZ	City50	Confidential	Confidential	2019-02-19	Thermophilic	WWTP	CSTR	Wastewater sludge	Y
CZ-04-A	Biological	Europe	Czech Republic	CZ	City50	Confidential	Confidential	2019-02-19	Thermophilic	WWTP	CSTR	Wastewater sludge	Y
CZ-04-B	Biological	Europe	Czech Republic	CZ	City50	Confidential	Confidential	2019-02-19	Thermophilic	WWTP	CSTR	Wastewater sludge	Y
CZ-05-A	Biological	Europe	Czech Republic	CZ	City51	49.72	13.36	2019-02-22	Thermophilic	WWTP	CSTR	Wastewater sludge	N
CZ-05-B	Biological	Europe	Czech Republic	CZ	City51	49.72	13.36	2019-02-22	Thermophilic	WWTP	CSTR	Wastewater sludge	N
CZ-06-A	Biological	Europe	Czech Republic	CZ	City52	Confidential	Confidential	2019-02-19	Mesophilic	WWTP	TSAD	Wastewater sludge	Y
CZ-06-B	Biological	Europe	Czech Republic	CZ	City52	Confidential	Confidential	2019-02-19	Mesophilic	WWTP	TSAD	Wastewater sludge	Y
CZ-07-A	Biological	Europe	Czech Republic	CZ	City53	Confidential	Confidential	2019-02-19	Mesophilic	WWTP	TSAD	Wastewater sludge	Y
CZ-07-B	Biological	Europe	Czech Republic	CZ	City53	Confidential	Confidential	2019-02-19	Mesophilic	WWTP	TSAD	Wastewater sludge	Y
CZ-08-A	Biological	Europe	Czech Republic	CZ	City54	Confidential	Confidential	2019-02-19	Mesophilic	WWTP	TSAD	Wastewater sludge	Y
CZ-08-B	Biological	Europe	Czech Republic	CZ	City54	Confidential	Confidential	2019-02-19	Mesophilic	WWTP	TSAD	Wastewater sludge	Y
CZ-09-A	Biological	Europe	Czech Republic	CZ	City55	49.72	13.36	2019-02-22	Thermophilic	WWTP	CSTR	Wastewater sludge	N
CZ-09-B	Biological	Europe	Czech Republic	CZ	City55	49.72	13.36	2019-02-22	Thermophilic	WWTP	CSTR	Wastewater sludge	N
CZ-10-A	Technical	Europe	Czech Republic	CZ	City56	49.49	14.55	2019-02-14		Agriculture	Other	Other	N
CZ-10-B	Technical	Europe	Czech Republic	CZ	City56	49.49	14.55	2019-02-14		Agriculture	Other	Other	N
CZ-11-A	Biological	Europe	Czech Republic	CZ	City57	Confidential	Confidential	2019-02-12	Mesophilic	WWTP	TSAD	Wastewater sludge	Y
CZ-11-B	Biological	Europe	Czech Republic	CZ	City57	Confidential	Confidential	2019-02-12	Mesophilic	WWTP	TSAD	Wastewater sludge	Y
CZ-12-A	Biological	Europe	Czech Republic	CZ	City58	Confidential	Confidential	2019-02-12	Mesophilic	WWTP	CSTR	Wastewater sludge	Y
CZ-12-B	Biological	Europe	Czech Republic	CZ	City58	Confidential	Confidential	2019-02-12	Mesophilic	WWTP	CSTR	Wastewater sludge	Y
CZ-13-A	Biological	Europe	Czech Republic	CZ	City59	Confidential	Confidential	2019-02-12	Mesophilic	WWTP	TSAD	Wastewater sludge	Y
CZ-13-B	Biological	Europe	Czech Republic	CZ	City59	Confidential	Confidential	2019-02-12	Mesophilic	WWTP	TSAD	Wastewater sludge	Y
CZ-14-A	Biological	Europe	Czech Republic	CZ	City60	Confidential	Confidential	2019-02-12	Mesophilic	WWTP	TSAD	Wastewater sludge	Y
CZ-14-B	Biological	Europe	Czech Republic	CZ	City60	Confidential	Confidential	2019-02-12	Mesophilic	WWTP	TSAD	Wastewater sludge	Y
CZ-15-A	Biological	Europe	Czech Republic	CZ	City61	49.05	17.47	2019-02-12	Thermophilic	Agriculture	TSAD	Manure	N
CZ-15-B	Biological	Europe	Czech Republic	CZ	City61	49.05	17.47	2019-02-12	Thermophilic	Agriculture	TSAD	Manure	N
DK-01-A		Europe	Denmark	DK	City62	56.44	10.91	2020-03-02	Mesophilic	WWTP	CSTR	Wastewater sludge	N
DK-01-B		Europe	Denmark	DK	City62	56.44	10.91	2020-03-02	Mesophilic	WWTP	CSTR	Wastewater sludge	N
DK-02-A		Europe	Denmark	DK	City63	56.15	10.18	2020-03-02	Thermophilic	WWTP	CSTR	Wastewater sludge	N
DK-02-B		Europe	Denmark	DK	City63	56.15	10.18	2020-03-02	Thermophilic	WWTP	CSTR	Wastewater sludge	N
DK-03-A		Europe	Denmark	DK	City64	56.46	10.04	2020-03-02	Mesophilic	WWTP	CSTR	Wastewater sludge	N
DK-03-B		Europe	Denmark	DK	City64	56.46	10.04	2020-03-02	Mesophilic	WWTP	CSTR	Wastewater sludge	N
DK-04-A		Europe	Denmark	DK	City65	55.4	10.42	2020-03-02	Mesophilic	WWTP	CSTR	Wastewater sludge	N
DK-04-B		Europe	Denmark	DK	City65	55.4	10.42	2020-03-02	Mesophilic	WWTP	CSTR	Wastewater sludge	N
DK-05-A		Europe	Denmark	DK	City66	56.74	10.11	2020-03-02	Mesophilic	WWTP	CSTR	Wastewater sludge	N
DK-05-B		Europe	Denmark	DK	City66	56.74	10.11	2020-03-02	Mesophilic	WWTP	CSTR	Wastewater sludge	N
DK-06-A		Europe	Denmark	DK	City67	57.46	9.98	2020-03-02	Mesophilic	WWTP	CSTR	Wastewater sludge	N
DK-06-B		Europe	Denmark	DK	City67	57.46	9.98	2020-03-02	Mesophilic	WWTP	CSTR	Wastewater sludge	N
DK-07-A		Europe	Denmark	DK	City68	55.41	11.34	2020-03-02	Mesophilic	WWTP	CSTR	Wastewater sludge	N
DK-07-B		Europe	Denmark	DK	City68	55.41	11.34	2020-03-02	Mesophilic	WWTP	CSTR	Wastewater sludge	N
DK-08-A		Europe	Denmark	DK	City69	55.55	9.72	2020-03-03	Mesophilic	WWTP	CSTR	Wastewater sludge	N
DK-08-B		Europe	Denmark	DK	City69	55.55	9.72	2020-03-03	Mesophilic	WWTP	CSTR	Wastewater sludge	N
DK-09-A		Europe	Denmark	DK	City70	56.21	10.24	2020-03-03	Mesophilic	WWTP	CSTR	Wastewater sludge	N
DK-09-B		Europe	Denmark	DK	City70	56.21	10.24	2020-03-03	Mesophilic	WWTP	CSTR	Wastewater sludge	N
DK-10-A		Europe	Denmark	DK	City71	55.49	8.43	2020-03-03	Mesophilic	WWTP	CSTR	Wastewater sludge	N
DK-10-B		Europe	Denmark	DK	City71	55.49	8.43	2020-03-03	Mesophilic	WWTP	CSTR	Wastewater sludge	N
DK-11-A		Europe	Denmark	DK	City72	55.21	11.73	2020-03-03	Mesophilic	WWTP	CSTR	Wastewater sludge	N
DK-11-B		Europe	Denmark	DK	City72	55.21	11.73	2020-03-03	Mesophilic	WWTP	CSTR	Wastewater sludge	N
DK-12-A		Europe	Denmark	DK	City73	57.05	9.87	2020-03-03	Thermophilic	WWTP	CSTR	Wastewater sludge	N
DK-12-B		Europe	Denmark	DK	City73	57.05	9.87	2020-03-03	Thermophilic	WWTP	CSTR	Wastewater sludge	N
DK-13-A		Europe	Denmark	DK	City74	57.04	10.05	2020-03-03	Thermophilic	WWTP	CSTR	Wastewater sludge	N
DK-13-B		Europe	Denmark	DK	City74	57.04	10.05	2020-03-03	Thermophilic	WWTP	CSTR	Wastewater sludge	N
DK-14-A		Europe	Denmark	DK	City75	56.43	9.45	2020-03-02	Mesophilic	WWTP	CSTR	Wastewater sludge	N
DK-14-B		Europe	Denmark	DK	City75	56.43	9.45	2020-03-02	Mesophilic	WWTP	CSTR	Wastewater sludge	N
DK-15-A		Europe	Denmark	DK	City76	55.7	12.61	2020-03-04	Mesophilic	WWTP	CSTR	Wastewater sludge	N
DK-15-B		Europe	Denmark	DK	City76	55.7	12.61	2020-03-04	Mesophilic	WWTP	CSTR	Wastewater sludge	N
DK-16-A		Europe	Denmark	DK	City77	55.62	12.45	2020-03-04	Mesophilic	WWTP	CSTR	Wastewater sludge	N
DK-16-B		Europe	Denmark	DK	City77	55.62	12.45	2020-03-04	Mesophilic	WWTP	CSTR	Wastewater sludge	N
DK-17-A		Europe	Denmark	DK	City78	55.64	12.51	2020-03-04	Mesophilic	WWTP	CSTR	Wastewater sludge	N
DK-17-B		Europe	Denmark	DK	City78	55.64	12.51	2020-03-04	Mesophilic	WWTP	CSTR	Wastewater sludge	N
DK-18-A		Europe	Denmark	DK	City79	55.71	11.74	2020-03-04	Thermophilic	WWTP	CSTR	Wastewater sludge	N
DK-18-B		Europe	Denmark	DK	City79	55.71	11.74	2020-03-04	Thermophilic	WWTP	CSTR	Wastewater sludge	N
FI-03-A	Biological	Europe	Finland	FI	City80	60.16	24.71	2019-03-20	Mesophilic	WWTP	CSTR	Wastewater sludge	N
FI-03-B	Biological	Europe	Finland	FI	City80	60.16	24.71	2019-03-20	Mesophilic	WWTP	CSTR	Wastewater sludge	N
FI-04-A	Biological	Europe	Finland	FI	City80	60.16	24.71	2019-03-20	Mesophilic	WWTP	CSTR	Wastewater sludge	N
FI-04-B	Biological	Europe	Finland	FI	City80	60.16	24.71	2019-03-20	Mesophilic	WWTP	CSTR	Wastewater sludge	N
FI-08-A	Biological	Europe	Finland	FI	City81	Confidential	Confidential	2019-03-15	Mesophilic	WWTP	TSAD	Wastewater sludge	Y
FI-08-B	Biological	Europe	Finland	FI	City81	Confidential	Confidential	2019-03-15	Mesophilic	WWTP	TSAD	Wastewater sludge	Y
FI-09-A	Biological	Europe	Finland	FI	City81	Confidential	Confidential	2019-03-15	Mesophilic	WWTP	TSAD	Wastewater sludge	Y
FI-09-B	Biological	Europe	Finland	FI	City81	Confidential	Confidential	2019-03-15	Mesophilic	WWTP	TSAD	Wastewater sludge	Y
DE-01-A	Biological	Europe	Germany	DE	City82	49.47	11.03	2019-06-26	Mesophilic	WWTP	TSAD	Wastewater sludge	N
DE-01-B	Biological	Europe	Germany	DE	City82	49.47	11.03	2019-06-26	Mesophilic	WWTP	TSAD	Wastewater sludge	N
DE-03-A	Biological	Europe	Germany	DE	City83	51.54	6.98	2019-06-27	Mesophilic	WWTP	CSTR	Wastewater sludge	N
DE-03-B	Biological	Europe	Germany	DE	City83	51.54	6.98	2019-06-27	Mesophilic	WWTP	CSTR	Wastewater sludge	N
DE-05-A	Biological	Europe	Germany	DE	City84	49.49	8.47	2019-06-13	Mesophilic	WWTP	CSTR	Wastewater sludge	N
DE-05-B	Biological	Europe	Germany	DE	City84	49.49	8.47	2019-06-13	Mesophilic	WWTP	CSTR	Wastewater sludge	N
DE-06-A	Biological	Europe	Germany	DE	City85	51.18	6.49	2019-06-17	Mesophilic	WWTP	CSTR	Wastewater sludge	N
DE-06-B	Biological	Europe	Germany	DE	City85	51.18	6.49	2019-06-17	Mesophilic	WWTP	CSTR	Wastewater sludge	N
DE-07-A	Biological	Europe	Germany	DE	City86	51.2	6.74	2019-06-26	Mesophilic	WWTP	TSAD	Wastewater sludge	N
DE-07-B	Biological	Europe	Germany	DE	City86	51.2	6.74	2019-06-26	Mesophilic	WWTP	TSAD	Wastewater sludge	N
DE-08-A	Biological	Europe	Germany	DE	City87	48.29	11.68	2019-06-18	Mesophilic	WWTP	CSTR	Wastewater sludge	N
DE-08-B	Biological	Europe	Germany	DE	City87	48.29	11.68	2019-06-18	Mesophilic	WWTP	CSTR	Wastewater sludge	N
DE-09-A	Biological	Europe	Germany	DE	City88	52.67	13.43	2019-06-25	Mesophilic	WWTP	CSTR	Wastewater sludge	N
DE-09-B	Biological	Europe	Germany	DE	City88	52.67	13.43	2019-06-25	Mesophilic	WWTP	CSTR	Wastewater sludge	N
DE-11-A	Biological	Europe	Germany	DE	City89	48.37	10.9	2019-07-03	Mesophilic	WWTP	CSTR	Wastewater sludge	N
DE-11-B	Biological	Europe	Germany	DE	City89	48.37	10.9	2019-07-03	Mesophilic	WWTP	CSTR	Wastewater sludge	N
DE-12-A	Biological	Europe	Germany	DE	City90	Confidential	Confidential	2019-07-15	Mesophilic	WWTP	TSAD	Wastewater sludge	Y
DE-12-B	Biological	Europe	Germany	DE	City90	Confidential	Confidential	2019-07-15	Mesophilic	WWTP	TSAD	Wastewater sludge	Y
DE-13-A	Biological	Europe	Germany	DE	City91	52.41	9.66	2019-07-01	Mesophilic	WWTP	CSTR	Wastewater sludge	N
DE-13-B	Biological	Europe	Germany	DE	City91	52.41	9.66	2019-07-01	Mesophilic	WWTP	CSTR	Wastewater sludge	N
DE-14-A	Biological	Europe	Germany	DE	City92	48.04	7.82	2019-06-25	Mesophilic	WWTP	CSTR	Wastewater sludge	N
DE-14-B	Biological	Europe	Germany	DE	City92	48.04	7.82	2019-06-25	Mesophilic	WWTP	CSTR	Wastewater sludge	N
DE-16-A	Biological	Europe	Germany	DE	City93	51	6.99	2019-07-02	Mesophilic	WWTP	CSTR	Wastewater sludge	N
DE-16-B	Biological	Europe	Germany	DE	City93	51	6.99	2019-07-02	Mesophilic	WWTP	CSTR	Wastewater sludge	N
DE-18-A	Biological	Europe	Germany	DE	City94	Confidential	Confidential	2019-06-18	Mesophilic	WWTP	CSTR	Wastewater sludge	Y
DE-18-B	Biological	Europe	Germany	DE	City94	Confidential	Confidential	2019-06-18	Mesophilic	WWTP	CSTR	Wastewater sludge	Y
DE-19-A	Biological	Europe	Germany	DE	City95	Confidential	Confidential	2019-06-19	Mesophilic	WWTP	CSTR	Wastewater sludge	Y
DE-19-B	Biological	Europe	Germany	DE	City95	Confidential	Confidential	2019-06-19	Mesophilic	WWTP	CSTR	Wastewater sludge	Y
DE-20-A	Biological	Europe	Germany	DE	City96	51.34	6.56	2019-06-26	Mesophilic	WWTP	CSTR	Wastewater sludge	N
DE-20-B	Biological	Europe	Germany	DE	City96	51.34	6.56	2019-06-26	Mesophilic	WWTP	CSTR	Wastewater sludge	N
DE-21-A	Biological	Europe	Germany	DE	City97	52.41	13.46	2019-06-17	Mesophilic	WWTP	TSAD	Wastewater sludge	N
DE-21-B	Biological	Europe	Germany	DE	City97	52.41	13.46	2019-06-17	Mesophilic	WWTP	TSAD	Wastewater sludge	N
DE-22-A	Biological	Europe	Germany	DE	City98	Confidential	Confidential	2019-06-17	Mesophilic	WWTP	CSTR	Wastewater sludge	Y
DE-22-B	Biological	Europe	Germany	DE	City98	Confidential	Confidential	2019-06-17	Mesophilic	WWTP	CSTR	Wastewater sludge	Y
DE-23-A	Biological	Europe	Germany	DE	City99	Confidential	Confidential	2019-07-17	Mesophilic	WWTP	CSTR	Wastewater sludge	Y
DE-23-B	Biological	Europe	Germany	DE	City99	Confidential	Confidential	2019-07-17	Mesophilic	WWTP	CSTR	Wastewater sludge	Y
DE-25-A	Biological	Europe	Germany	DE	City100	48.21	11.63	2019-06-16	Mesophilic	WWTP	CSTR	Wastewater sludge	N
DE-25-B	Biological	Europe	Germany	DE	City100	48.21	11.63	2019-06-16	Mesophilic	WWTP	CSTR	Wastewater sludge	N
DE-26-A	Biological	Europe	Germany	DE	City101	53.63	9.63	2019-06-24	Mesophilic	WWTP	CSTR	Wastewater sludge	N
DE-26-B	Biological	Europe	Germany	DE	City101	53.63	9.63	2019-06-24	Mesophilic	WWTP	CSTR	Wastewater sludge	N
DE-30-A	Biological	Europe	Germany	DE	City102	51.36	12.34	2019-06-25	Mesophilic	WWTP	CSTR	Wastewater sludge	N
DE-30-B	Biological	Europe	Germany	DE	City102	51.36	12.34	2019-06-25	Mesophilic	WWTP	CSTR	Wastewater sludge	N
DE-31-A	Biological	Europe	Germany	DE	City103	54.47	10.18	2019-07-24	Mesophilic	WWTP	Other	Wastewater sludge	N
DE-31-B	Biological	Europe	Germany	DE	City103	54.47	10.18	2019-07-24	Mesophilic	WWTP	Other	Wastewater sludge	N
DE-32-A	Biological	Europe	Germany	DE	City104	51.89	8.69	2019-07-15	Mesophilic	WWTP	CSTR	Wastewater sludge	N
DE-32-B	Biological	Europe	Germany	DE	City104	51.89	8.69	2019-07-15	Mesophilic	WWTP	CSTR	Wastewater sludge	N
DE-34-A	Biological	Europe	Germany	DE	City105	52.04	8.6	2019-07-31	Mesophilic	WWTP	TSAD	Wastewater sludge	N
DE-34-B	Biological	Europe	Germany	DE	City105	52.04	8.6	2019-07-31	Mesophilic	WWTP	TSAD	Wastewater sludge	N
DE-36-A	Biological	Europe	Germany	DE	City106	48.41	11.76	2019-08-05	Mesophilic	WWTP	CSTR	Wastewater sludge	N
DE-36-B	Biological	Europe	Germany	DE	City106	48.41	11.76	2019-08-05	Mesophilic	WWTP	CSTR	Wastewater sludge	N
GR-01-A	Biological	Europe	Greece	GR	City107	Confidential	Confidential	2019-11-15	Mesophilic	Agriculture	CSTR	Other	Y
GR-01-B	Biological	Europe	Greece	GR	City107	Confidential	Confidential	2019-11-15	Mesophilic	Agriculture	CSTR	Other	Y
GR-02-A	Biological	Europe	Greece	GR	City108	Confidential	Confidential	2019-11-15	Mesophilic	Other	CSTR	Manure	Y
GR-02-B	Biological	Europe	Greece	GR	City108	Confidential	Confidential	2019-11-15	Mesophilic	Other	CSTR	Manure	Y
GR-03-A	Biological	Europe	Greece	GR	City109	Confidential	Confidential	2019-11-19	Mesophilic	Agriculture	CSTR	Manure	Y
GR-03-B	Biological	Europe	Greece	GR	City109	Confidential	Confidential	2019-11-19	Mesophilic	Agriculture	CSTR	Manure	Y
GR-04-A	Biological	Europe	Greece	GR	City110	Confidential	Confidential	2019-11-22	Thermophilic	Agriculture	CSTR	Manure	Y
GR-04-B	Biological	Europe	Greece	GR	City110	Confidential	Confidential	2019-11-22	Thermophilic	Agriculture	CSTR	Manure	Y
GR-05-A	Biological	Europe	Greece	GR	City111	40.96	24.81	2019-11-27	Mesophilic	Agriculture	CSTR	Other	N
GR-05-B	Biological	Europe	Greece	GR	City111	40.96	24.81	2019-11-27	Mesophilic	Agriculture	CSTR	Other	N
GR-06-A	Biological	Europe	Greece	GR	City112	Confidential	Confidential	2019-11-27	Mesophilic	Industry	CSTR	Industrial	Y
GR-06-B	Biological	Europe	Greece	GR	City112	Confidential	Confidential	2019-11-27	Mesophilic	Industry	CSTR	Industrial	Y
GR-07-A	Biological	Europe	Greece	GR	City113	Confidential	Confidential	2019-12-06	Mesophilic	Agriculture	CSTR	Other	Y
GR-07-B	Biological	Europe	Greece	GR	City113	Confidential	Confidential	2019-12-06	Mesophilic	Agriculture	CSTR	Other	Y
GR-08-A	Biological	Europe	Greece	GR	City113	Confidential	Confidential	2019-12-06	Mesophilic	Agriculture	CSTR	Other	Y
GR-08-B	Biological	Europe	Greece	GR	City113	Confidential	Confidential	2019-12-06	Mesophilic	Agriculture	CSTR	Other	Y
GR-09-A	Biological	Europe	Greece	GR	City113	Confidential	Confidential	2019-12-09	Mesophilic	Agriculture	CSTR	Other	Y
GR-09-B	Biological	Europe	Greece	GR	City113	Confidential	Confidential	2019-12-09	Mesophilic	Agriculture	CSTR	Other	Y
GR-10-A	Biological	Europe	Greece	GR	City114	37.98	23.79	2019-12-09	Thermophilic	Other	CSTR	Food waste	N
GR-10-B	Biological	Europe	Greece	GR	City114	37.98	23.79	2019-12-09	Thermophilic	Other	CSTR	Food waste	N
GR-11-A	Biological	Europe	Greece	GR	City114	37.98	23.79	2019-12-09	Mesophilic	Other	CSTR	Food waste	N
GR-11-B	Biological	Europe	Greece	GR	City114	37.98	23.79	2019-12-09	Mesophilic	Other	CSTR	Food waste	N
IN-06-A		Asia	India	IN		23.15	79.31						N
IN-06-B		Asia	India	IN		23.15	79.31						N
IN-07-A		Asia	India	IN		23.15	79.31						N
IN-07-B		Asia	India	IN		23.15	79.31						N
IN-08-A		Asia	India	IN		23.15	79.31						N
IN-08-B		Asia	India	IN		23.15	79.31						N
IE-01-A	Biological	Europe	Ireland	IE	City115	Confidential	Confidential	2019-09-05	Mesophilic	WWTP	UASB	Industrial	Y
IE-01-B	Biological	Europe	Ireland	IE	City115	Confidential	Confidential	2019-09-05	Mesophilic	WWTP	UASB	Industrial	Y
IE-02-A	Biological	Europe	Ireland	IE	City116	52.27	-8.27	2019-09-05	Mesophilic	Industry	Other	Industrial	N
IE-02-B	Biological	Europe	Ireland	IE	City116	52.27	-8.27	2019-09-05	Mesophilic	Industry	Other	Industrial	N
PL-01-A	Biological	Europe	Poland	PL	City117	54.52	18.54	2019-03-21	Mesophilic	WWTP	CSTR	Wastewater sludge	N
PL-01-B	Biological	Europe	Poland	PL	City117	54.52	18.54	2019-03-21	Mesophilic	WWTP	CSTR	Wastewater sludge	N
PL-02-A	Biological	Europe	Poland	PL	City118	54.76	18.4	2019-03-21	Mesophilic	WWTP	CSTR	Industrial	N
PL-02-B	Biological	Europe	Poland	PL	City118	54.76	18.4	2019-03-21	Mesophilic	WWTP	CSTR	Industrial	N
PL-03-A	Biological	Europe	Poland	PL	City119	54.47	17.02	2019-03-22	Mesophilic	WWTP	CSTR	Wastewater sludge	N
PL-03-B	Biological	Europe	Poland	PL	City119	54.47	17.02	2019-03-22	Mesophilic	WWTP	CSTR	Wastewater sludge	N
PL-06-A	Biological	Europe	Poland	PL	City120	50.12	19.02	2019-03-27	Mesophilic	WWTP	CSTR	Industrial	N
PL-06-B	Biological	Europe	Poland	PL	City120	50.12	19.02	2019-03-27	Mesophilic	WWTP	CSTR	Industrial	N
PL-07-A	Biological	Europe	Poland	PL	City121	50.29	18.96	2019-03-27	Mesophilic	WWTP	CSTR	Wastewater sludge	N
PL-07-B	Biological	Europe	Poland	PL	City121	50.29	18.96	2019-03-27	Mesophilic	WWTP	CSTR	Wastewater sludge	N
PL-09-A	Biological	Europe	Poland	PL	City121	50.29	18.96	2019-03-27	Mesophilic	WWTP	CSTR	Wastewater sludge	N
PL-09-B	Biological	Europe	Poland	PL	City121	50.29	18.96	2019-03-27	Mesophilic	WWTP	CSTR	Wastewater sludge	N
PL-10-A	Biological	Europe	Poland	PL	City122	50.3	18.66	2019-03-27	Mesophilic	WWTP	CSTR	Wastewater sludge	N
PL-10-B	Biological	Europe	Poland	PL	City122	50.3	18.66	2019-03-27	Mesophilic	WWTP	CSTR	Wastewater sludge	N
PL-21-A	Biological	Europe	Poland	PL	City123	Confidential	Confidential	2019-03-26	Mesophilic	WWTP	CSTR	Wastewater sludge	Y
PL-21-B	Biological	Europe	Poland	PL	City123	Confidential	Confidential	2019-03-26	Mesophilic	WWTP	CSTR	Wastewater sludge	Y
PL-22-A	Biological	Europe	Poland	PL	City123	Confidential	Confidential	2019-03-26	Mesophilic	WWTP	CSTR	Wastewater sludge	Y
PL-22-B	Biological	Europe	Poland	PL	City123	Confidential	Confidential	2019-03-26	Mesophilic	WWTP	CSTR	Wastewater sludge	Y
PT-10-A		Europe	Portugal	PT	City124	Confidential	Confidential	2019-12-19		Other	Other	Food waste	Y
PT-10-B		Europe	Portugal	PT	City124	Confidential	Confidential	2019-12-19		Other	Other	Food waste	Y
PT-11-A		Europe	Portugal	PT	City125	Confidential	Confidential	2019-12-19	Thermophilic	Other	TSAD	Food waste	Y
PT-11-B		Europe	Portugal	PT	City125	Confidential	Confidential	2019-12-19	Thermophilic	Other	TSAD	Food waste	Y
PT-12-A		Europe	Portugal	PT	City126	Confidential	Confidential	2019-12-19	Mesophilic	Other	CSTR	Food waste	Y
PT-12-B		Europe	Portugal	PT	City126	Confidential	Confidential	2019-12-19	Mesophilic	Other	CSTR	Food waste	Y
PT-13-A		Europe	Portugal	PT	City127	Confidential	Confidential	2019-12-19	Mesophilic	Other	CSTR	Food waste	Y
PT-13-B		Europe	Portugal	PT	City127	Confidential	Confidential	2019-12-19	Mesophilic	Other	CSTR	Food waste	Y
PT-14-A		Europe	Portugal	PT	City128	Confidential	Confidential	2019-12-19	Mesophilic	Other	CSTR	Food waste	Y
PT-14-B		Europe	Portugal	PT	City128	Confidential	Confidential	2019-12-19	Mesophilic	Other	CSTR	Food waste	Y
PT-15-A		Europe	Portugal	PT	City129	Confidential	Confidential	2019-12-19	Mesophilic	Other	CSTR	Food waste	Y
PT-15-B		Europe	Portugal	PT	City129	Confidential	Confidential	2019-12-19	Mesophilic	Other	CSTR	Food waste	Y
PT-16-A		Europe	Portugal	PT	City130	Confidential	Confidential	2019-12-19	Mesophilic	Other	Other	Food waste	Y
PT-16-B		Europe	Portugal	PT	City130	Confidential	Confidential	2019-12-19	Mesophilic	Other	Other	Food waste	Y
PT-17-A		Europe	Portugal	PT	City131	Confidential	Confidential	2019-12-19	Mesophilic	Other	CSTR	Food waste	Y
PT-17-B		Europe	Portugal	PT	City131	Confidential	Confidential	2019-12-19	Mesophilic	Other	CSTR	Food waste	Y
PT-18-A		Europe	Portugal	PT	City132	Confidential	Confidential	2019-12-19	Mesophilic	WWTP	CSTR	Wastewater sludge	Y
PT-18-B		Europe	Portugal	PT	City132	Confidential	Confidential	2019-12-19	Mesophilic	WWTP	CSTR	Wastewater sludge	Y
PT-19-A		Europe	Portugal	PT	City133	Confidential	Confidential	2019-12-19	Mesophilic	WWTP	CSTR	Wastewater sludge	Y
PT-19-B		Europe	Portugal	PT	City133	Confidential	Confidential	2019-12-19	Mesophilic	WWTP	CSTR	Wastewater sludge	Y
PT-01-A		Europe	Portugal	PT	City134	Confidential	Confidential	2019-12-19	Mesophilic	WWTP	CSTR	Wastewater sludge	Y
PT-01-B		Europe	Portugal	PT	City134	Confidential	Confidential	2019-12-19	Mesophilic	WWTP	CSTR	Wastewater sludge	Y
PT-20-A		Europe	Portugal	PT	City135	Confidential	Confidential	2019-12-19	Mesophilic	WWTP	CSTR	Wastewater sludge	Y
PT-20-B		Europe	Portugal	PT	City135	Confidential	Confidential	2019-12-19	Mesophilic	WWTP	CSTR	Wastewater sludge	Y
PT-21-A		Europe	Portugal	PT	City136	Confidential	Confidential	2019-12-19	Mesophilic	WWTP	CSTR	Wastewater sludge	Y
PT-21-B		Europe	Portugal	PT	City136	Confidential	Confidential	2019-12-19	Mesophilic	WWTP	CSTR	Wastewater sludge	Y
PT-02-A		Europe	Portugal	PT	City137	Confidential	Confidential	2019-12-19	Mesophilic	WWTP	CSTR	Wastewater sludge	Y
PT-02-B		Europe	Portugal	PT	City137	Confidential	Confidential	2019-12-19	Mesophilic	WWTP	CSTR	Wastewater sludge	Y
PT-03-A		Europe	Portugal	PT	City138	Confidential	Confidential	2019-12-19	Mesophilic	WWTP	CSTR	Wastewater sludge	Y
PT-03-B		Europe	Portugal	PT	City138	Confidential	Confidential	2019-12-19	Mesophilic	WWTP	CSTR	Wastewater sludge	Y
PT-04-A		Europe	Portugal	PT	City139	Confidential	Confidential	2019-12-19	Mesophilic	WWTP	CSTR	Wastewater sludge	Y
PT-04-B		Europe	Portugal	PT	City139	Confidential	Confidential	2019-12-19	Mesophilic	WWTP	CSTR	Wastewater sludge	Y
PT-05-A		Europe	Portugal	PT	City140	Confidential	Confidential	2019-12-19	Mesophilic	WWTP	TSAD	Wastewater sludge	Y
PT-05-B		Europe	Portugal	PT	City140	Confidential	Confidential	2019-12-19	Mesophilic	WWTP	TSAD	Wastewater sludge	Y
PT-06-A		Europe	Portugal	PT	City141	Confidential	Confidential	2019-12-19	Mesophilic	WWTP	CSTR	Wastewater sludge	Y
PT-06-B		Europe	Portugal	PT	City141	Confidential	Confidential	2019-12-19	Mesophilic	WWTP	CSTR	Wastewater sludge	Y
PT-07-A		Europe	Portugal	PT	City142	Confidential	Confidential	2019-12-19	Mesophilic	WWTP	CSTR	Wastewater sludge	Y
PT-07-B		Europe	Portugal	PT	City142	Confidential	Confidential	2019-12-19	Mesophilic	WWTP	CSTR	Wastewater sludge	Y
PT-08-A		Europe	Portugal	PT	City143	Confidential	Confidential	2019-12-19	Mesophilic	WWTP	CSTR	Wastewater sludge	Y
PT-08-B		Europe	Portugal	PT	City143	Confidential	Confidential	2019-12-19	Mesophilic	WWTP	CSTR	Wastewater sludge	Y
PT-09-A		Europe	Portugal	PT	City144	Confidential	Confidential	2019-12-19	Mesophilic	WWTP	CSTR	Other	Y
PT-09-B		Europe	Portugal	PT	City144	Confidential	Confidential	2019-12-19	Mesophilic	WWTP	CSTR	Other	Y
KR-01-A	Biological	Asia	Republic of Korea	KR	City145	35.28	128.85	2019-03-20	Mesophilic		TSAD	Manure	N
KR-01-B	Biological	Asia	Republic of Korea	KR	City145	35.28	128.85	2019-03-20	Mesophilic		TSAD	Manure	N
KR-02-A	Biological	Asia	Republic of Korea	KR	City146	Confidential	Confidential	2019-03-20	Mesophilic		CSTR	Wastewater sludge	Y
KR-02-B	Biological	Asia	Republic of Korea	KR	City146	Confidential	Confidential	2019-03-20	Mesophilic		CSTR	Wastewater sludge	Y
KR-03-A	Biological	Asia	Republic of Korea	KR	City147	35.17	129.04	2019-03-19	Mesophilic		Other	Food waste	N
KR-03-B	Biological	Asia	Republic of Korea	KR	City147	35.17	129.04	2019-03-19	Mesophilic		Other	Food waste	N
KR-04-A	Biological	Asia	Republic of Korea	KR	City147	35.17	129.04	2019-03-19	Mesophilic		TSAD		N
KR-04-B	Biological	Asia	Republic of Korea	KR	City147	35.17	129.04	2019-03-19	Mesophilic		TSAD		N
KR-05-A	Biological	Asia	Republic of Korea	KR	City147	35.17	129.04	2019-03-19	Mesophilic		CSTR	Wastewater sludge	N
KR-05-B	Biological	Asia	Republic of Korea	KR	City147	35.17	129.04	2019-03-19	Mesophilic		CSTR	Wastewater sludge	N
KR-06-A	Biological	Asia	Republic of Korea	KR	City147	Confidential	Confidential	2019-03-19	Mesophilic		CSTR	Wastewater sludge	Y
KR-06-B	Biological	Asia	Republic of Korea	KR	City147	Confidential	Confidential	2019-03-19	Mesophilic		CSTR	Wastewater sludge	Y
KR-07-A	Biological	Asia	Republic of Korea	KR	City148	37.56	127	2019-03-21	Mesophilic		Other	Food waste	N
KR-07-B	Biological	Asia	Republic of Korea	KR	City148	37.56	127	2019-03-21	Mesophilic		Other	Food waste	N
KR-08-A	Biological	Asia	Republic of Korea	KR	City149	35.55	129.25	2019-03-21	Mesophilic		Other	Food waste	N
KR-08-B	Biological	Asia	Republic of Korea	KR	City149	35.55	129.25	2019-03-21	Mesophilic		Other	Food waste	N
KR-09-A	Biological	Asia	Republic of Korea	KR	City149	35.55	129.25	2019-03-21	Mesophilic		Other	Food waste	N
KR-09-B	Biological	Asia	Republic of Korea	KR	City149	35.55	129.25	2019-03-21	Mesophilic		Other	Food waste	N
KR-10-A	Biological	Asia	Republic of Korea	KR	City150	36.02	128.94	2019-03-20	Mesophilic		TSAD		N
KR-10-B	Biological	Asia	Republic of Korea	KR	City150	36.02	128.94	2019-03-20	Mesophilic		TSAD		N
KR-11-A	Biological	Asia	Republic of Korea	KR	City151	Confidential	Confidential	2019-03-21	Mesophilic		TSAD	Wastewater sludge	Y
KR-11-B	Biological	Asia	Republic of Korea	KR	City151	Confidential	Confidential	2019-03-21	Mesophilic		TSAD	Wastewater sludge	Y
KR-12-A	Biological	Asia	Republic of Korea	KR	City151	37.56	127	2019-03-21	Mesophilic		TSAD	Wastewater sludge	N
KR-12-B	Biological	Asia	Republic of Korea	KR	City151	37.56	127	2019-03-21	Mesophilic		TSAD	Wastewater sludge	N
KR-13-A	Biological	Asia	Republic of Korea	KR	City151	Confidential	Confidential	2019-03-21	Mesophilic		TSAD	Wastewater sludge	Y
KR-13-B	Biological	Asia	Republic of Korea	KR	City151	Confidential	Confidential	2019-03-21	Mesophilic		TSAD	Wastewater sludge	Y
KR-14-A	Biological	Asia	Republic of Korea	KR	City152	36.34	127.4	2019-03-22	Mesophilic		Other	Wastewater sludge	N
KR-14-B	Biological	Asia	Republic of Korea	KR	City152	36.34	127.4	2019-03-22	Mesophilic		Other	Wastewater sludge	N
KR-15-A	Biological	Asia	Republic of Korea	KR	City153	37.41	126.93	2019-03-22	Mesophilic		Other	Wastewater sludge	N
KR-15-B	Biological	Asia	Republic of Korea	KR	City153	37.41	126.93	2019-03-22	Mesophilic		Other	Wastewater sludge	N
KR-16-A	Biological	Asia	Republic of Korea	KR	City154	35.86	128.55	2019-03-20	Mesophilic		UASB	Manure	N
KR-16-B	Biological	Asia	Republic of Korea	KR	City154	35.86	128.55	2019-03-20	Mesophilic		UASB	Manure	N
KR-17-A	Biological	Asia	Republic of Korea	KR	City154	35.86	128.55	2019-03-20	Mesophilic		TSAD	Wastewater sludge	N
KR-17-B	Biological	Asia	Republic of Korea	KR	City154	35.86	128.55	2019-03-20	Mesophilic		TSAD	Wastewater sludge	N
KR-18-A	Biological	Asia	Republic of Korea	KR	City154	35.86	128.55	2019-03-20	Mesophilic		Other	Wastewater sludge	N
KR-18-B	Biological	Asia	Republic of Korea	KR	City154	35.86	128.55	2019-03-20	Mesophilic		Other	Wastewater sludge	N
KR-19-A	Biological	Asia	Republic of Korea	KR	City154	35.86	128.55	2019-03-20	Mesophilic		Other	Wastewater sludge	N
KR-19-B	Biological	Asia	Republic of Korea	KR	City154	35.86	128.55	2019-03-20	Mesophilic		Other	Wastewater sludge	N
KR-20-A	Biological	Asia	Republic of Korea	KR	City155	36.21	128.35	2019-03-20	Mesophilic		Other	Wastewater sludge	N
KR-20-B	Biological	Asia	Republic of Korea	KR	City155	36.21	128.35	2019-03-20	Mesophilic		Other	Wastewater sludge	N
SA-01-A		Asia	Saudi Arabia	SA	City156	24.79	46.66		Mesophilic			Wastewater sludge	N
SA-01-B		Asia	Saudi Arabia	SA	City156	24.79	46.66		Mesophilic			Wastewater sludge	N
SE-01-A	Biological	Europe	Sweden	SE	City157	55.82	13.3	2019-01-23	Mesophilic	WWTP	CSTR	Wastewater sludge	N
SE-01-B	Biological	Europe	Sweden	SE	City157	55.82	13.3	2019-01-23	Mesophilic	WWTP	CSTR	Wastewater sludge	N
SE-02-A	Biological	Europe	Sweden	SE	City157	55.82	13.3	2019-01-23	Mesophilic	WWTP	CSTR	Wastewater sludge	N
SE-02-B	Biological	Europe	Sweden	SE	City157	55.82	13.3	2019-01-23	Mesophilic	WWTP	CSTR	Wastewater sludge	N
SE-03-A	Biological	Europe	Sweden	SE	City158	55.89	12.87	2019-01-23	Mesophilic	WWTP	CSTR	Wastewater sludge	N
SE-03-B	Biological	Europe	Sweden	SE	City158	55.89	12.87	2019-01-23	Mesophilic	WWTP	CSTR	Wastewater sludge	N
SE-04-A	Biological	Europe	Sweden	SE	City159	55.63	13.04	2019-01-23	Mesophilic	WWTP	TSAD	Wastewater sludge	N
SE-04-B	Biological	Europe	Sweden	SE	City159	55.63	13.04	2019-01-23	Mesophilic	WWTP	TSAD	Wastewater sludge	N
SE-05-A	Biological	Europe	Sweden	SE	City159	55.63	13.04	2019-01-23	Mesophilic	WWTP	TSAD	Wastewater sludge	N
SE-05-B	Biological	Europe	Sweden	SE	City159	55.63	13.04	2019-01-23	Mesophilic	WWTP	TSAD	Wastewater sludge	N
SE-06-A	Biological	Europe	Sweden	SE	City160	55.7	13.16	2019-01-25	Thermophilic	WWTP	CSTR	Wastewater sludge	N
SE-06-B	Biological	Europe	Sweden	SE	City160	55.7	13.16	2019-01-25	Thermophilic	WWTP	CSTR	Wastewater sludge	N
SE-07-A	Biological	Europe	Sweden	SE	City160	55.7	13.16	2019-01-25	Mesophilic	WWTP	CSTR	Wastewater sludge	N
SE-07-B	Biological	Europe	Sweden	SE	City160	55.7	13.16	2019-01-25	Mesophilic	WWTP	CSTR	Wastewater sludge	N
SE-08-A	Biological	Europe	Sweden	SE	City161	57.73	12.93	2019-01-28	Mesophilic	WWTP	CSTR	Wastewater sludge	N
SE-08-B	Biological	Europe	Sweden	SE	City161	57.73	12.93	2019-01-28	Mesophilic	WWTP	CSTR	Wastewater sludge	N
SE-09-A	Biological	Europe	Sweden	SE	City161	57.73	12.93	2019-01-28	Mesophilic	WWTP	CSTR	Wastewater sludge	N
SE-09-B	Biological	Europe	Sweden	SE	City161	57.73	12.93	2019-01-28	Mesophilic	WWTP	CSTR	Wastewater sludge	N
SE-10-A	Biological	Europe	Sweden	SE	City161	57.73	12.93	2019-01-28		WWTP	Other	Wastewater sludge	N
SE-10-B	Biological	Europe	Sweden	SE	City161	57.73	12.93	2019-01-28		WWTP	Other	Wastewater sludge	N
SE-11-A	Biological	Europe	Sweden	SE	City162	58.35	11.92	2019-01-28	Mesophilic	WWTP	CSTR	Wastewater sludge	N
SE-11-B	Biological	Europe	Sweden	SE	City162	58.35	11.92	2019-01-28	Mesophilic	WWTP	CSTR	Wastewater sludge	N
SE-12-A	Biological	Europe	Sweden	SE	City163	55.63	13.04	2019-01-30	Mesophilic	WWTP	CSTR	Wastewater sludge	N
SE-12-B	Biological	Europe	Sweden	SE	City163	55.63	13.04	2019-01-30	Mesophilic	WWTP	CSTR	Wastewater sludge	N
SE-13-A	Biological	Europe	Sweden	SE	City163	55.63	13.04	2019-01-30	Mesophilic	WWTP	CSTR	Wastewater sludge	N
SE-13-B	Biological	Europe	Sweden	SE	City163	55.63	13.04	2019-01-30	Mesophilic	WWTP	CSTR	Wastewater sludge	N
SE-14-A	Biological	Europe	Sweden	SE	City163	55.63	13.04	2019-01-30	Mesophilic	WWTP	CSTR	Wastewater sludge	N
SE-14-B	Biological	Europe	Sweden	SE	City163	55.63	13.04	2019-01-30	Mesophilic	WWTP	CSTR	Wastewater sludge	N
SE-15-A	Biological	Europe	Sweden	SE	City163	55.63	13.04	2019-01-30	Mesophilic	WWTP	CSTR	Wastewater sludge	N
SE-15-B	Biological	Europe	Sweden	SE	City163	55.63	13.04	2019-01-30	Mesophilic	WWTP	CSTR	Wastewater sludge	N
SE-16-A	Biological	Europe	Sweden	SE	City163	55.63	13.04	2019-01-30	Mesophilic	WWTP	CSTR	Wastewater sludge	N
SE-16-B	Biological	Europe	Sweden	SE	City163	55.63	13.04	2019-01-30	Mesophilic	WWTP	CSTR	Wastewater sludge	N
SE-17-A	Biological	Europe	Sweden	SE	City163	55.63	13.04	2019-01-30	Mesophilic	WWTP	CSTR	Wastewater sludge	N
SE-17-B	Biological	Europe	Sweden	SE	City163	55.63	13.04	2019-01-30	Mesophilic	WWTP	CSTR	Wastewater sludge	N
SE-18-A	Biological	Europe	Sweden	SE	City164	55.53	12.93	2019-01-30	Mesophilic	WWTP	CSTR	Wastewater sludge	N
SE-18-B	Biological	Europe	Sweden	SE	City164	55.53	12.93	2019-01-30	Mesophilic	WWTP	CSTR	Wastewater sludge	N
SE-19-A	Biological	Europe	Sweden	SE	City164	55.53	12.93	2019-01-30	Mesophilic	WWTP	Other	Wastewater sludge	N
SE-19-B	Biological	Europe	Sweden	SE	City164	55.53	12.93	2019-01-30	Mesophilic	WWTP	Other	Wastewater sludge	N
SE-20-A	Biological	Europe	Sweden	SE	City165	56.66	16.36	2019-02-04	Thermophilic	WWTP	CSTR	Wastewater sludge	N
SE-20-B	Biological	Europe	Sweden	SE	City165	56.66	16.36	2019-02-04	Thermophilic	WWTP	CSTR	Wastewater sludge	N
CH-01-A	Biological	Europe	Switzerland	CH	City166	46.52	6.51	2019-08-20	Mesophilic	WWTP	CSTR	Wastewater sludge	N
CH-01-B	Biological	Europe	Switzerland	CH	City166	46.52	6.51	2019-08-20	Mesophilic	WWTP	CSTR	Wastewater sludge	N
CH-02-A	Biological	Europe	Switzerland	CH	City167	Confidential	Confidential	2019-08-20	Mesophilic	Agriculture	CSTR	Manure	Y
CH-02-B	Biological	Europe	Switzerland	CH	City167	Confidential	Confidential	2019-08-20	Mesophilic	Agriculture	CSTR	Manure	Y
CH-03-A	Biological	Europe	Switzerland	CH	City168	46.78	6.65	2019-08-23	Mesophilic	WWTP	CSTR	Wastewater sludge	N
CH-03-B	Biological	Europe	Switzerland	CH	City168	46.78	6.65	2019-08-23	Mesophilic	WWTP	CSTR	Wastewater sludge	N
CH-04-A	Biological	Europe	Switzerland	CH	City169	46.96	7.02	2019-08-20	Mesophilic	WWTP	CSTR	Wastewater sludge	N
CH-04-B	Biological	Europe	Switzerland	CH	City169	46.96	7.02	2019-08-20	Mesophilic	WWTP	CSTR	Wastewater sludge	N
CH-05-A	Biological	Europe	Switzerland	CH	City170	46.97	7.43	2019-08-22	Mesophilic	WWTP	CSTR	Wastewater sludge	N
CH-05-B	Biological	Europe	Switzerland	CH	City170	46.97	7.43	2019-08-22	Mesophilic	WWTP	CSTR	Wastewater sludge	N
CH-06-A	Biological	Europe	Switzerland	CH	City171	46.78	7.6	2019-08-22	Mesophilic	WWTP	CSTR	Wastewater sludge	N
CH-06-B	Biological	Europe	Switzerland	CH	City171	46.78	7.6	2019-08-22	Mesophilic	WWTP	CSTR	Wastewater sludge	N
CH-07-A	Biological	Europe	Switzerland	CH	City172	47.18	7.41	2019-08-22	Mesophilic	WWTP	CSTR	Wastewater sludge	N
CH-07-B	Biological	Europe	Switzerland	CH	City172	47.18	7.41	2019-08-22	Mesophilic	WWTP	CSTR	Wastewater sludge	N
CH-08-A	Biological	Europe	Switzerland	CH	City173	Confidential	Confidential	2019-08-21	Mesophilic	Industry	UASB	Industrial	Y
CH-08-B	Biological	Europe	Switzerland	CH	City173	Confidential	Confidential	2019-08-21	Mesophilic	Industry	UASB	Industrial	Y
CH-09-A	Biological	Europe	Switzerland	CH	City174	47.11	8.33	2019-08-21	Mesophilic	WWTP	CSTR	Wastewater sludge	N
CH-09-B	Biological	Europe	Switzerland	CH	City174	47.11	8.33	2019-08-21	Mesophilic	WWTP	CSTR	Wastewater sludge	N
CH-10-A	Biological	Europe	Switzerland	CH	City175	47.38	8.01	2019-08-21	Mesophilic	WWTP	CSTR	Wastewater sludge	N
CH-10-B	Biological	Europe	Switzerland	CH	City175	47.38	8.01	2019-08-21	Mesophilic	WWTP	CSTR	Wastewater sludge	N
CH-11-A	Biological	Europe	Switzerland	CH	City176	47.4	8.48	2019-08-20	Mesophilic	WWTP	CSTR	Wastewater sludge	N
CH-11-B	Biological	Europe	Switzerland	CH	City176	47.4	8.48	2019-08-20	Mesophilic	WWTP	CSTR	Wastewater sludge	N
AE-01-A	Biological	Asia	United Arab Emirates	AE	City177	Confidential	Confidential	2019-03-13	Mesophilic	WWTP	CSTR	Wastewater sludge	Y
AE-01-B	Biological	Asia	United Arab Emirates	AE	City177	Confidential	Confidential	2019-03-13	Mesophilic	WWTP	CSTR	Wastewater sludge	Y
AE-02-A	Biological	Asia	United Arab Emirates	AE	City177	Confidential	Confidential	2019-03-13	Mesophilic	WWTP	CSTR	Wastewater sludge	Y
AE-02-B	Biological	Asia	United Arab Emirates	AE	City177	Confidential	Confidential	2019-03-13	Mesophilic	WWTP	CSTR	Wastewater sludge	Y
AE-03-A	Biological	Asia	United Arab Emirates	AE	City178	Confidential	Confidential	2019-03-17	Mesophilic	WWTP	CSTR	Wastewater sludge	Y
AE-03-B	Biological	Asia	United Arab Emirates	AE	City178	Confidential	Confidential	2019-03-17	Mesophilic	WWTP	CSTR	Wastewater sludge	Y
AE-04-A	Biological	Asia	United Arab Emirates	AE	City178	Confidential	Confidential	2019-03-17	Mesophilic	WWTP	CSTR	Wastewater sludge	Y
AE-04-B	Biological	Asia	United Arab Emirates	AE	City178	Confidential	Confidential	2019-03-17	Mesophilic	WWTP	CSTR	Wastewater sludge	Y
AE-05-A	Biological	Asia	United Arab Emirates	AE	City179	Confidential	Confidential	2019-03-18	Mesophilic	WWTP	UASB	Wastewater sludge	Y
AE-05-B	Biological	Asia	United Arab Emirates	AE	City179	Confidential	Confidential	2019-03-18	Mesophilic	WWTP	UASB	Wastewater sludge	Y
AE-06-A	Biological	Asia	United Arab Emirates	AE	City179	Confidential	Confidential	2019-03-18	Mesophilic	WWTP	UASB	Wastewater sludge	Y
AE-06-B	Biological	Asia	United Arab Emirates	AE	City179	Confidential	Confidential	2019-03-18	Mesophilic	WWTP	UASB	Wastewater sludge	Y
UK-01-A		Europe	United Kingdom	UK		55.03	-2.44						N
UK-01-B		Europe	United Kingdom	UK		55.03	-2.44						N
UK-02-A		Europe	United Kingdom	UK		55.03	-2.44						N
UK-02-B		Europe	United Kingdom	UK		55.03	-2.44						N
UK-03-A		Europe	United Kingdom	UK		55.03	-2.44						N
UK-03-B		Europe	United Kingdom	UK		55.03	-2.44						N
UK-04-A		Europe	United Kingdom	UK		55.03	-2.44						N
UK-04-B		Europe	United Kingdom	UK		55.03	-2.44						N
UK-06-A		Europe	United Kingdom	UK		55.03	-2.44						N
UK-06-B		Europe	United Kingdom	UK		55.03	-2.44						N
UK-07-A		Europe	United Kingdom	UK		55.03	-2.44						N
UK-07-B		Europe	United Kingdom	UK		55.03	-2.44						N
UK-08-A		Europe	United Kingdom	UK		55.03	-2.44						N
UK-08-B		Europe	United Kingdom	UK		55.03	-2.44						N
UK-09-A		Europe	United Kingdom	UK		55.03	-2.44						N
UK-09-B		Europe	United Kingdom	UK		55.03	-2.44						N
UK-10-A		Europe	United Kingdom	UK		55.03	-2.44						N
UK-10-B		Europe	United Kingdom	UK		55.03	-2.44						N
UK-11-A		Europe	United Kingdom	UK		55.03	-2.44						N
UK-11-B		Europe	United Kingdom	UK		55.03	-2.44						N
UK-12-A		Europe	United Kingdom	UK		55.03	-2.44						N
UK-12-B		Europe	United Kingdom	UK		55.03	-2.44						N
UK-13-A		Europe	United Kingdom	UK		55.03	-2.44						N
UK-13-B		Europe	United Kingdom	UK		55.03	-2.44						N
UK-14-A		Europe	United Kingdom	UK		55.03	-2.44						N
UK-14-B		Europe	United Kingdom	UK		55.03	-2.44						N
UK-15-A		Europe	United Kingdom	UK		55.03	-2.44						N
UK-15-B		Europe	United Kingdom	UK		55.03	-2.44						N
US-01-A	Biological	North America	USA	US	City180	Confidential	Confidential	2019-06-05	Mesophilic	WWTP	CSTR	Wastewater sludge	Y
US-01-B	Biological	North America	USA	US	City180	Confidential	Confidential	2019-06-05	Mesophilic	WWTP	CSTR	Wastewater sludge	Y
US-02-A	Biological	North America	USA	US	City181	44.48	-73.17	2019-06-05		WWTP	Other	Wastewater sludge	N
US-02-B	Biological	North America	USA	US	City181	44.48	-73.17	2019-06-05		WWTP	Other	Wastewater sludge	N
US-03-A	Biological	North America	USA	US	City182	Confidential	Confidential	2019-06-05	Mesophilic	WWTP	CSTR	Wastewater sludge	Y
US-03-B	Biological	North America	USA	US	City182	Confidential	Confidential	2019-06-05	Mesophilic	WWTP	CSTR	Wastewater sludge	Y
US-04-A	Biological	North America	USA	US	City183	Confidential	Confidential	2019-06-06	Mesophilic	WWTP	Other	Wastewater sludge	Y
US-04-B	Biological	North America	USA	US	City183	Confidential	Confidential	2019-06-06	Mesophilic	WWTP	Other	Wastewater sludge	Y
US-05-A	Biological	North America	USA	US	City183	Confidential	Confidential	2019-06-06	Mesophilic	WWTP	Other	Wastewater sludge	Y
US-05-B	Biological	North America	USA	US	City183	Confidential	Confidential	2019-06-06	Mesophilic	WWTP	Other	Wastewater sludge	Y
US-06-A	Biological	North America	USA	US	City184	Confidential	Confidential	2019-06-05	Mesophilic	WWTP	CSTR	Wastewater sludge	Y
US-06-B	Biological	North America	USA	US	City184	Confidential	Confidential	2019-06-05	Mesophilic	WWTP	CSTR	Wastewater sludge	Y
US-07-A	Biological	North America	USA	US	City185	Confidential	Confidential	2019-06-11	Mesophilic	WWTP	CSTR	Wastewater sludge	Y
US-07-B	Biological	North America	USA	US	City185	Confidential	Confidential	2019-06-11	Mesophilic	WWTP	CSTR	Wastewater sludge	Y
US-08-A	Biological	North America	USA	US	City186	Confidential	Confidential	2019-06-11	Mesophilic	WWTP	CSTR	Wastewater sludge	Y
US-08-B	Biological	North America	USA	US	City186	Confidential	Confidential	2019-06-11	Mesophilic	WWTP	CSTR	Wastewater sludge	Y
US-09-A	Biological	North America	USA	US	City187	Confidential	Confidential	2019-06-11	Mesophilic	WWTP	CSTR	Wastewater sludge	Y
US-09-B	Biological	North America	USA	US	City187	Confidential	Confidential	2019-06-11	Mesophilic	WWTP	CSTR	Wastewater sludge	Y
US-10-A	Biological	North America	USA	US	City188	Confidential	Confidential	2019-06-11	Mesophilic	WWTP	CSTR	Wastewater sludge	Y
US-10-B	Biological	North America	USA	US	City188	Confidential	Confidential	2019-06-11	Mesophilic	WWTP	CSTR	Wastewater sludge	Y
US-11-A	Biological	North America	USA	US	City189	42.75	-71.44	2019-06-11	Mesophilic	WWTP	Other	Wastewater sludge	N
US-11-B	Biological	North America	USA	US	City189	42.75	-71.44	2019-06-11	Mesophilic	WWTP	Other	Wastewater sludge	N
US-12-A	Biological	North America	USA	US	City190	Confidential	Confidential	2019-06-10	Mesophilic	WWTP	CSTR	Wastewater sludge	Y
US-12-B	Biological	North America	USA	US	City190	Confidential	Confidential	2019-06-10	Mesophilic	WWTP	CSTR	Wastewater sludge	Y
US-13-A	Biological	North America	USA	US	City191	Confidential	Confidential	2019-06-12	Mesophilic	WWTP	CSTR	Wastewater sludge	Y
US-13-B	Biological	North America	USA	US	City191	Confidential	Confidential	2019-06-12	Mesophilic	WWTP	CSTR	Wastewater sludge	Y
US-14-A	Biological	North America	USA	US	City192	46.34	-94.23	2019-05-30		WWTP	Other	Wastewater sludge	N
US-14-B	Biological	North America	USA	US	City192	46.34	-94.23	2019-05-30		WWTP	Other	Wastewater sludge	N
US-15-A	Biological	North America	USA	US	City193	Confidential	Confidential	2019-06-18	Mesophilic	WWTP	CSTR	Wastewater sludge	Y
US-15-B	Biological	North America	USA	US	City193	Confidential	Confidential	2019-06-18	Mesophilic	WWTP	CSTR	Wastewater sludge	Y
US-16-A	Biological	North America	USA	US	City194	Confidential	Confidential	2019-06-18	Mesophilic	WWTP	CSTR	Wastewater sludge	Y
US-16-B	Biological	North America	USA	US	City194	Confidential	Confidential	2019-06-18	Mesophilic	WWTP	CSTR	Wastewater sludge	Y
US-17-A	Biological	North America	USA	US	City195	Confidential	Confidential	2019-06-17	Mesophilic	WWTP	CSTR	Wastewater sludge	Y
US-17-B	Biological	North America	USA	US	City195	Confidential	Confidential	2019-06-17	Mesophilic	WWTP	CSTR	Wastewater sludge	Y
US-18-A	Biological	North America	USA	US	City195	45.67	-111.14	2019-06-26		WWTP	Other	Wastewater sludge	N
US-18-B	Biological	North America	USA	US	City195	45.67	-111.14	2019-06-26		WWTP	Other	Wastewater sludge	N
US-19-A	Biological	North America	USA	US	City196	Confidential	Confidential	2019-07-02	Mesophilic	WWTP	CSTR	Other	Y
US-19-B	Biological	North America	USA	US	City196	Confidential	Confidential	2019-07-02	Mesophilic	WWTP	CSTR	Other	Y

## Sheet: Explainations
Field	Description
SampleID	AAU provided id for the collected sample. It should be in the following format:AE-01-A, where AE is the country code, 01 digester number, and A replicate.
Replicate_type	How was the replicate made? Should either be "Biological" or "Technical".
Continent	Continent according to the seven-continent model. Choose "Asia", "Africa", "Europe", "North America", "South America", "Oceania", or "Antarctica".
Country	Full name of the country.
Country_code	2 letter country codes according to the ISO 3166-1 alpha-2 standard.
City	City number
Latitude	Latitude in Decimal degrees (DD) format.
Longitude	Longitude in Decimal degrees (DD) format.
Sampling_date	When was the orginal sample collected in "dd/mm/yyyy" format.
Temperature_range	Temperature range. Choose "Mesophilic" if <= 45 degree C or "Thermophilic" if between 50-60 degree C.
Digester_technology	How was the digester designed? Choose "Two-stage digester (TSAD)", "Continuous stirred-tank reactor (CSTR)", "Upflow anaerobic sludge blanket (UASB)" or other. Use the abbreviations.
Primary_substrate	What was the primary substate? Choose from "Wastewater sludge", "Industrial", "Food waste", "Manure", or "Other".
