# Supplementary material for: MiDAS 5: Global diversity of bacteria and archaea in anaerobic digesters
Source: Nat Commun. 2024 Jun 25;15:5361. doi: 10.1038/s41467-024-49641-y (PMC11199495; doi:10.1038/s41467-024-49641-y)
Supplement: Supplementary file 5 — Supplementary Data 2 [file 41467_2024_49641_MOESM5_ESM.xlsx]

## Sheet: Important_remark
Important Remarks Regarding the Primer Coverage
1. Primer pairs targeting near-full-length 16S rRNA genes was not evaluated
2. Only the reverse primer was evaluated for Arc_V14, Bac_V12, Bac_V13a, and Bac_V13b because the forward primer was used to create the full-length 16S rRNA gene reference sequences. The primer coverage for these primersets might therefore be overestimated.

## Sheet: Extended_metadata_primers
Sequence	Domain	SILVA_138.1_start_position	SILVA_138.1_end_position	SILVA_138.1_trim_position	Target_site	Direction	type	Reference_Nat_commun_Style
GCTACGRRYGYTTTARRC	Archaea	14987	15665	14985	Arc_V14	Reverse	Amplicon	Bahram, M., Anslan, S., Hildebrand, F., Bork, P. & Tedersoo, L. Newly designed 16S rRNA metabarcoding primers amplify diverse and novel archaeal taxa from the environment. Environmental Microbiology Reports 11, 487–494 (2018).
GYGCASCAGKCGMGAAW	Archaea	6409	6450	6451	Arc_V3	Forward	Amplicon	Takai, K. & Horikoshi, K. Rapid Detection and Quantification of Members of the Archaeal Community by Quantitative PCR Using Fluorogenic Probes. Appl Environ Microbiol 66, 5066–5072 (2000).
TTACCGCGGCKGCTG	Archaea	13192	13861	13127	Arc_V3	Reverse	Amplicon	Ovreås, L., Forney, L., Daae, F. L. & Torsvik, V. Distribution of bacterioplankton in meromictic Lake Saelenvannet, as determined by denaturing gradient gel electrophoresis of PCR-amplified gene fragments coding for 16S rRNA. Appl Environ Microbiol 63, 3367–3373 (1997).
CCCTAHGGGGYGCASCA	Archaea	6387	6424	6426	Arc_V35	Forward	Amplicon	Pinto, A. J. & Raskin, L. PCR Biases Distort Bacterial and Archaeal Community Structure in Pyrosequencing Datasets. PLoS One 7, e43093 (2012).
GWGCYCCCCCGYCAATTC	Archaea	28451	28491	28450	Arc_V35	Reverse	Amplicon	Pinto, A. J. & Raskin, L. PCR Biases Distort Bacterial and Archaeal Community Structure in Pyrosequencing Datasets. PLoS One 7, e43093 (2012).
GCTGCCTCCCGTAGGAGT	Bacteria	6334	6421	6333	Bac_V12	Reverse	Amplicon	Salter, S. J. et al. Reagent and laboratory contamination can critically impact sequence-based microbiome analyses. BMC Biol 12, 87 (2014).
ATTACCGCGGCTGCTGG	Bacteria	13127	13862	13125	Bac_V13a	Reverse	Amplicon	Lane, D. J. 16S/23S rRNA sequencing. in Nucleic Acid Techniques in Bacterial Systematics (eds. Stackebrandt, E. & Goodfellow, M.) 115–175 (John Wiley and Sons, 1991).
ATTACCGCGGCTGCTGG	Bacteria	13127	13862	13125	Bac_V13b	Reverse	Amplicon	Walker, A. W. et al. 16S rRNA gene-based profiling of the human infant gut microbiota is strongly influenced by sample processing and PCR primer choice. Microbiome 3, 26 (2015).
CCTACGGGNGGCWGCAG	Bacteria	6388	6426	6428	Bac_V34	Forward	Amplicon	Klindworth, A. et al. Evaluation of general 16S ribosomal RNA gene PCR primers for classical and next-generation sequencing-based diversity studies. Nucleic Acids Research 41, 1–11 (2013).
GACTACHVGGGTATCTAATCC	Bacteria	23443	25316	23440	Bac_V34	Reverse	Amplicon	Klindworth, A. et al. Evaluation of general 16S ribosomal RNA gene PCR primers for classical and next-generation sequencing-based diversity studies. Nucleic Acids Research 41, 1–11 (2013).
CCTACGGGAGGCAGCAG	Bacteria	6388	6426	6428	Bac_V35	Forward	Amplicon	Peterson, J. et al. The NIH Human Microbiome Project. Genome Research 19, 2317–2323 (2009).
CCGTCAATTCMTTTRAGT	Bacteria	28425	28464	27659	Bac_V35	Reverse	Amplicon	Peterson, J. et al. The NIH Human Microbiome Project. Genome Research 19, 2317–2323 (2009).
GTGYCAGMAGBNKCGGTVA	Bacteria	11895	13861	13862	Bac_V4	Forward	Amplicon	Hu, H. et al. Global abundance patterns, diversity, and ecology of Patescibacteria in wastewater treatment plants. Microbiome 12, 55 (2024).
RGACTAMNVRGGTHTCTAAT	Bacteria	23446	25318	23444	Bac_V4	Reverse	Amplicon	Hu, H. et al. Global abundance patterns, diversity, and ecology of Patescibacteria in wastewater treatment plants. Microbiome 12, 55 (2024).
GTGCCAGCMGCCGCGGTAA	Bacteria	11895	13861	13862	Bac_V45	Forward	Amplicon	Fuks, G. et al. Combining 16S rRNA gene variable regions enables high-resolution microbial community profiling. Microbiome 6, 1–13 (2018).
GAATTAAACCACATGCTC	Bacteria	29662	31131	29659	Bac_V45	Reverse	Amplicon	Fuks, G. et al. Combining 16S rRNA gene variable regions enables high-resolution microbial community profiling. Microbiome 6, 1–13 (2018).
GGATTAGATACCCBRGTAGTC	Bacteria	23443	25316	25318	Bac_V57a	Forward	Amplicon	Zaura, E., Keijser, B. J., Huse, S. M. & Crielaard, W. Defining the healthy ‘core microbiome’ of oral microbial communities. BMC Microbiology 9, 259 (2009).
TCACGRCACGAGCTGACGAC	Bacteria	34116	34459	34113	Bac_V57a	Reverse	Amplicon	Zaura, E., Keijser, B. J., Huse, S. M. & Crielaard, W. Defining the healthy ‘core microbiome’ of oral microbial communities. BMC Microbiology 9, 259 (2009).
GGATTAGATACCCBRGTAGTC	Bacteria	23443	25316	25318	Bac_V57b	Forward	Amplicon	Bonder, M. J., Abeln, S., Zaura, E. & Brandt, B. W. Comparing clustering and pre-processing in taxonomy analysis. Bioinformatics 28, 2891–2897 (2012).
ACGTCRTCCCCDCCTTCCT	Bacteria	37693	37818	37691	Bac_V57b	Reverse	Amplicon	Bonder, M. J., Abeln, S., Zaura, E. & Brandt, B. W. Comparing clustering and pre-processing in taxonomy analysis. Bioinformatics 28, 2891–2897 (2012).
AACMGGATTAGATACCCKG	Bacteria	22587	25290	25292	Bac_V57c	Forward	Amplicon	Chelius, M. K. & Triplett, E. W. The diversity of archaea and bacteria in association with the roots of Zea mays L. Microbial Ecology 41, 252–263 (2001).
ACGTCATCCCCACCTTCC	Bacteria	37695	37818	37693	Bac_V57c	Reverse	Amplicon	Bodenhausen, N., Horton, M. W. & Bergelson, J. Bacterial Communities Associated with the Leaves and the Roots of Arabidopsis thaliana. PLoS ONE 8, (2013).
AACMGGATTAGATACCCKG	Bacteria	22587	25290	25292	Bac_V57d	Forward	Amplicon	Beckers, B. et al. Performance of 16s rDNA primer pairs in the study of rhizosphere and endosphere bacterial microbiomes in metabarcoding studies. Frontiers in Microbiology 7, (2016).
ACGTCRTCCCCDCCTTCCT	Bacteria	37693	37818	37691	Bac_V57d	Reverse	Amplicon	Bonder, M. J., Abeln, S., Zaura, E. & Brandt, B. W. Comparing clustering and pre-processing in taxonomy analysis. Bioinformatics 28, 2891–2897 (2012).
CCTACGGGNBGCASCAG	Universal	6388	6426	6428	Uni_V34	Forward	Amplicon	Takahashi, S., Tomita, J., Nishioka, K., Hisada, T. & Nishijima, M. Development of a Prokaryotic Universal Primer for Simultaneous Analysis of Bacteria and Archaea Using Next-Generation Sequencing. PLoS One 9, e105592 (2014).
GACTACNVGGGTATCTAATCC	Universal	23443	25316	23440	Uni_V34	Reverse	Amplicon	Takahashi, S., Tomita, J., Nishioka, K., Hisada, T. & Nishijima, M. Development of a Prokaryotic Universal Primer for Simultaneous Analysis of Bacteria and Archaea Using Next-Generation Sequencing. PLoS One 9, e105592 (2014).
CAGCMGCCGCGGTAA	Universal	13129	13831	13862	Uni_V4a	Forward	Amplicon	Wang, Y. & Qian, P.-Y. Conservative Fragments in Bacterial 16S rRNA Genes and Primer Design for 16S Ribosomal DNA Amplicons in Metagenomic Studies. PLoS One 4, e7401 (2009).
TACNVGGGTATCTAATCC	Universal	23443	25294	23440	Uni_V4a	Reverse	Amplicon	Claesson, M. J. et al. Comparative Analysis of Pyrosequencing and a Phylogenetic Microarray for Exploring Microbial Community Structures in the Human Distal Intestine. PLoS One 4, e6669 (2009).
GTGCCAGCMGCCGCGGTAA	Universal	11895	13861	13862	Uni_V4b	Forward	Amplicon	Caporaso, J. G. et al. Global patterns of 16S rRNA diversity at a depth of millions of sequences per sample. Proceedings of the National Academy of Sciences 108, 4516 LP – 4522 (2010).
GGACTACHVGGGTWTCTAAT	Universal	23446	25318	23444	Uni_V4b	Reverse	Amplicon	Caporaso, J. G. et al. Global patterns of 16S rRNA diversity at a depth of millions of sequences per sample. Proceedings of the National Academy of Sciences 108, 4516 LP – 4522 (2010).
GTGYCAGCMGCCGCGGTAA	Universal	11895	13861	13862	Uni_V4c	Forward	Amplicon	Apprill, A., Mcnally, S., Parsons, R. & Weber, L. Minor revision to V4 region SSU rRNA 806R gene primer greatly increases detection of SAR11 bacterioplankton. Aquatic Microbial Ecology 75, 129–137 (2015).
GGACTACNVGGGTWTCTAAT	Universal	23446	25318	23444	Uni_V4c	Reverse	Amplicon	Apprill, A., Mcnally, S., Parsons, R. & Weber, L. Minor revision to V4 region SSU rRNA 806R gene primer greatly increases detection of SAR11 bacterioplankton. Aquatic Microbial Ecology 75, 129–137 (2015).
GTGYCAGMMGBNKCGGTVA	Universal	11895	13861	13862	Uni_V4d	Forward	Amplicon	Hu, H. et al. Global abundance patterns, diversity, and ecology of Patescibacteria in wastewater treatment plants. Microbiome 12, 55 (2024).
RGACTAMNVRGGTHTCTAAT	Universal	23446	25318	23444	Uni_V4d	Reverse	Amplicon	Hu, H. et al. Global abundance patterns, diversity, and ecology of Patescibacteria in wastewater treatment plants. Microbiome 12, 55 (2024).
GTGYCAGCMGCCGCGGTAA	Universal	11895	13861	13862	Uni_V45	Forward	Amplicon	Parada, A. E., Needham, D. M. & Fuhrman, J. A. Every base matters: Assessing small subunit rRNA primers for marine microbiomes with mock communities, time series and global field samples. Environmental Microbiology 18, 1403–1414 (2016).
CCGYCAATTYMTTTRAGTTT	Universal	27656	28464	27654	Uni_V45	Reverse	Amplicon	Parada, A. E., Needham, D. M. & Fuhrman, J. A. Every base matters: Assessing small subunit rRNA primers for marine microbiomes with mock communities, time series and global field samples. Environmental Microbiology 18, 1403–1414 (2016).

## Sheet: Species-level
Kingdom	Phylum	Class	Order	Family	Genus	Species	Arc_V14	Arc_V3	Arc_V35	Bac_V13a	Bac_V13b	Bac_V34	Bac_V35	Bac_V4	Bac_V45	Bac_V57a	Bac_V57b	Bac_V57c	Bac_V57d	Uni_V34	Uni_V45	Uni_V4a	Uni_V4b	Uni_V4c	Uni_V4d
Archaea	Aenigmarchaeota	Aenigmarchaeia	Aenigmarchaeales	midas_f_100768	midas_g_100768	midas_s_100768	100	0	0	0	0	0	0	0	0	0	0	0	0	0	100	100	100	100	100
Archaea	Aenigmarchaeota	Deep_Sea_Euryarchaeotic_GroupDSEG	midas_o_120107	midas_f_120107	midas_g_120107	midas_s_120107	100	0	0	0	0	0	0	0	0	0	0	0	0	0	0	100	0	0	0
Archaea	Asgardarchaeota	Lokiarchaeia	midas_o_100794	midas_f_100794	midas_g_100794	midas_s_100794	0	100	0	0	0	0	0	0	0	0	0	0	0	0	100	0	0	0	0
Archaea	Asgardarchaeota	Lokiarchaeia	midas_o_100794	midas_f_100794	midas_g_118855	midas_s_118855	0	100	0	0	0	0	0	0	0	0	0	0	0	0	100	100	100	100	100
Archaea	Crenarchaeota	Bathyarchaeia	midas_o_90791	midas_f_118835	midas_g_118835	midas_s_118835	100	100	100	0	0	0	0	0	0	0	0	0	0	100	100	100	0	100	100
Archaea	Crenarchaeota	Bathyarchaeia	midas_o_90791	midas_f_90791	midas_g_108871	midas_s_108871	100	0	100	0	0	0	0	0	0	0	0	0	0	100	100	100	0	100	100
Archaea	Crenarchaeota	Bathyarchaeia	midas_o_90791	midas_f_90791	midas_g_108871	midas_s_118829	100	0	100	0	0	0	0	0	0	0	0	0	0	100	100	100	0	100	100
Archaea	Crenarchaeota	Bathyarchaeia	midas_o_90791	midas_f_90791	midas_g_108871	midas_s_118994	100	0	100	0	0	0	0	0	0	0	0	0	0	100	100	100	0	100	100
Archaea	Crenarchaeota	Bathyarchaeia	midas_o_90791	midas_f_90791	midas_g_118812	midas_s_118812	100	0	100	0	0	0	0	0	0	0	0	0	0	100	100	100	0	100	100
Archaea	Crenarchaeota	Bathyarchaeia	midas_o_90791	midas_f_90791	midas_g_118833	midas_s_118833	100	100	100	0	0	0	0	0	0	0	0	0	0	100	100	100	0	100	100
Archaea	Crenarchaeota	Bathyarchaeia	midas_o_90791	midas_f_90791	midas_g_90791	midas_s_100785	100	100	100	0	0	0	0	0	0	0	0	0	0	100	100	100	0	100	100
Archaea	Crenarchaeota	Bathyarchaeia	midas_o_90791	midas_f_90791	midas_g_90791	midas_s_100813	100	100	100	0	0	0	0	0	0	0	0	0	0	100	100	100	0	100	100
Archaea	Crenarchaeota	Bathyarchaeia	midas_o_90791	midas_f_90791	midas_g_90791	midas_s_100822	100	100	100	0	0	0	0	0	0	0	0	0	0	100	100	100	0	100	100
Archaea	Crenarchaeota	Bathyarchaeia	midas_o_90791	midas_f_90791	midas_g_90791	midas_s_109143	100	100	100	0	0	0	0	0	0	0	0	0	0	100	100	100	0	100	100
Archaea	Crenarchaeota	Bathyarchaeia	midas_o_90791	midas_f_90791	midas_g_90791	midas_s_109144	100	100	100	0	0	0	0	0	0	0	0	0	0	100	100	100	0	100	100
Archaea	Crenarchaeota	Bathyarchaeia	midas_o_90791	midas_f_90791	midas_g_90791	midas_s_110835	100	100	100	0	0	0	0	0	0	0	0	0	0	100	100	100	0	100	100
Archaea	Crenarchaeota	Bathyarchaeia	midas_o_90791	midas_f_90791	midas_g_90791	midas_s_118832	100	100	100	0	0	0	0	0	0	0	0	0	0	100	100	100	0	100	100
Archaea	Crenarchaeota	Bathyarchaeia	midas_o_90791	midas_f_90791	midas_g_90791	midas_s_118842	100	100	100	0	0	0	0	0	0	0	0	0	0	100	100	100	0	100	100
Archaea	Crenarchaeota	Bathyarchaeia	midas_o_90791	midas_f_90791	midas_g_90791	midas_s_120122	100	100	100	0	0	0	0	0	0	0	0	0	0	100	100	100	0	100	100
Archaea	Crenarchaeota	Bathyarchaeia	midas_o_90791	midas_f_90791	midas_g_90791	midas_s_90791	100	100	90.9091	0	0	0	0	0	0	0	0	0	0	100	100	100	0	100	100
Archaea	Crenarchaeota	Bathyarchaeia	midas_o_90791	midas_f_90791	midas_g_90791	midas_s_92476	100	100	100	0	0	0	0	0	0	0	0	0	0	100	100	100	0	100	100
Archaea	Crenarchaeota	Bathyarchaeia	midas_o_90791	midas_f_90791	midas_g_90791	midas_s_92508	100	100	100	0	0	0	0	0	0	0	0	0	0	100	100	100	0	100	100
Archaea	Crenarchaeota	Bathyarchaeia	midas_o_90791	midas_f_90791	midas_g_90791	midas_s_93091	100	100	100	0	0	0	0	0	0	0	0	0	0	100	100	100	0	100	100
Archaea	Crenarchaeota	Bathyarchaeia	midas_o_90791	midas_f_90791	midas_g_90791	midas_s_95631	100	100	100	0	0	0	0	0	0	0	0	0	0	100	100	100	0	100	100
Archaea	Crenarchaeota	Bathyarchaeia	midas_o_90791	midas_f_90791	midas_g_90791	midas_s_96540	100	100	100	0	0	0	0	0	0	0	0	0	0	100	100	100	0	100	100
Archaea	Crenarchaeota	Bathyarchaeia	midas_o_90791	midas_f_90791	midas_g_90791	midas_s_97137	100	100	100	0	0	0	0	0	0	0	0	0	0	100	100	100	0	100	100
Archaea	Crenarchaeota	Bathyarchaeia	midas_o_90791	midas_f_90791	midas_g_90791	midas_s_97418	100	100	100	0	0	0	0	0	0	0	0	0	0	100	100	100	0	100	100
Archaea	Crenarchaeota	Bathyarchaeia	midas_o_90791	midas_f_90791	midas_g_97217	midas_s_106578	0	100	0	0	0	0	0	0	0	0	0	0	0	100	100	100	0	100	100
Archaea	Crenarchaeota	Bathyarchaeia	midas_o_90791	midas_f_90791	midas_g_97217	midas_s_109195	100	100	0	0	0	0	0	0	0	0	0	0	0	100	100	100	0	100	100
Archaea	Crenarchaeota	Bathyarchaeia	midas_o_90791	midas_f_90791	midas_g_97217	midas_s_118807	100	100	0	0	0	0	0	0	0	0	0	0	0	100	100	100	0	100	100
Archaea	Crenarchaeota	Bathyarchaeia	midas_o_90791	midas_f_90791	midas_g_97217	midas_s_119024	100	100	0	0	0	0	0	0	0	0	0	0	0	100	100	100	0	100	100
Archaea	Crenarchaeota	Bathyarchaeia	midas_o_90791	midas_f_90791	midas_g_97217	midas_s_97217	100	100	0	0	0	0	0	0	0	0	0	0	0	100	100	100	0	100	100
Archaea	Crenarchaeota	Methanomethylicia	Methanomethyliales	Methanomethyliaceae	Ca_Methanomethylicus	midas_s_100658	100	100	100	0	0	0	0	0	0	0	0	0	0	100	100	100	0	100	100
Archaea	Crenarchaeota	Methanomethylicia	Methanomethyliales	Methanomethyliaceae	Ca_Methanomethylicus	midas_s_100780	100	100	100	0	0	0	0	0	0	0	0	0	0	100	100	100	0	100	100
Archaea	Crenarchaeota	Methanomethylicia	Methanomethyliales	Methanomethyliaceae	Ca_Methanomethylicus	midas_s_118954	100	100	0	0	0	0	0	0	0	0	0	0	0	0	100	0	0	100	100
Archaea	Crenarchaeota	Methanomethylicia	Methanomethyliales	Methanomethyliaceae	Ca_Methanomethylicus	midas_s_91856	100	0	100	0	0	0	0	0	0	0	0	0	0	100	100	100	0	100	100
Archaea	Crenarchaeota	Nitrososphaeria	Nitrosopumilales	Nitrosopumilaceae	Nitrosarchaeum	midas_s_118871	100	100	100	0	0	0	0	0	0	0	0	0	0	0	100	100	0	100	100
Archaea	Crenarchaeota	Nitrososphaeria	Nitrososphaerales	Nitrososphaeraceae	Ca_Nitrocosmicus	midas_s_92967	100	100	100	0	0	0	0	0	0	0	0	0	0	0	100	100	0	100	100
Archaea	Crenarchaeota	Nitrososphaeria	Nitrososphaerales	Nitrososphaeraceae	midas_g_92967	midas_s_118805	100	100	100	0	0	0	0	0	0	0	0	0	0	0	100	100	0	100	100
Archaea	Crenarchaeota	Nitrososphaeria	Nitrososphaerales	Nitrososphaeraceae	midas_g_92967	midas_s_97565	100	100	100	0	0	0	0	0	0	0	0	0	0	0	100	100	0	100	100
Archaea	Euryarchaeota	Methanobacteria	Methanobacteriales	Methanobacteriaceae	Methanobacterium	Methanobacterium_beijingense	100	100	100	0	0	0	0	0	0	0	0	0	0	100	100	100	100	100	100
Archaea	Euryarchaeota	Methanobacteria	Methanobacteriales	Methanobacteriaceae	Methanobacterium	Methanobacterium_formicicum	100	100	100	0	0	0	0	0	0	0	0	0	0	100	100	100	100	100	100
Archaea	Euryarchaeota	Methanobacteria	Methanobacteriales	Methanobacteriaceae	Methanobacterium	Methanobacterium_lacus	100	100	100	0	0	0	0	0	0	0	0	0	0	100	100	100	100	100	100
Archaea	Euryarchaeota	Methanobacteria	Methanobacteriales	Methanobacteriaceae	Methanobacterium	Methanobacterium_paludis	100	100	100	0	0	0	0	0	0	0	0	0	0	100	100	100	100	100	100
Archaea	Euryarchaeota	Methanobacteria	Methanobacteriales	Methanobacteriaceae	Methanobacterium	Methanobacterium_palustre	100	100	100	0	0	0	0	0	0	0	0	0	0	100	100	100	100	100	100
Archaea	Euryarchaeota	Methanobacteria	Methanobacteriales	Methanobacteriaceae	Methanobacterium	midas_s_3006	100	0	0	0	0	0	0	0	0	0	0	0	0	0	100	100	100	100	100
Archaea	Euryarchaeota	Methanobacteria	Methanobacteriales	Methanobacteriaceae	Methanobacterium	midas_s_9526	100	100	100	0	0	0	0	0	0	0	0	0	0	100	100	100	100	100	100
Archaea	Euryarchaeota	Methanobacteria	Methanobacteriales	Methanobacteriaceae	Methanobrevibacter	Methanobrevibacter_boviskoreani	100	100	100	0	0	0	0	0	0	0	0	0	0	100	100	100	100	100	100
Archaea	Euryarchaeota	Methanobacteria	Methanobacteriales	Methanobacteriaceae	Methanobrevibacter	Methanobrevibacter_olleyae	100	100	100	0	0	0	0	0	0	0	0	0	0	100	100	100	100	100	100
Archaea	Euryarchaeota	Methanobacteria	Methanobacteriales	Methanobacteriaceae	Methanobrevibacter	Methanobrevibacter_ruminantium	100	100	100	0	0	0	0	0	0	0	0	0	0	100	100	100	100	100	100
Archaea	Euryarchaeota	Methanobacteria	Methanobacteriales	Methanobacteriaceae	Methanobrevibacter	Methanobrevibacter_smithii	100	100	100	0	0	0	0	0	0	0	0	0	0	100	100	100	100	100	100
Archaea	Euryarchaeota	Methanobacteria	Methanobacteriales	Methanobacteriaceae	Methanosphaera	Methanosphaera_stadtmanae	100	100	100	0	0	0	0	0	0	0	0	0	0	100	100	100	100	100	100
Archaea	Euryarchaeota	Methanobacteria	Methanobacteriales	Methanothermaceae	Methanothermus	midas_s_9563	100	100	100	0	0	0	0	0	0	0	0	0	0	100	100	100	100	100	100
Archaea	Euryarchaeota	Methanobacteria	Methanobacteriales	Methanothermobacteriaceae	Methanothermobacter	midas_s_110511	100	100	100	0	0	0	0	0	0	0	0	0	0	100	100	100	100	100	100
Archaea	Euryarchaeota	Methanobacteria	Methanobacteriales	Methanothermobacteriaceae	Methanothermobacter	midas_s_3958	100	100	100	0	0	0	0	0	0	0	0	0	0	100	100	100	100	100	100
Archaea	Euryarchaeota	Methanobacteria	Methanobacteriales	Methanothermobacteriaceae	Methanothermobacter	midas_s_9533	100	100	100	0	0	0	0	0	0	0	0	0	0	100	100	100	100	100	100
Archaea	Euryarchaeota	Methanobacteria	Methanobacteriales	Methanothermobacteriaceae	Methanothermobacter	midas_s_9547	100	100	100	0	0	0	0	0	0	0	0	0	0	100	100	100	100	100	100
Archaea	Euryarchaeota	Methanococci	Methanococcales	Methanocaldococcaceae	Methanocaldococcus	midas_s_9555	100	100	100	100	100	0	0	100	0	0	0	0	0	100	100	100	100	100	100
Archaea	Euryarchaeota	Thermococci	Methanofastidiosales	Methanofastidiosaceae	Ca_Methanofastidiosum	midas_s_8154	100	100	100	0	0	0	0	0	0	0	0	0	0	100	100	100	100	100	100
Archaea	Euryarchaeota	Thermococci	Methanofastidiosales	Methanofastidiosaceae	Ca_Methanofastidiosum	midas_s_91583	100	100	100	0	0	0	0	0	0	0	0	0	0	100	100	100	100	100	100
Archaea	Euryarchaeota	Thermococci	Methanofastidiosales	midas_f_118848	archaeon_enrichment_culture_clone_A11	midas_s_118848	100	100	100	0	0	0	0	0	0	0	0	0	0	100	100	100	100	100	100
Archaea	Euryarchaeota	Thermococci	Methanofastidiosales	midas_f_8154	midas_g_8154	midas_s_90245	100	100	100	0	0	0	0	0	0	0	0	0	0	100	100	100	100	100	100
Archaea	Euryarchaeota	Thermococci	Methanofastidiosales	midas_f_8154	midas_g_8154	midas_s_95633	100	100	100	0	0	0	0	0	0	0	0	0	0	100	100	100	100	100	100
Archaea	Euryarchaeota	Thermococci	Thermococcales	Thermococcaceae	Pyrococcus	midas_s_9559	0	100	100	0	0	0	0	0	0	0	0	0	0	100	0	100	0	0	0
Archaea	Halobacterota	Methanocellia	Methanocellales	Methanocellaceae	Methanocella	Methanocella_arvoryzae	0	100	100	0	0	0	0	0	0	0	0	0	0	100	100	100	100	100	100
Archaea	Halobacterota	Methanocellia	Methanocellales	Methanocellaceae	Methanocella	Methanocella_conradii	0	100	100	0	0	0	0	0	0	0	0	0	0	100	100	100	100	100	100
Archaea	Halobacterota	Methanocellia	Methanocellales	Methanocellaceae	Methanocella	Methanocella_paludicola	0	100	100	0	0	0	0	0	0	0	0	0	0	100	100	100	100	100	100
Archaea	Halobacterota	Methanomicrobia	Methanomicrobiales	Methanocorpusculaceae	Methanocorpusculum	midas_s_100790	100	0	100	0	0	0	0	0	0	0	0	0	0	100	100	100	100	100	100
Archaea	Halobacterota	Methanomicrobia	Methanomicrobiales	Methanocorpusculaceae	Methanocorpusculum	midas_s_9522	100	0	100	0	0	0	0	0	0	0	0	0	0	100	100	100	100	100	100
Archaea	Halobacterota	Methanomicrobia	Methanomicrobiales	Methanomicrobiaceae	Methanoculleus	Methanoculleus_bourgensis	100	100	100	0	0	0	0	0	0	0	0	0	0	100	100	100	100	100	100
Archaea	Halobacterota	Methanomicrobia	Methanomicrobiales	Methanomicrobiaceae	Methanoculleus	Methanoculleus_horonobensis	100	100	100	0	0	0	0	0	0	0	0	0	0	100	100	100	100	100	100
Archaea	Halobacterota	Methanomicrobia	Methanomicrobiales	Methanomicrobiaceae	Methanoculleus	Methanoculleus_hydrogenitrophicus	100	100	100	0	0	0	0	0	0	0	0	0	0	100	100	100	100	100	100
Archaea	Halobacterota	Methanomicrobia	Methanomicrobiales	Methanomicrobiaceae	Methanoculleus	Methanoculleus_marisnigri	100	100	100	0	0	0	0	0	0	0	0	0	0	100	100	100	100	100	100
Archaea	Halobacterota	Methanomicrobia	Methanomicrobiales	Methanomicrobiaceae	Methanoculleus	Methanoculleus_receptaculi	100	100	100	0	0	0	0	0	0	0	0	0	0	100	100	100	100	100	100
Archaea	Halobacterota	Methanomicrobia	Methanomicrobiales	Methanomicrobiaceae	Methanoculleus	Methanoculleus_taiwanensis	100	100	100	0	0	0	0	0	0	0	0	0	0	100	100	100	100	100	100
Archaea	Halobacterota	Methanomicrobia	Methanomicrobiales	Methanomicrobiaceae	Methanoculleus	Methanoculleus_thermophilus	100	100	100	0	0	0	0	0	0	0	0	0	0	100	100	100	100	100	100
Archaea	Halobacterota	Methanomicrobia	Methanomicrobiales	Methanomicrobiaceae	Methanoculleus	midas_s_100675	100	100	100	0	0	0	0	0	0	0	0	0	0	100	100	100	100	100	100
Archaea	Halobacterota	Methanomicrobia	Methanomicrobiales	Methanomicrobiaceae	Methanoculleus	midas_s_110911	100	100	100	0	0	0	0	0	0	0	0	0	0	100	100	100	100	100	100
Archaea	Halobacterota	Methanomicrobia	Methanomicrobiales	Methanomicrobiaceae	Methanoculleus	midas_s_118809	100	100	100	0	0	0	0	0	0	0	0	0	0	100	100	100	100	100	100
Archaea	Halobacterota	Methanomicrobia	Methanomicrobiales	Methanomicrobiaceae	Methanoculleus	midas_s_118834	100	100	100	0	0	0	0	0	0	0	0	0	0	100	100	100	100	100	100
Archaea	Halobacterota	Methanomicrobia	Methanomicrobiales	Methanomicrobiaceae	Methanoculleus	midas_s_118858	100	100	100	0	0	0	0	0	0	0	0	0	0	100	100	100	100	100	100
Archaea	Halobacterota	Methanomicrobia	Methanomicrobiales	Methanomicrobiaceae	Methanoculleus	midas_s_5565	100	100	100	0	0	0	0	0	0	0	0	0	0	100	100	100	100	100	100
Archaea	Halobacterota	Methanomicrobia	Methanomicrobiales	Methanomicrobiaceae	Methanoculleus	midas_s_880	100	100	100	0	0	0	0	0	0	0	0	0	0	100	80	100	80	80	80
Archaea	Halobacterota	Methanomicrobia	Methanomicrobiales	Methanomicrobiaceae	Methanoculleus	midas_s_90210	100	100	100	0	0	0	0	0	0	0	0	0	0	100	100	100	100	100	100
Archaea	Halobacterota	Methanomicrobia	Methanomicrobiales	Methanomicrobiaceae	Methanoculleus	midas_s_9569	100	100	100	0	0	0	0	0	0	0	0	0	0	100	100	100	100	100	100
Archaea	Halobacterota	Methanomicrobia	Methanomicrobiales	Methanomicrobiaceae	Methanoculleus	midas_s_96399	100	100	100	0	0	0	0	0	0	0	0	0	0	100	100	100	100	100	100
Archaea	Halobacterota	Methanomicrobia	Methanomicrobiales	Methanomicrobiaceae	Methanoculleus	midas_s_97320	100	100	100	0	0	0	0	0	0	0	0	0	0	100	100	100	100	100	100
Archaea	Halobacterota	Methanomicrobia	Methanomicrobiales	Methanomicrobiaceae	Methanofollis	Methanofollis_ethanolicus	100	100	100	0	0	0	0	0	0	0	0	0	0	100	100	100	100	100	100
Archaea	Halobacterota	Methanomicrobia	Methanomicrobiales	Methanomicrobiaceae	Methanofollis	midas_s_100824	100	100	100	0	0	0	0	0	0	0	0	0	0	100	100	100	100	100	100
Archaea	Halobacterota	Methanomicrobia	Methanomicrobiales	Methanomicrobiaceae	Methanofollis	midas_s_118784	100	100	100	0	0	0	0	0	0	0	0	0	0	100	100	100	100	100	100
Archaea	Halobacterota	Methanomicrobia	Methanomicrobiales	Methanomicrobiaceae	Methanolacinia	midas_s_9568	100	100	100	0	0	0	0	0	0	0	0	0	0	100	100	100	100	100	100
Archaea	Halobacterota	Methanomicrobia	Methanomicrobiales	Methanomicrobiaceae	midas_g_118993	midas_s_118993	100	100	100	0	0	0	0	0	0	0	0	0	0	100	100	100	100	100	100
Archaea	Halobacterota	Methanomicrobia	Methanomicrobiales	Methanomicrobiaceae	midas_g_118993	midas_s_120104	100	100	0	0	0	0	0	0	0	0	0	0	0	100	100	100	100	100	100
Archaea	Halobacterota	Methanomicrobia	Methanomicrobiales	Methanomicrobiaceae	midas_g_9568	midas_s_118982	100	100	100	0	0	0	0	0	0	0	0	0	0	100	100	100	100	100	100
Archaea	Halobacterota	Methanomicrobia	Methanomicrobiales	Methanoregulaceae	Methanolinea	Methanolinea_tarda	100	100	100	0	0	0	0	0	0	0	0	0	0	100	100	100	100	100	100
Archaea	Halobacterota	Methanomicrobia	Methanomicrobiales	Methanoregulaceae	Methanolinea	midas_s_100777	100	100	100	0	0	0	0	0	0	0	0	0	0	100	100	100	100	100	100
Archaea	Halobacterota	Methanomicrobia	Methanomicrobiales	Methanoregulaceae	Methanolinea	midas_s_100817	100	100	100	0	0	0	0	0	0	0	0	0	0	100	100	100	100	100	100
Archaea	Halobacterota	Methanomicrobia	Methanomicrobiales	Methanoregulaceae	Methanolinea	midas_s_100826	100	100	100	0	0	0	0	0	0	0	0	0	0	100	100	100	100	100	100
Archaea	Halobacterota	Methanomicrobia	Methanomicrobiales	Methanoregulaceae	Methanolinea	midas_s_110823	100	100	100	0	0	0	0	0	0	0	0	0	0	100	100	100	100	100	100
Archaea	Halobacterota	Methanomicrobia	Methanomicrobiales	Methanoregulaceae	Methanolinea	midas_s_118808	100	100	100	0	0	0	0	0	0	0	0	0	0	100	100	100	100	100	100
Archaea	Halobacterota	Methanomicrobia	Methanomicrobiales	Methanoregulaceae	Methanolinea	midas_s_1190	100	100	100	0	0	0	0	0	0	0	0	0	0	100	100	100	100	100	100
Archaea	Halobacterota	Methanomicrobia	Methanomicrobiales	Methanoregulaceae	Methanolinea	midas_s_4938	100	100	100	0	0	0	0	0	0	0	0	0	0	100	100	100	100	100	100
Archaea	Halobacterota	Methanomicrobia	Methanomicrobiales	Methanoregulaceae	Methanolinea	midas_s_90932	100	100	100	0	0	0	0	0	0	0	0	0	0	100	100	100	100	100	100
Archaea	Halobacterota	Methanomicrobia	Methanomicrobiales	Methanoregulaceae	Methanolinea	midas_s_91285	100	100	100	0	0	0	0	0	0	0	0	0	0	100	100	100	100	100	100
Archaea	Halobacterota	Methanomicrobia	Methanomicrobiales	Methanoregulaceae	Methanolinea	midas_s_91664	100	100	100	0	0	0	0	0	0	0	0	0	0	100	100	100	100	100	100
Archaea	Halobacterota	Methanomicrobia	Methanomicrobiales	Methanoregulaceae	Methanolinea	midas_s_97777	100	100	100	0	0	0	0	0	0	0	0	0	0	100	100	100	100	100	100
Archaea	Halobacterota	Methanomicrobia	Methanomicrobiales	Methanoregulaceae	Methanoregula	Methanoregula_boonei	100	100	100	0	0	0	0	0	0	0	0	0	0	100	100	100	100	100	100
Archaea	Halobacterota	Methanomicrobia	Methanomicrobiales	Methanoregulaceae	Methanoregula	Methanoregula_formicica	100	100	100	0	0	0	0	0	0	0	0	0	0	100	100	100	100	100	100
Archaea	Halobacterota	Methanomicrobia	Methanomicrobiales	Methanoregulaceae	Methanoregula	midas_s_100803	100	100	100	0	0	0	0	0	0	0	0	0	0	100	100	100	100	100	100
Archaea	Halobacterota	Methanomicrobia	Methanomicrobiales	Methanoregulaceae	Methanoregula	midas_s_109155	100	100	100	0	0	0	0	0	0	0	0	0	0	100	100	100	100	100	100
Archaea	Halobacterota	Methanomicrobia	Methanomicrobiales	Methanoregulaceae	Methanoregula	midas_s_110828	100	100	100	0	0	0	0	0	0	0	0	0	0	100	100	100	100	100	100
Archaea	Halobacterota	Methanomicrobia	Methanomicrobiales	Methanoregulaceae	Methanoregula	midas_s_110829	100	100	100	0	0	0	0	0	0	0	0	0	0	100	100	100	100	100	100
Archaea	Halobacterota	Methanomicrobia	Methanomicrobiales	Methanoregulaceae	Methanoregula	midas_s_110830	100	100	100	0	0	0	0	0	0	0	0	0	0	100	100	100	100	100	100
Archaea	Halobacterota	Methanomicrobia	Methanomicrobiales	Methanoregulaceae	Methanoregula	midas_s_110921	100	100	100	0	0	0	0	0	0	0	0	0	0	100	100	100	100	100	100
Archaea	Halobacterota	Methanomicrobia	Methanomicrobiales	Methanoregulaceae	Methanoregula	midas_s_110922	100	100	100	0	0	0	0	0	0	0	0	0	0	100	100	100	100	100	100
Archaea	Halobacterota	Methanomicrobia	Methanomicrobiales	Methanoregulaceae	Methanoregula	midas_s_118844	100	100	100	0	0	0	0	0	0	0	0	0	0	100	100	100	100	100	100
Archaea	Halobacterota	Methanomicrobia	Methanomicrobiales	Methanoregulaceae	Methanoregula	midas_s_118952	100	100	100	0	0	0	0	0	0	0	0	0	0	100	100	100	100	100	100
Archaea	Halobacterota	Methanomicrobia	Methanomicrobiales	Methanoregulaceae	Methanoregula	midas_s_118976	100	100	50	0	0	0	0	0	0	0	0	0	0	100	50	100	100	100	100
Archaea	Halobacterota	Methanomicrobia	Methanomicrobiales	Methanoregulaceae	Methanoregula	midas_s_120087	100	100	100	0	0	0	0	0	0	0	0	0	0	100	100	100	100	100	100
Archaea	Halobacterota	Methanomicrobia	Methanomicrobiales	Methanoregulaceae	Methanoregula	midas_s_120094	100	100	100	0	0	0	0	0	0	0	0	0	0	100	100	100	100	100	100
Archaea	Halobacterota	Methanomicrobia	Methanomicrobiales	Methanoregulaceae	Methanoregula	midas_s_93702	100	100	100	0	0	0	0	0	0	0	0	0	0	100	100	100	100	100	100
Archaea	Halobacterota	Methanomicrobia	Methanomicrobiales	Methanoregulaceae	Methanoregula	midas_s_93869	100	100	100	0	0	0	0	0	0	0	0	0	0	100	100	100	100	100	100
Archaea	Halobacterota	Methanomicrobia	Methanomicrobiales	Methanoregulaceae	Methanoregula	midas_s_9552	100	100	100	0	0	0	0	0	0	0	0	0	0	100	100	100	100	100	100
Archaea	Halobacterota	Methanomicrobia	Methanomicrobiales	Methanoregulaceae	Methanosphaerula	Methanosphaerula_palustris	100	100	100	0	0	0	0	0	0	0	0	0	0	100	100	100	100	100	100
Archaea	Halobacterota	Methanomicrobia	Methanomicrobiales	Methanoregulaceae	Methanosphaerula	midas_s_118846	100	100	100	0	0	0	0	0	0	0	0	0	0	100	100	100	100	100	100
Archaea	Halobacterota	Methanomicrobia	Methanomicrobiales	Methanospirillaceae	Methanospirillum	Methanospirillum_hungatei	0	100	100	0	0	0	0	0	0	0	0	0	0	100	100	100	100	100	100
Archaea	Halobacterota	Methanomicrobia	Methanomicrobiales	Methanospirillaceae	Methanospirillum	Methanospirillum_psychrodurum	0	100	100	0	0	0	0	0	0	0	0	0	0	100	100	100	100	100	100
Archaea	Halobacterota	Methanomicrobia	Methanomicrobiales	Methanospirillaceae	Methanospirillum	Methanospirillum_stamsii	0	100	100	0	0	0	0	0	0	0	0	0	0	100	100	100	100	100	100
Archaea	Halobacterota	Methanomicrobia	Methanomicrobiales	Methanospirillaceae	Methanospirillum	midas_s_100775	0	100	100	0	0	0	0	0	0	0	0	0	0	100	100	100	100	100	100
Archaea	Halobacterota	Methanomicrobia	Methanomicrobiales	Methanospirillaceae	Methanospirillum	midas_s_100828	0	100	100	0	0	0	0	0	0	0	0	0	0	100	100	100	100	100	100
Archaea	Halobacterota	Methanomicrobia	Methanomicrobiales	Methanospirillaceae	Methanospirillum	midas_s_105964	0	100	50	0	0	0	0	0	0	0	0	0	0	50	100	100	100	100	100
Archaea	Halobacterota	Methanomicrobia	Methanomicrobiales	Methanospirillaceae	Methanospirillum	midas_s_110905	0	100	100	0	0	0	0	0	0	0	0	0	0	100	100	100	100	100	100
Archaea	Halobacterota	Methanomicrobia	Methanomicrobiales	Methanospirillaceae	Methanospirillum	midas_s_118761	0	100	100	0	0	0	0	0	0	0	0	0	0	100	100	100	100	100	100
Archaea	Halobacterota	Methanomicrobia	Methanomicrobiales	Methanospirillaceae	Methanospirillum	midas_s_118851	0	100	100	0	0	0	0	0	0	0	0	0	0	100	100	100	100	100	100
Archaea	Halobacterota	Methanomicrobia	Methanomicrobiales	Methanospirillaceae	Methanospirillum	midas_s_118991	0	100	100	0	0	0	0	0	0	0	0	0	0	100	100	100	100	100	100
Archaea	Halobacterota	Methanomicrobia	Methanomicrobiales	Methanospirillaceae	Methanospirillum	midas_s_120103	0	100	100	0	0	0	0	0	0	0	0	0	0	100	100	100	100	100	100
Archaea	Halobacterota	Methanomicrobia	Methanomicrobiales	Methanospirillaceae	Methanospirillum	midas_s_2576	0	100	100	0	0	0	0	0	0	0	0	0	0	100	100	100	100	100	100
Archaea	Halobacterota	Methanomicrobia	Methanomicrobiales	Methanospirillaceae	Methanospirillum	midas_s_92113	0	100	100	0	0	0	0	0	0	0	0	0	0	100	100	100	100	100	100
Archaea	Halobacterota	Methanomicrobia	Methanomicrobiales	Methanospirillaceae	Methanospirillum	midas_s_92121	0	100	100	0	0	0	0	0	0	0	0	0	0	100	100	100	100	100	100
Archaea	Halobacterota	Methanomicrobia	Methanomicrobiales	Methanospirillaceae	Methanospirillum	midas_s_95650	0	100	100	0	0	0	0	0	0	0	0	0	0	100	100	100	100	100	100
Archaea	Halobacterota	Methanomicrobia	Methanomicrobiales	Methanospirillaceae	Methanospirillum	midas_s_96799	0	100	100	0	0	0	0	0	0	0	0	0	0	100	100	100	100	100	100
Archaea	Halobacterota	Methanomicrobia	Methanomicrobiales	Methanospirillaceae	Methanospirillum	midas_s_97437	0	100	100	0	0	0	0	0	0	0	0	0	0	100	100	100	100	100	100
Archaea	Halobacterota	Methanomicrobia	Methanomicrobiales	Methanospirillaceae	Methanospirillum	midas_s_97439	0	100	100	0	0	0	0	0	0	0	0	0	0	100	100	100	100	100	100
Archaea	Halobacterota	Methanomicrobia	Methanomicrobiales	Methanospirillaceae	Methanospirillum	midas_s_97962	0	100	100	0	0	0	0	0	0	0	0	0	0	100	100	100	100	100	100
Archaea	Halobacterota	Methanomicrobia	Methanomicrobiales	Methanospirillaceae	Methanospirillum	midas_s_98022	0	100	100	0	0	0	0	0	0	0	0	0	0	100	100	100	100	100	100
Archaea	Halobacterota	Methanomicrobia	Methanomicrobiales	Methanospirillaceae	midas_g_93310	midas_s_93310	0	100	100	0	0	0	0	0	0	0	0	0	0	100	100	100	100	100	100
Archaea	Halobacterota	Methanomicrobia	Methanomicrobiales	midas_f_880	midas_g_91627	midas_s_91627	100	100	100	0	0	0	0	0	0	0	0	0	0	100	100	100	100	100	100
Archaea	Halobacterota	Methanomicrobia	Methanomicrobiales	midas_f_880	midas_g_91627	midas_s_92720	100	100	100	0	0	0	0	0	0	0	0	0	0	100	100	100	100	100	100
Archaea	Halobacterota	Methanomicrobia	Methanomicrobiales	midas_f_880	midas_g_91627	midas_s_94613	100	100	100	0	0	0	0	0	0	0	0	0	0	100	100	100	100	100	100
Archaea	Halobacterota	Methanosarcinia	Methanosarciniales	Methanosaetaceae	Methanothrix	Methanothrix_harundinacea	0	100	100	0	0	0	0	0	0	0	0	0	0	100	100	100	100	100	100
Archaea	Halobacterota	Methanosarcinia	Methanosarciniales	Methanosaetaceae	Methanothrix	Methanothrix_soehngenii	0	100	100	0	0	0	0	0	0	0	0	0	0	100	100	100	100	100	100
Archaea	Halobacterota	Methanosarcinia	Methanosarciniales	Methanosaetaceae	Methanothrix	Methanothrix_thermoacetophila	0	100	100	0	0	0	0	0	0	0	0	0	0	100	100	100	100	100	100
Archaea	Halobacterota	Methanosarcinia	Methanosarciniales	Methanosaetaceae	Methanothrix	midas_s_100784	0	100	100	0	0	0	0	0	0	0	0	0	0	100	100	100	100	100	100
Archaea	Halobacterota	Methanosarcinia	Methanosarciniales	Methanosaetaceae	Methanothrix	midas_s_100787	0	100	100	0	0	0	0	0	0	0	0	0	0	100	100	100	100	100	100
Archaea	Halobacterota	Methanosarcinia	Methanosarciniales	Methanosaetaceae	Methanothrix	midas_s_100823	0	100	100	0	0	0	0	0	0	0	0	0	0	100	100	100	100	100	100
Archaea	Halobacterota	Methanosarcinia	Methanosarciniales	Methanosaetaceae	Methanothrix	midas_s_110840	0	100	100	0	0	0	0	0	0	0	0	0	0	100	100	100	100	100	100
Archaea	Halobacterota	Methanosarcinia	Methanosarciniales	Methanosaetaceae	Methanothrix	midas_s_110852	0	100	100	0	0	0	0	0	0	0	0	0	0	100	100	100	100	100	100
Archaea	Halobacterota	Methanosarcinia	Methanosarciniales	Methanosaetaceae	Methanothrix	midas_s_118955	0	100	100	0	0	0	0	0	0	0	0	0	0	100	100	100	100	100	100
Archaea	Halobacterota	Methanosarcinia	Methanosarciniales	Methanosaetaceae	Methanothrix	midas_s_2347	0	100	100	0	0	0	0	0	0	0	0	0	0	100	100	100	100	100	100
Archaea	Halobacterota	Methanosarcinia	Methanosarciniales	Methanosaetaceae	Methanothrix	midas_s_36	0	100	100	0	0	0	0	0	0	0	0	0	0	100	100	100	100	100	100
Archaea	Halobacterota	Methanosarcinia	Methanosarciniales	Methanosaetaceae	Methanothrix	midas_s_90212	0	100	100	0	0	0	0	0	0	0	0	0	0	100	100	100	100	100	100
Archaea	Halobacterota	Methanosarcinia	Methanosarciniales	Methanosaetaceae	Methanothrix	midas_s_90667	0	100	100	0	0	0	0	0	0	0	0	0	0	100	100	100	100	100	100
Archaea	Halobacterota	Methanosarcinia	Methanosarciniales	Methanosaetaceae	Methanothrix	midas_s_90868	0	100	100	0	0	0	0	0	0	0	0	0	0	100	100	100	100	100	100
Archaea	Halobacterota	Methanosarcinia	Methanosarciniales	Methanosaetaceae	Methanothrix	midas_s_91051	0	100	100	0	0	0	0	0	0	0	0	0	0	100	100	100	100	100	100
Archaea	Halobacterota	Methanosarcinia	Methanosarciniales	Methanosaetaceae	Methanothrix	midas_s_94826	0	100	100	0	0	0	0	0	0	0	0	0	0	100	100	100	100	100	100
Archaea	Halobacterota	Methanosarcinia	Methanosarciniales	Methanosaetaceae	Methanothrix	midas_s_96620	0	100	100	0	0	0	0	0	0	0	0	0	0	100	100	100	100	100	100
Archaea	Halobacterota	Methanosarcinia	Methanosarciniales	Methanosaetaceae	Methanothrix	midas_s_98390	0	100	100	0	0	0	0	0	0	0	0	0	0	100	100	100	100	100	100
Archaea	Halobacterota	Methanosarcinia	Methanosarciniales	Methanosaetaceae	midas_g_118831	midas_s_118831	0	0	0	100	100	100	0	100	0	0	0	0	0	100	100	100	100	100	100
Archaea	Halobacterota	Methanosarcinia	Methanosarciniales	Methanosarcinaceae	Methanimicrococcus	midas_s_118838	0	100	100	0	0	0	0	0	0	0	0	0	0	100	100	100	100	100	100
Archaea	Halobacterota	Methanosarcinia	Methanosarciniales	Methanosarcinaceae	Methanimicrococcus	midas_s_118849	0	100	100	0	0	0	0	0	0	0	0	0	0	100	100	100	100	100	100
Archaea	Halobacterota	Methanosarcinia	Methanosarciniales	Methanosarcinaceae	Methanimicrococcus	midas_s_93306	0	100	100	0	0	0	0	0	0	0	0	0	0	100	100	100	100	100	100
Archaea	Halobacterota	Methanosarcinia	Methanosarciniales	Methanosarcinaceae	Methanococcoides	Methanococcoides_methylutens	0	100	100	0	0	0	0	0	0	0	0	0	0	100	100	100	100	100	100
Archaea	Halobacterota	Methanosarcinia	Methanosarciniales	Methanosarcinaceae	Methanolobus	Methanolobus_chelungpuianus	0	100	100	0	0	0	0	0	0	0	0	0	0	100	100	100	100	100	100
Archaea	Halobacterota	Methanosarcinia	Methanosarciniales	Methanosarcinaceae	Methanolobus	midas_s_118984	0	100	100	0	0	0	0	0	0	0	0	0	0	100	100	100	100	100	100
Archaea	Halobacterota	Methanosarcinia	Methanosarciniales	Methanosarcinaceae	Methanomethylovorans	Methanomethylovorans_hollandica	0	100	100	0	0	0	0	0	0	0	0	0	0	100	100	100	100	100	100
Archaea	Halobacterota	Methanosarcinia	Methanosarciniales	Methanosarcinaceae	Methanomethylovorans	Methanomethylovorans_thermophila	0	100	100	0	0	0	0	0	0	0	0	0	0	100	100	100	100	100	100
Archaea	Halobacterota	Methanosarcinia	Methanosarciniales	Methanosarcinaceae	Methanomethylovorans	Methanomethylovorans_uponensis	0	100	100	0	0	0	0	0	0	0	0	0	0	100	100	100	100	100	100
Archaea	Halobacterota	Methanosarcinia	Methanosarciniales	Methanosarcinaceae	Methanomethylovorans	midas_s_118979	0	100	100	0	0	0	0	0	0	0	0	0	0	100	100	100	100	100	100
Archaea	Halobacterota	Methanosarcinia	Methanosarciniales	Methanosarcinaceae	Methanomethylovorans	midas_s_4248	0	100	100	0	0	0	0	0	0	0	0	0	0	100	100	100	100	100	100
Archaea	Halobacterota	Methanosarcinia	Methanosarciniales	Methanosarcinaceae	Methanomethylovorans	midas_s_537	0	100	100	0	0	0	0	0	0	0	0	0	0	100	100	100	100	100	100
Archaea	Halobacterota	Methanosarcinia	Methanosarciniales	Methanosarcinaceae	Methanomethylovorans	midas_s_92578	0	100	100	0	0	0	0	0	0	0	0	0	0	100	100	100	100	100	100
Archaea	Halobacterota	Methanosarcinia	Methanosarciniales	Methanosarcinaceae	Methanosarcina	Methanosarcina_barkeri	0	100	100	0	0	0	0	0	0	0	0	0	0	100	100	100	100	100	100
Archaea	Halobacterota	Methanosarcinia	Methanosarciniales	Methanosarcinaceae	Methanosarcina	Methanosarcina_horonobensis	0	100	100	0	0	0	0	0	0	0	0	0	0	100	100	100	100	100	100
Archaea	Halobacterota	Methanosarcinia	Methanosarciniales	Methanosarcinaceae	Methanosarcina	Methanosarcina_subterranea	0	100	100	0	0	0	0	0	0	0	0	0	0	100	100	100	100	100	100
Archaea	Halobacterota	Methanosarcinia	Methanosarciniales	Methanosarcinaceae	Methanosarcina	Methanosarcina_thermophila	0	100	100	0	0	0	0	0	0	0	0	0	0	100	100	100	100	100	100
Archaea	Halobacterota	Methanosarcinia	Methanosarciniales	Methanosarcinaceae	Methanosarcina	midas_s_1767	0	100	100	0	0	0	0	0	0	0	0	0	0	100	100	100	100	100	100
Archaea	Halobacterota	Methanosarcinia	Methanosarciniales	Methanosarcinaceae	Methanosarcina	midas_s_90318	0	100	100	0	0	0	0	0	0	0	0	0	0	100	100	100	100	100	100
Archaea	Halobacterota	Methanosarcinia	Methanosarciniales	Methanosarcinaceae	Methanosarcina	midas_s_90830	0	100	100	0	0	0	0	0	0	0	0	0	0	100	100	100	100	100	100
Archaea	Halobacterota	Methanosarcinia	Methanosarciniales	Methanosarcinaceae	Methanosarcina	midas_s_90981	0	100	100	0	0	0	0	0	0	0	0	0	0	100	100	100	100	100	100
Archaea	Halobacterota	Methanosarcinia	Methanosarciniales	Methanosarcinaceae	Methanosarcina	midas_s_92980	0	100	100	0	0	0	0	0	0	0	0	0	0	100	100	100	100	100	100
Archaea	Halobacterota	Methanosarcinia	Methanosarciniales	Methanosarcinaceae	Methanosarcina	midas_s_9557	0	100	100	0	0	0	0	0	0	0	0	0	0	83.3333	100	83.3333	83.3333	83.3333	83.3333
Archaea	Halobacterota	midas_c_92917	midas_o_92917	midas_f_92917	midas_g_92917	midas_s_92917	0	100	0	0	0	0	0	0	0	0	0	0	0	100	100	100	100	100	100
Archaea	Micrarchaeota	Micrarchaeia	Micrarchaeales	midas_f_100792	midas_g_100792	midas_s_100792	0	0	0	0	0	0	0	0	0	0	0	0	0	100	100	100	100	100	100
Archaea	Micrarchaeota	Micrarchaeia	Micrarchaeales	midas_f_100792	midas_g_100792	midas_s_118847	0	0	0	0	0	0	0	0	0	0	0	0	0	100	100	100	100	100	100
Archaea	Micrarchaeota	Micrarchaeia	Micrarchaeales	midas_f_100825	midas_g_100825	midas_s_100825	0	0	0	0	0	0	0	0	0	0	0	0	0	100	0	100	0	0	0
Archaea	Micrarchaeota	Micrarchaeia	Micrarchaeales	midas_f_100825	midas_g_120119	midas_s_120119	100	0	0	0	0	0	0	0	0	0	0	0	0	100	0	100	0	0	0
Archaea	Micrarchaeota	Micrarchaeia	Micrarchaeales	midas_f_100825	midas_g_120123	midas_s_120123	100	0	0	0	0	0	0	0	0	0	0	0	0	100	0	100	0	0	0
Archaea	Micrarchaeota	Micrarchaeia	Micrarchaeales	midas_f_118813	midas_g_118813	midas_s_118813	0	0	0	0	0	0	0	0	0	0	0	0	0	100	100	100	100	100	100
Archaea	Micrarchaeota	Micrarchaeia	Micrarchaeales	midas_f_119022	midas_g_119022	midas_s_119022	100	0	0	0	0	0	0	0	0	0	0	0	0	100	0	100	0	0	0
Archaea	Micrarchaeota	midas_c_118852	midas_o_118852	midas_f_118852	midas_g_118852	midas_s_118852	100	100	100	0	0	0	0	0	0	0	0	0	0	0	100	100	0	0	0
Archaea	Nanoarchaeota	midas_c_110847	midas_o_110847	midas_f_110847	midas_g_110847	midas_s_110847	0	0	0	100	100	0	0	100	0	0	0	0	0	100	100	100	100	100	100
Archaea	Nanoarchaeota	Nanoarchaeia	Woesearchaeales	midas_f_120099	midas_g_120099	midas_s_120099	0	100	0	0	0	0	0	0	0	0	0	0	0	100	0	100	100	100	100
Archaea	Nanoarchaeota	Nanoarchaeia	Woesearchaeales	SCGC_AAA011-D5	Ca_Diapherotrites_archaeon_ADurb.Bin253	midas_s_92576	100	0	0	0	0	0	0	0	0	0	0	0	0	100	100	100	100	100	100
Archaea	Thermoplasmatota	Thermoplasmata	Marine_Benthic_Group_D_and_DHVEG-1	midas_f_93361	midas_g_93361	midas_s_93361	100	100	100	0	0	0	0	0	0	0	0	0	0	100	100	100	100	100	100
Archaea	Thermoplasmatota	Thermoplasmata	Methanomassiliicoccales	Methanomassiliicoccaceae	Methanomassiliicoccus	Methanomassiliicoccus_luminyensis	100	100	100	0	0	0	0	0	0	0	0	0	0	100	100	100	100	100	100
Archaea	Thermoplasmatota	Thermoplasmata	Methanomassiliicoccales	Methanomassiliicoccaceae	Methanomassiliicoccus	midas_s_110904	100	100	0	0	0	0	0	0	0	0	0	0	0	0	100	100	100	100	100
Archaea	Thermoplasmatota	Thermoplasmata	Methanomassiliicoccales	Methanomassiliicoccaceae	Methanomassiliicoccus	midas_s_90448	100	100	100	0	0	0	0	0	0	0	0	0	0	100	100	100	100	100	100
Archaea	Thermoplasmatota	Thermoplasmata	Methanomassiliicoccales	Methanomassiliicoccaceae	Methanomassiliicoccus	midas_s_90465	100	100	100	0	0	0	0	0	0	0	0	0	0	100	100	100	100	100	100
Archaea	Thermoplasmatota	Thermoplasmata	Methanomassiliicoccales	Methanomassiliicoccaceae	Methanomassiliicoccus	midas_s_90843	100	100	100	0	0	0	0	0	0	0	0	0	0	100	100	100	100	100	100
Archaea	Thermoplasmatota	Thermoplasmata	Methanomassiliicoccales	Methanomassiliicoccaceae	Methanomassiliicoccus	midas_s_91693	100	100	100	0	0	0	0	0	0	0	0	0	0	100	100	100	100	100	100
Archaea	Thermoplasmatota	Thermoplasmata	Methanomassiliicoccales	Methanomassiliicoccaceae	Methanomassiliicoccus	midas_s_98191	100	100	100	0	0	0	0	0	0	0	0	0	0	100	100	100	100	100	100
Archaea	Thermoplasmatota	Thermoplasmata	Methanomassiliicoccales	Methanomassiliicoccaceae	midas_g_90473	midas_s_106565	100	100	100	0	0	0	0	0	0	0	0	0	0	100	100	100	100	100	100
Archaea	Thermoplasmatota	Thermoplasmata	Methanomassiliicoccales	Methanomassiliicoccaceae	midas_g_90473	midas_s_110842	100	100	100	0	0	0	0	0	0	0	0	0	0	100	100	100	100	100	100
Archaea	Thermoplasmatota	Thermoplasmata	Methanomassiliicoccales	Methanomassiliicoccaceae	midas_g_90473	midas_s_118850	100	100	100	0	0	0	0	0	0	0	0	0	0	100	100	100	100	100	100
Archaea	Thermoplasmatota	Thermoplasmata	Methanomassiliicoccales	Methanomassiliicoccaceae	midas_g_90473	midas_s_118968	100	100	100	0	0	0	0	0	0	0	0	0	0	100	100	100	100	100	100
Archaea	Thermoplasmatota	Thermoplasmata	Methanomassiliicoccales	Methanomassiliicoccaceae	midas_g_90473	midas_s_90473	100	100	100	0	0	0	0	0	0	0	0	0	0	100	100	100	100	100	100
Archaea	Thermoplasmatota	Thermoplasmata	Methanomassiliicoccales	Methanomethylophilaceae	Ca_Methanogranum	midas_s_120121	100	100	100	0	0	0	0	0	0	0	0	0	0	100	100	100	100	100	100
Archaea	Thermoplasmatota	Thermoplasmata	Methanomassiliicoccales	Methanomethylophilaceae	Ca_Methanogranum	midas_s_91233	100	100	100	0	0	0	0	0	0	0	0	0	0	100	100	100	100	100	100
Archaea	Thermoplasmatota	Thermoplasmata	Methanomassiliicoccales	Methanomethylophilaceae	Ca_Methanomethylophilus	midas_s_118819	100	100	100	0	0	0	0	0	0	0	0	0	0	100	100	100	0	0	100
Archaea	Thermoplasmatota	Thermoplasmata	Methanomassiliicoccales	Methanomethylophilaceae	Ca_Methanoplasma	midas_s_100798	100	100	100	0	0	0	0	0	0	0	0	0	0	100	100	100	100	100	100
Archaea	Thermoplasmatota	Thermoplasmata	Methanomassiliicoccales	Methanomethylophilaceae	Ca_Methanoplasma	midas_s_100838	100	100	100	0	0	0	0	0	0	0	0	0	0	100	100	100	100	100	100
Archaea	Thermoplasmatota	Thermoplasmata	Methanomassiliicoccales	Methanomethylophilaceae	Ca_Methanoplasma	midas_s_90441	100	100	100	0	0	0	0	0	0	0	0	0	0	100	100	100	100	100	100
Archaea	Thermoplasmatota	Thermoplasmata	Methanomassiliicoccales	Methanomethylophilaceae	Ca_Methanoplasma	midas_s_90708	100	100	100	0	0	0	0	0	0	0	0	0	0	100	100	100	57.1429	57.1429	100
Archaea	Thermoplasmatota	Thermoplasmata	Methanomassiliicoccales	Methanomethylophilaceae	Ca_Methanoplasma	midas_s_93511	100	100	100	0	0	0	0	0	0	0	0	0	0	100	100	100	100	100	100
Archaea	Thermoplasmatota	Thermoplasmata	Methanomassiliicoccales	Methanomethylophilaceae	midas_g_110826	midas_s_110826	100	100	100	0	0	0	0	0	0	0	0	0	0	100	100	100	100	100	100
Archaea	Thermoplasmatota	Thermoplasmata	Methanomassiliicoccales	Methanomethylophilaceae	midas_g_90441	midas_s_107493	100	100	100	0	0	0	0	0	0	0	0	0	0	100	100	100	100	100	100
Archaea	Thermoplasmatota	Thermoplasmata	Methanomassiliicoccales	Methanomethylophilaceae	midas_g_91233	midas_s_118810	100	100	100	0	0	0	0	0	0	0	0	0	0	100	100	100	100	100	100
Archaea	Thermoplasmatota	Thermoplasmata	Methanomassiliicoccales	Methanomethylophilaceae	midas_g_91233	midas_s_118840	100	100	100	0	0	0	0	0	0	0	0	0	0	100	100	100	100	100	100
Archaea	Thermoplasmatota	Thermoplasmata	Methanomassiliicoccales	Methanomethylophilaceae	midas_g_91233	midas_s_118843	100	100	100	0	0	0	0	0	0	0	0	0	0	100	100	100	100	100	100
Archaea	Thermoplasmatota	Thermoplasmata	Methanomassiliicoccales	Methanomethylophilaceae	midas_g_95644	midas_s_95644	100	100	100	0	0	0	0	0	0	0	0	0	0	100	100	100	100	100	100
Archaea	Thermoplasmatota	Thermoplasmata	Methanomassiliicoccales	Methanomethylophilaceae	midas_g_95644	midas_s_97213	100	100	100	0	0	0	0	0	0	0	0	0	0	100	100	100	100	100	100
Archaea	Thermoplasmatota	Thermoplasmata	Methanomassiliicoccales	Methanomethylophilaceae	RumEn_M2	midas_s_90798	100	100	100	0	0	0	0	0	0	0	0	0	0	100	100	100	100	100	100
Archaea	Thermoplasmatota	Thermoplasmata	Methanomassiliicoccales	Methanomethylophilaceae	RumEn_M2	midas_s_91155	100	100	100	0	0	0	0	0	0	0	0	0	0	100	100	100	100	100	100
Archaea	Thermoplasmatota	Thermoplasmata	Methanomassiliicoccales	Methanomethylophilaceae	RumEn_M2	midas_s_92500	100	100	100	0	0	0	0	0	0	0	0	0	0	100	100	100	100	100	100
Archaea	Thermoplasmatota	Thermoplasmata	Methanomassiliicoccales	Methanomethylophilaceae	RumEn_M2	midas_s_93370	100	100	100	0	0	0	0	0	0	0	0	0	0	100	100	100	100	100	100
Archaea	Thermoplasmatota	Thermoplasmata	Methanomassiliicoccales	midas_f_118827	midas_g_118827	midas_s_118827	100	0	0	0	0	0	0	0	0	0	0	0	0	0	100	100	100	100	100
Bacteria	Abditibacteriota	Abditibacteria	Abditibacteriales	Abditibacteriaceae	Abditibacterium	midas_s_110027	0	0	0	100	100	100	100	100	0	100	0	0	0	100	100	100	100	100	100
Bacteria	Abditibacteriota	Abditibacteria	Abditibacteriales	Abditibacteriaceae	Abditibacterium	midas_s_114475	0	0	0	100	100	100	100	100	0	100	0	0	0	100	100	100	100	100	100
Bacteria	Abditibacteriota	Abditibacteria	Abditibacteriales	Abditibacteriaceae	Abditibacterium	midas_s_17539	0	0	0	100	100	100	0	100	0	0	100	100	100	0	100	100	100	100	100
Bacteria	Abditibacteriota	Abditibacteria	Abditibacteriales	Abditibacteriaceae	Abditibacterium	midas_s_17947	0	0	0	100	100	100	0	100	0	0	100	100	100	0	100	100	0	0	100
Bacteria	Abditibacteriota	Abditibacteria	Abditibacteriales	Abditibacteriaceae	Abditibacterium	midas_s_18573	0	0	0	100	100	100	0	100	0	0	100	100	100	0	100	100	0	0	100
Bacteria	Abditibacteriota	Abditibacteria	Abditibacteriales	Abditibacteriaceae	Abditibacterium	midas_s_26177	0	0	0	100	100	100	0	100	0	0	100	100	100	0	100	100	0	0	100
Bacteria	Abditibacteriota	Abditibacteria	Abditibacteriales	Abditibacteriaceae	Abditibacterium	midas_s_27401	0	0	0	100	100	100	0	100	0	0	100	0	100	0	100	100	0	0	100
Bacteria	Abditibacteriota	Abditibacteria	Abditibacteriales	Abditibacteriaceae	Abditibacterium	midas_s_28977	0	0	0	100	100	100	0	100	0	0	100	100	100	0	100	100	0	0	100
Bacteria	Abditibacteriota	Abditibacteria	Abditibacteriales	Abditibacteriaceae	Abditibacterium	midas_s_43416	0	0	0	100	100	100	0	100	0	0	100	100	100	0	100	100	0	0	100
Bacteria	Abditibacteriota	Abditibacteria	Abditibacteriales	Abditibacteriaceae	Abditibacterium	midas_s_44031	0	0	0	100	100	100	0	100	0	0	0	0	0	0	100	100	100	100	100
Bacteria	Abditibacteriota	Abditibacteria	Abditibacteriales	Abditibacteriaceae	Abditibacterium	midas_s_47565	0	0	0	100	100	100	0	0	0	0	100	100	100	0	100	100	0	0	0
Bacteria	Abditibacteriota	Abditibacteria	Abditibacteriales	Abditibacteriaceae	Abditibacterium	midas_s_53977	0	0	0	100	100	100	0	100	0	0	100	100	100	0	100	100	0	0	100
Bacteria	Abditibacteriota	Abditibacteria	Abditibacteriales	Abditibacteriaceae	Abditibacterium	midas_s_54660	0	0	0	100	100	100	0	100	0	100	100	100	100	0	100	100	100	100	100
Bacteria	Abditibacteriota	Abditibacteria	Abditibacteriales	Abditibacteriaceae	Abditibacterium	midas_s_56959	0	0	0	100	100	100	0	100	0	0	100	100	100	0	100	100	0	0	100
Bacteria	Abditibacteriota	Abditibacteria	Abditibacteriales	Abditibacteriaceae	Abditibacterium	midas_s_56983	0	0	0	100	100	100	0	100	0	0	100	0	100	0	100	100	0	0	100
Bacteria	Abditibacteriota	Abditibacteria	Abditibacteriales	Abditibacteriaceae	Abditibacterium	midas_s_57126	0	0	0	100	100	100	0	100	0	0	100	100	100	0	100	100	0	0	100
Bacteria	Abditibacteriota	Abditibacteria	Abditibacteriales	Abditibacteriaceae	Abditibacterium	midas_s_57637	0	0	0	100	100	100	0	100	0	0	100	100	100	0	100	100	100	100	100
Bacteria	Abditibacteriota	Abditibacteria	Abditibacteriales	Abditibacteriaceae	Abditibacterium	midas_s_59670	0	0	0	100	100	0	0	0	0	0	0	0	100	0	100	100	0	0	0
Bacteria	Abditibacteriota	Abditibacteria	Abditibacteriales	Abditibacteriaceae	Abditibacterium	midas_s_60096	0	0	0	100	100	100	0	100	0	0	100	100	100	0	100	100	0	0	100
Bacteria	Abditibacteriota	Abditibacteria	Abditibacteriales	Abditibacteriaceae	Abditibacterium	midas_s_63613	0	0	0	100	100	100	0	100	0	100	100	100	100	0	100	100	0	0	100
Bacteria	Abditibacteriota	Abditibacteria	Abditibacteriales	Abditibacteriaceae	Abditibacterium	midas_s_71483	0	0	0	100	100	100	100	100	0	100	0	0	0	100	100	100	100	100	100
Bacteria	Abditibacteriota	Abditibacteria	Abditibacteriales	Abditibacteriaceae	Abditibacterium	midas_s_76818	0	0	0	100	100	100	0	0	0	0	100	100	100	0	100	100	0	0	0
Bacteria	Abditibacteriota	Abditibacteria	Abditibacteriales	Abditibacteriaceae	Abditibacterium	midas_s_78796	0	0	0	100	100	100	0	0	0	0	100	100	100	0	100	100	0	0	0
Bacteria	Abditibacteriota	Abditibacteria	Abditibacteriales	Abditibacteriaceae	Abditibacterium	midas_s_9257	0	0	0	100	100	100	100	100	0	100	0	0	0	100	100	100	100	100	100
Bacteria	Abditibacteriota	Abditibacteria	Abditibacteriales	Abditibacteriaceae	midas_g_36554	midas_s_36554	0	0	0	100	100	100	0	100	0	0	100	100	100	0	100	100	0	0	100
Bacteria	Abditibacteriota	Abditibacteria	Abditibacteriales	Abditibacteriaceae	midas_g_48846	midas_s_48846	0	0	0	100	100	100	0	100	0	100	100	100	100	0	100	100	0	0	100
Bacteria	Abditibacteriota	Abditibacteria	Abditibacteriales	Abditibacteriaceae	midas_g_55587	midas_s_55587	0	0	0	100	100	100	0	100	0	0	100	100	100	0	100	100	0	0	100
Bacteria	Acidobacteriota	Acidobacteriae	Acidobacteriales	Acidobacteriaceae_Subgroup_1	Edaphobacter	midas_s_88937	0	0	0	100	100	100	100	100	100	100	100	100	100	100	100	100	100	100	100
Bacteria	Acidobacteriota	Acidobacteriae	Acidobacteriales	Acidobacteriaceae_Subgroup_1	Granulicella	midas_s_36137	0	0	0	100	100	100	100	100	100	100	100	100	100	100	100	100	100	100	100
Bacteria	Acidobacteriota	Acidobacteriae	Acidobacteriales	Acidobacteriaceae_Subgroup_1	midas_g_29590	midas_s_67193	0	0	0	100	100	100	100	100	100	100	100	100	100	100	100	100	100	100	100
Bacteria	Acidobacteriota	Acidobacteriae	Acidobacteriales	Acidobacteriaceae_Subgroup_1	Occallatibacter	midas_s_29590	0	0	0	100	100	100	100	100	100	100	100	100	100	100	100	100	100	100	100
Bacteria	Acidobacteriota	Acidobacteriae	Acidobacteriales	Acidobacteriaceae_Subgroup_1	Occallatibacter	midas_s_61731	0	0	0	100	100	100	100	100	100	100	100	100	100	100	100	100	100	100	100
Bacteria	Acidobacteriota	Acidobacteriae	Acidobacteriales	midas_f_29590	midas_g_41772	midas_s_41772	0	0	0	100	100	100	100	100	0	100	100	100	100	100	100	100	100	100	100
Bacteria	Acidobacteriota	Acidobacteriae	Acidobacteriales	midas_f_29590	midas_g_76370	midas_s_76370	0	0	0	100	100	100	100	100	0	100	100	100	100	100	100	100	100	100	100
Bacteria	Acidobacteriota	Acidobacteriae	Bryobacterales	Bryobacteraceae	Bryobacter	midas_s_110737	0	0	0	100	100	100	100	100	0	100	100	100	100	100	100	100	100	100	100
Bacteria	Acidobacteriota	Acidobacteriae	Bryobacterales	Bryobacteraceae	Bryobacter	midas_s_1182	0	0	0	100	100	100	100	100	100	100	100	100	100	100	100	100	100	100	100
Bacteria	Acidobacteriota	Acidobacteriae	Bryobacterales	Bryobacteraceae	Bryobacter	midas_s_15300	0	0	0	100	100	100	100	100	0	100	100	100	100	100	100	100	100	100	100
Bacteria	Acidobacteriota	Acidobacteriae	Bryobacterales	Bryobacteraceae	Bryobacter	midas_s_17638	0	0	0	100	100	100	100	100	100	100	100	100	100	100	100	100	100	100	100
Bacteria	Acidobacteriota	Acidobacteriae	Bryobacterales	Bryobacteraceae	Bryobacter	midas_s_22464	0	0	0	100	100	100	100	100	0	100	0	0	0	100	100	100	100	100	100
Bacteria	Acidobacteriota	Acidobacteriae	Bryobacterales	Bryobacteraceae	Bryobacter	midas_s_22502	0	0	0	100	100	100	100	100	100	100	100	100	100	100	100	100	100	100	100
Bacteria	Acidobacteriota	Acidobacteriae	Bryobacterales	Bryobacteraceae	Bryobacter	midas_s_25364	0	0	0	100	100	100	100	100	100	100	100	100	100	100	100	100	100	100	100
Bacteria	Acidobacteriota	Acidobacteriae	Bryobacterales	Bryobacteraceae	Bryobacter	midas_s_25417	0	0	0	100	100	100	100	100	100	100	100	100	100	100	100	100	100	100	100
Bacteria	Acidobacteriota	Acidobacteriae	Bryobacterales	Bryobacteraceae	Bryobacter	midas_s_2721	0	0	0	100	100	100	100	100	100	100	100	100	100	100	100	100	100	100	100
Bacteria	Acidobacteriota	Acidobacteriae	Bryobacterales	Bryobacteraceae	Bryobacter	midas_s_27499	0	0	0	100	100	100	100	100	100	100	100	100	100	100	100	100	100	100	100
Bacteria	Acidobacteriota	Acidobacteriae	Bryobacterales	Bryobacteraceae	Bryobacter	midas_s_29723	0	0	0	100	100	100	100	100	0	100	0	0	0	100	100	100	100	100	100
Bacteria	Acidobacteriota	Acidobacteriae	Bryobacterales	Bryobacteraceae	Bryobacter	midas_s_3298	0	0	0	100	100	100	100	100	100	100	100	100	100	100	100	100	100	100	100
Bacteria	Acidobacteriota	Acidobacteriae	Bryobacterales	Bryobacteraceae	Bryobacter	midas_s_36240	0	0	0	100	100	100	100	100	0	100	0	0	0	100	100	100	100	100	100
Bacteria	Acidobacteriota	Acidobacteriae	Bryobacterales	Bryobacteraceae	Bryobacter	midas_s_36459	0	0	0	100	100	100	100	100	0	100	100	100	100	100	100	100	100	100	100
Bacteria	Acidobacteriota	Acidobacteriae	Bryobacterales	Bryobacteraceae	Bryobacter	midas_s_38447	0	0	0	100	100	100	100	100	100	100	0	0	0	100	100	100	100	100	100
Bacteria	Acidobacteriota	Acidobacteriae	Bryobacterales	Bryobacteraceae	Bryobacter	midas_s_38648	0	0	0	100	100	100	100	100	100	100	100	0	100	100	100	100	100	100	100
Bacteria	Acidobacteriota	Acidobacteriae	Bryobacterales	Bryobacteraceae	Bryobacter	midas_s_41534	0	0	0	100	100	100	100	100	100	100	100	100	100	100	100	100	100	100	100
Bacteria	Acidobacteriota	Acidobacteriae	Bryobacterales	Bryobacteraceae	Bryobacter	midas_s_41864	0	0	0	100	100	100	100	100	100	100	100	100	100	100	100	100	100	100	100
Bacteria	Acidobacteriota	Acidobacteriae	Bryobacterales	Bryobacteraceae	Bryobacter	midas_s_41932	0	0	0	100	100	100	100	100	100	100	100	100	100	100	100	100	100	100	100
Bacteria	Acidobacteriota	Acidobacteriae	Bryobacterales	Bryobacteraceae	Bryobacter	midas_s_42343	0	0	0	100	100	100	100	100	100	100	100	0	100	100	100	100	100	100	100
Bacteria	Acidobacteriota	Acidobacteriae	Bryobacterales	Bryobacteraceae	Bryobacter	midas_s_43534	0	0	0	100	100	100	100	100	0	100	100	100	100	100	100	100	100	100	100
Bacteria	Acidobacteriota	Acidobacteriae	Bryobacterales	Bryobacteraceae	Bryobacter	midas_s_44652	0	0	0	100	100	100	100	100	100	100	100	100	100	100	100	100	100	100	100
Bacteria	Acidobacteriota	Acidobacteriae	Bryobacterales	Bryobacteraceae	Bryobacter	midas_s_44895	0	0	0	100	100	100	100	100	100	100	100	100	100	100	100	100	100	100	100
Bacteria	Acidobacteriota	Acidobacteriae	Bryobacterales	Bryobacteraceae	Bryobacter	midas_s_48093	0	0	0	100	100	100	100	100	100	100	100	100	100	100	100	100	100	100	100
Bacteria	Acidobacteriota	Acidobacteriae	Bryobacterales	Bryobacteraceae	Bryobacter	midas_s_48619	0	0	0	100	100	100	100	100	0	100	100	100	100	100	100	100	100	100	100
Bacteria	Acidobacteriota	Acidobacteriae	Bryobacterales	Bryobacteraceae	Bryobacter	midas_s_49537	0	0	0	100	100	100	100	100	100	100	100	100	100	100	100	100	100	100	100
Bacteria	Acidobacteriota	Acidobacteriae	Bryobacterales	Bryobacteraceae	Bryobacter	midas_s_52130	0	0	0	100	100	100	100	100	100	100	100	100	100	100	100	100	100	100	100
Bacteria	Acidobacteriota	Acidobacteriae	Bryobacterales	Bryobacteraceae	Bryobacter	midas_s_52164	0	0	0	100	100	100	100	100	100	100	100	100	100	100	100	100	100	100	100
Bacteria	Acidobacteriota	Acidobacteriae	Bryobacterales	Bryobacteraceae	Bryobacter	midas_s_52231	0	0	0	100	100	100	100	100	100	100	0	0	0	100	100	100	100	100	100
Bacteria	Acidobacteriota	Acidobacteriae	Bryobacterales	Bryobacteraceae	Bryobacter	midas_s_53377	0	0	0	100	100	100	100	100	0	100	0	0	0	100	100	100	100	100	100
Bacteria	Acidobacteriota	Acidobacteriae	Bryobacterales	Bryobacteraceae	Bryobacter	midas_s_53550	0	0	0	100	100	100	100	100	100	100	100	100	100	100	100	100	100	100	100
Bacteria	Acidobacteriota	Acidobacteriae	Bryobacterales	Bryobacteraceae	Bryobacter	midas_s_54952	0	0	0	100	100	100	100	100	100	100	100	100	100	100	100	100	100	100	100
Bacteria	Acidobacteriota	Acidobacteriae	Bryobacterales	Bryobacteraceae	Bryobacter	midas_s_57563	0	0	0	100	100	100	100	100	100	100	100	100	100	100	100	100	100	100	100
Bacteria	Acidobacteriota	Acidobacteriae	Bryobacterales	Bryobacteraceae	Bryobacter	midas_s_57606	0	0	0	100	100	100	100	100	100	100	100	100	100	100	100	100	100	100	100
Bacteria	Acidobacteriota	Acidobacteriae	Bryobacterales	Bryobacteraceae	Bryobacter	midas_s_59186	0	0	0	100	100	100	100	100	100	100	100	100	100	100	100	100	100	100	100
Bacteria	Acidobacteriota	Acidobacteriae	Bryobacterales	Bryobacteraceae	Bryobacter	midas_s_5945	0	0	0	100	100	100	100	100	0	100	0	0	0	100	100	100	100	100	100
Bacteria	Acidobacteriota	Acidobacteriae	Bryobacterales	Bryobacteraceae	Bryobacter	midas_s_6275	0	0	0	100	100	100	100	100	100	100	100	100	100	100	100	100	100	100	100
Bacteria	Acidobacteriota	Acidobacteriae	Bryobacterales	Bryobacteraceae	Bryobacter	midas_s_6438	0	0	0	100	100	100	100	100	0	100	100	100	100	100	100	100	100	100	100
Bacteria	Acidobacteriota	Acidobacteriae	Bryobacterales	Bryobacteraceae	Bryobacter	midas_s_65150	0	0	0	100	100	100	100	100	100	100	0	0	0	100	100	100	100	100	100
Bacteria	Acidobacteriota	Acidobacteriae	Bryobacterales	Bryobacteraceae	Bryobacter	midas_s_68118	0	0	0	100	100	100	100	100	100	100	100	100	100	100	100	100	100	100	100
Bacteria	Acidobacteriota	Acidobacteriae	Bryobacterales	Bryobacteraceae	Bryobacter	midas_s_68343	0	0	0	100	100	100	100	100	0	100	100	100	100	100	100	100	100	100	100
Bacteria	Acidobacteriota	Acidobacteriae	Bryobacterales	Bryobacteraceae	Bryobacter	midas_s_69006	0	0	0	100	100	100	100	100	100	100	100	100	100	100	100	100	100	100	100
Bacteria	Acidobacteriota	Acidobacteriae	Bryobacterales	Bryobacteraceae	Bryobacter	midas_s_71470	0	0	0	100	100	100	100	100	100	100	100	100	100	100	100	100	100	100	100
Bacteria	Acidobacteriota	Acidobacteriae	Bryobacterales	Bryobacteraceae	Bryobacter	midas_s_7265	0	0	0	100	100	100	100	100	100	100	100	100	100	100	100	100	100	100	100
Bacteria	Acidobacteriota	Acidobacteriae	Bryobacterales	Bryobacteraceae	Bryobacter	midas_s_75173	0	0	0	100	100	100	100	100	100	100	100	100	100	100	100	100	100	100	100
Bacteria	Acidobacteriota	Acidobacteriae	Bryobacterales	Bryobacteraceae	Bryobacter	midas_s_75187	0	0	0	100	100	100	100	100	100	100	100	100	100	100	100	100	100	100	100
Bacteria	Acidobacteriota	Acidobacteriae	Bryobacterales	Bryobacteraceae	Bryobacter	midas_s_76062	0	0	0	100	100	100	100	100	100	100	100	100	100	100	100	100	100	100	100
Bacteria	Acidobacteriota	Acidobacteriae	Bryobacterales	Bryobacteraceae	Bryobacter	midas_s_76091	0	0	0	100	100	100	100	100	0	100	100	100	100	100	100	100	100	100	100
Bacteria	Acidobacteriota	Acidobacteriae	Bryobacterales	Bryobacteraceae	Bryobacter	midas_s_76649	0	0	0	100	100	100	100	100	0	100	100	100	100	100	100	100	100	100	100
Bacteria	Acidobacteriota	Acidobacteriae	Bryobacterales	Bryobacteraceae	Bryobacter	midas_s_77167	0	0	0	100	100	100	100	100	100	100	0	0	0	100	100	100	100	100	100
Bacteria	Acidobacteriota	Acidobacteriae	Bryobacterales	Bryobacteraceae	Bryobacter	midas_s_77869	0	0	0	100	100	100	100	100	0	100	100	100	100	100	100	100	100	100	100
Bacteria	Acidobacteriota	Acidobacteriae	Bryobacterales	Bryobacteraceae	Bryobacter	midas_s_77872	0	0	0	100	100	100	100	100	100	100	0	0	0	100	100	100	100	100	100
Bacteria	Acidobacteriota	Acidobacteriae	Bryobacterales	Bryobacteraceae	Bryobacter	midas_s_78638	0	0	0	100	100	100	100	100	100	100	100	100	100	100	100	100	100	100	100
Bacteria	Acidobacteriota	Acidobacteriae	Bryobacterales	Bryobacteraceae	Bryobacter	midas_s_79055	0	0	0	100	100	100	100	100	100	100	100	100	100	100	100	100	100	100	100
Bacteria	Acidobacteriota	Acidobacteriae	Bryobacterales	Bryobacteraceae	Bryobacter	midas_s_79077	0	0	0	100	100	100	100	100	0	100	100	100	100	100	100	100	100	100	100
Bacteria	Acidobacteriota	Acidobacteriae	Bryobacterales	Bryobacteraceae	Bryobacter	midas_s_79800	0	0	0	100	100	100	100	100	0	100	100	100	100	100	100	100	100	100	100
Bacteria	Acidobacteriota	Acidobacteriae	Bryobacterales	Bryobacteraceae	Bryobacter	midas_s_80545	0	0	0	100	100	100	100	100	100	100	100	100	100	100	100	100	100	100	100
Bacteria	Acidobacteriota	Acidobacteriae	Bryobacterales	Bryobacteraceae	Bryobacter	midas_s_81567	0	0	0	100	100	100	100	100	100	100	100	100	100	100	100	100	100	100	100
Bacteria	Acidobacteriota	Acidobacteriae	Bryobacterales	Bryobacteraceae	Bryobacter	midas_s_81916	0	0	0	100	100	100	100	100	0	100	0	0	0	100	100	100	100	100	100
Bacteria	Acidobacteriota	Acidobacteriae	Bryobacterales	Bryobacteraceae	Bryobacter	midas_s_82301	0	0	0	100	100	100	100	100	100	100	100	100	100	100	100	100	100	100	100
Bacteria	Acidobacteriota	Acidobacteriae	Bryobacterales	Bryobacteraceae	Bryobacter	midas_s_83377	0	0	0	100	100	100	100	100	0	100	0	0	0	100	100	100	100	100	100
Bacteria	Acidobacteriota	Acidobacteriae	Bryobacterales	Bryobacteraceae	Bryobacter	midas_s_84375	0	0	0	100	100	100	100	100	100	100	100	100	100	100	100	100	100	100	100
Bacteria	Acidobacteriota	Acidobacteriae	Bryobacterales	Bryobacteraceae	Bryobacter	midas_s_84507	0	0	0	100	100	100	100	100	100	100	100	100	100	100	100	100	100	100	100
Bacteria	Acidobacteriota	Acidobacteriae	Bryobacterales	Bryobacteraceae	Bryobacter	midas_s_84543	0	0	0	100	100	100	100	100	100	100	0	0	0	100	100	100	100	100	100
Bacteria	Acidobacteriota	Acidobacteriae	Bryobacterales	Bryobacteraceae	Bryobacter	midas_s_88101	0	0	0	100	100	100	100	100	0	100	0	0	0	100	100	100	100	100	100
Bacteria	Acidobacteriota	Acidobacteriae	Bryobacterales	Bryobacteraceae	Bryobacter	midas_s_99228	0	0	0	100	100	100	100	100	0	100	100	100	100	100	100	100	100	100	100
Bacteria	Acidobacteriota	Acidobacteriae	Paludibaculum	midas_f_675	midas_g_101779	midas_s_101779	0	0	0	100	100	100	100	100	0	100	100	0	100	100	100	100	100	100	100
Bacteria	Acidobacteriota	Acidobacteriae	Paludibaculum	midas_f_675	midas_g_101779	midas_s_117886	0	0	0	100	100	100	100	100	0	100	100	100	100	100	100	100	100	100	100
Bacteria	Acidobacteriota	Acidobacteriae	Paludibaculum	midas_f_675	midas_g_101779	midas_s_119931	0	0	0	100	100	100	100	100	0	100	100	100	100	100	100	100	100	100	100
Bacteria	Acidobacteriota	Acidobacteriae	Paludibaculum	midas_f_675	midas_g_114353	midas_s_114353	0	0	0	100	100	100	100	100	0	100	100	100	100	100	100	100	100	100	100
Bacteria	Acidobacteriota	Acidobacteriae	Paludibaculum	midas_f_675	midas_g_15300	midas_s_76898	0	0	0	100	100	100	100	100	0	100	100	100	100	100	100	100	100	100	100
Bacteria	Acidobacteriota	Acidobacteriae	Paludibaculum	midas_f_675	midas_g_1988	midas_s_1988	0	0	0	100	100	100	100	100	100	100	100	100	100	100	100	100	100	100	100
Bacteria	Acidobacteriota	Acidobacteriae	Paludibaculum	midas_f_675	midas_g_1988	midas_s_25493	0	0	0	100	100	100	100	100	0	100	100	100	100	100	100	100	100	100	100
Bacteria	Acidobacteriota	Acidobacteriae	Paludibaculum	midas_f_675	midas_g_1988	midas_s_2553	0	0	0	100	100	100	100	100	0	100	100	100	100	100	100	100	100	100	100
Bacteria	Acidobacteriota	Acidobacteriae	Paludibaculum	midas_f_675	midas_g_1988	midas_s_40760	0	0	0	100	100	100	100	100	0	100	100	100	100	100	100	100	100	100	100
Bacteria	Acidobacteriota	Acidobacteriae	Paludibaculum	midas_f_675	midas_g_1988	midas_s_41361	0	0	0	100	100	100	100	100	100	100	100	100	100	100	100	100	100	100	100
Bacteria	Acidobacteriota	Acidobacteriae	Paludibaculum	midas_f_675	midas_g_1988	midas_s_46253	0	0	0	100	100	100	100	100	0	100	100	100	100	100	100	100	100	100	100
Bacteria	Acidobacteriota	Acidobacteriae	Paludibaculum	midas_f_675	midas_g_1988	midas_s_48640	0	0	0	100	100	100	100	100	100	100	100	100	100	100	100	100	100	100	100
Bacteria	Acidobacteriota	Acidobacteriae	Paludibaculum	midas_f_675	midas_g_1988	midas_s_70029	0	0	0	100	100	100	100	100	0	100	100	100	100	100	100	100	100	100	100
Bacteria	Acidobacteriota	Acidobacteriae	Paludibaculum	midas_f_675	midas_g_1988	midas_s_7865	0	0	0	100	100	100	100	100	0	100	100	100	100	100	100	100	100	100	100
Bacteria	Acidobacteriota	Acidobacteriae	Paludibaculum	midas_f_675	midas_g_1988	midas_s_79727	0	0	0	100	100	100	100	100	100	100	100	100	100	100	100	100	100	100	100
Bacteria	Acidobacteriota	Acidobacteriae	Paludibaculum	midas_f_675	midas_g_1988	midas_s_8323	0	0	0	100	100	100	100	100	0	100	100	100	100	100	100	100	100	100	100
Bacteria	Acidobacteriota	Acidobacteriae	Paludibaculum	midas_f_675	midas_g_1988	midas_s_9302	0	0	0	100	100	100	100	100	100	100	100	100	100	100	100	100	100	100	100
Bacteria	Acidobacteriota	Acidobacteriae	Paludibaculum	midas_f_675	midas_g_20836	midas_s_20836	0	0	0	100	100	100	100	100	100	100	100	50	100	100	100	100	100	100	100
Bacteria	Acidobacteriota	Acidobacteriae	Paludibaculum	midas_f_675	midas_g_20836	midas_s_26980	0	0	0	100	100	100	100	100	100	100	100	66.6667	100	100	100	100	100	100	100
Bacteria	Acidobacteriota	Acidobacteriae	Paludibaculum	midas_f_675	midas_g_20836	midas_s_59791	0	0	0	100	100	100	100	100	100	100	100	100	100	100	100	100	100	100	100
Bacteria	Acidobacteriota	Acidobacteriae	Paludibaculum	midas_f_675	midas_g_25376	midas_s_45643	0	0	0	100	100	100	100	100	100	100	100	100	100	100	100	100	100	100	100
Bacteria	Acidobacteriota	Acidobacteriae	Paludibaculum	midas_f_675	midas_g_31441	midas_s_31441	0	0	0	100	100	100	100	100	100	100	100	100	100	100	100	100	100	100	100
Bacteria	Acidobacteriota	Acidobacteriae	Paludibaculum	midas_f_675	midas_g_31441	midas_s_41403	0	0	0	100	100	100	100	100	100	100	100	100	100	100	100	100	100	100	100
Bacteria	Acidobacteriota	Acidobacteriae	Paludibaculum	midas_f_675	midas_g_35427	midas_s_35427	0	0	0	100	100	100	100	100	0	100	100	100	100	100	100	100	100	100	100
Bacteria	Acidobacteriota	Acidobacteriae	Paludibaculum	midas_f_675	midas_g_42266	midas_s_42266	0	0	0	100	100	100	100	100	100	100	100	0	100	100	100	100	100	100	100
Bacteria	Acidobacteriota	Acidobacteriae	Paludibaculum	midas_f_675	midas_g_42266	midas_s_77989	0	0	0	100	100	100	100	100	100	100	100	100	100	100	100	100	100	100	100
Bacteria	Acidobacteriota	Acidobacteriae	Paludibaculum	midas_f_675	midas_g_42266	midas_s_78160	0	0	0	100	100	100	100	100	100	100	100	100	100	100	100	100	100	100	100
Bacteria	Acidobacteriota	Acidobacteriae	Paludibaculum	midas_f_675	midas_g_51876	midas_s_100874	0	0	0	100	100	100	100	100	0	100	100	100	100	100	100	100	100	100	100
Bacteria	Acidobacteriota	Acidobacteriae	Paludibaculum	midas_f_675	midas_g_51876	midas_s_51876	0	0	0	100	100	100	100	100	100	100	100	100	100	100	100	100	100	100	100
Bacteria	Acidobacteriota	Acidobacteriae	Paludibaculum	midas_f_675	midas_g_51876	midas_s_55418	0	0	0	100	100	100	100	100	100	100	100	100	100	100	100	100	100	100	100
Bacteria	Acidobacteriota	Acidobacteriae	Paludibaculum	midas_f_675	midas_g_55190	midas_s_55190	0	0	0	100	100	100	100	100	0	100	100	100	100	100	100	100	100	100	100
Bacteria	Acidobacteriota	Acidobacteriae	Paludibaculum	midas_f_675	midas_g_6528	midas_s_6528	0	0	0	100	100	100	100	100	0	100	100	100	100	100	100	100	100	100	100
Bacteria	Acidobacteriota	Acidobacteriae	Paludibaculum	midas_f_675	midas_g_6528	midas_s_72824	0	0	0	100	100	100	100	100	0	100	100	100	100	100	100	100	100	100	100
Bacteria	Acidobacteriota	Acidobacteriae	Paludibaculum	midas_f_675	midas_g_6528	midas_s_87680	0	0	0	100	100	100	100	100	0	100	100	100	100	100	100	100	100	100	100
Bacteria	Acidobacteriota	Acidobacteriae	Paludibaculum	midas_f_675	midas_g_675	midas_s_19543	0	0	0	100	100	100	100	100	100	100	100	100	100	100	100	100	100	100	100
Bacteria	Acidobacteriota	Acidobacteriae	Paludibaculum	midas_f_675	midas_g_675	midas_s_3127	0	0	0	100	100	100	100	100	100	100	100	100	100	100	100	100	100	100	100
Bacteria	Acidobacteriota	Acidobacteriae	Paludibaculum	midas_f_675	midas_g_675	midas_s_62268	0	0	0	100	100	100	100	100	100	100	100	100	100	100	100	100	100	100	100
Bacteria	Acidobacteriota	Acidobacteriae	Paludibaculum	midas_f_675	midas_g_675	midas_s_675	0	0	0	100	100	100	100	100	100	100	100	0	100	100	100	100	100	100	100
Bacteria	Acidobacteriota	Acidobacteriae	Paludibaculum	midas_f_675	midas_g_675	midas_s_67935	0	0	0	100	100	100	100	100	100	100	100	100	100	100	100	100	100	100	100
Bacteria	Acidobacteriota	Acidobacteriae	Paludibaculum	midas_f_675	midas_g_675	midas_s_76372	0	0	0	100	100	100	100	100	100	100	100	100	100	100	100	100	100	100	100
Bacteria	Acidobacteriota	Acidobacteriae	Paludibaculum	midas_f_675	midas_g_675	midas_s_81984	0	0	0	100	100	100	100	100	100	100	100	100	100	100	100	100	100	100	100
Bacteria	Acidobacteriota	Acidobacteriae	Paludibaculum	midas_f_675	midas_g_7235	midas_s_29260	0	0	0	100	100	100	100	100	100	100	100	100	100	100	100	100	100	100	100
Bacteria	Acidobacteriota	Acidobacteriae	Paludibaculum	midas_f_675	midas_g_7235	midas_s_7235	0	0	0	100	100	100	100	100	100	100	100	100	100	100	100	100	100	100	100
Bacteria	Acidobacteriota	Acidobacteriae	Paludibaculum	midas_f_675	midas_g_7271	midas_s_112401	0	0	0	100	100	100	100	100	0	100	0	0	0	100	100	100	100	100	100
Bacteria	Acidobacteriota	Acidobacteriae	Paludibaculum	midas_f_675	midas_g_7271	midas_s_7271	0	0	0	100	100	100	100	100	0	100	100	100	100	100	100	100	100	100	100
Bacteria	Acidobacteriota	Acidobacteriae	Paludibaculum	midas_f_675	midas_g_74247	midas_s_74247	0	0	0	100	100	100	100	100	0	100	100	100	100	100	100	100	100	100	100
Bacteria	Acidobacteriota	Acidobacteriae	Paludibaculum	midas_f_675	midas_g_75120	midas_s_75120	0	0	0	100	100	100	100	100	0	100	100	0	100	100	100	100	100	100	100
Bacteria	Acidobacteriota	Acidobacteriae	Paludibaculum	midas_f_675	midas_g_982	midas_s_34954	0	0	0	100	100	100	100	100	100	100	100	100	100	100	100	100	100	100	100
Bacteria	Acidobacteriota	Acidobacteriae	Paludibaculum	midas_f_675	midas_g_982	midas_s_5697	0	0	0	100	100	100	100	100	0	100	100	100	100	100	100	100	100	100	100
Bacteria	Acidobacteriota	Acidobacteriae	Paludibaculum	midas_f_675	midas_g_982	midas_s_79950	0	0	0	100	100	100	100	100	100	100	100	100	100	100	100	100	100	100	100
Bacteria	Acidobacteriota	Acidobacteriae	Paludibaculum	midas_f_675	midas_g_982	midas_s_89340	0	0	0	100	100	100	100	100	0	100	100	100	100	100	100	100	100	100	100
Bacteria	Acidobacteriota	Acidobacteriae	Paludibaculum	midas_f_675	midas_g_982	midas_s_982	0	0	0	100	100	100	100	100	0	100	100	100	100	100	100	100	100	100	100
Bacteria	Acidobacteriota	Acidobacteriae	PAUC26f	midas_f_59582	midas_g_59582	midas_s_59582	0	0	0	100	100	100	100	100	100	100	100	0	100	100	100	100	100	100	100
Bacteria	Acidobacteriota	Acidobacteriae	PAUC26f	midas_f_59582	midas_g_61117	midas_s_61117	0	0	0	100	100	100	100	100	100	100	100	0	100	100	100	100	100	100	100
Bacteria	Acidobacteriota	Acidobacteriae	PAUC26f	midas_f_59582	midas_g_61117	midas_s_82524	0	0	0	100	100	100	100	100	100	100	100	0	100	100	100	100	100	100	100
Bacteria	Acidobacteriota	Acidobacteriae	PAUC26f	midas_f_59582	midas_g_61117	midas_s_82965	0	0	0	100	100	100	100	100	100	100	100	0	100	100	100	100	100	100	100
Bacteria	Acidobacteriota	Acidobacteriae	Solibacterales	Solibacteraceae	Ca_Solibacter	midas_s_112682	0	0	0	100	100	100	100	100	0	100	100	100	100	100	100	100	100	100	100
Bacteria	Acidobacteriota	Acidobacteriae	Solibacterales	Solibacteraceae	Ca_Solibacter	midas_s_113059	0	0	0	100	100	100	100	100	0	100	100	100	100	100	100	100	100	100	100
Bacteria	Acidobacteriota	Acidobacteriae	Solibacterales	Solibacteraceae	Ca_Solibacter	midas_s_113542	0	0	0	100	100	100	100	100	0	100	100	100	100	100	100	100	100	100	100
Bacteria	Acidobacteriota	Acidobacteriae	Solibacterales	Solibacteraceae	Ca_Solibacter	midas_s_14175	0	0	0	100	100	100	100	100	0	100	100	100	100	100	100	100	100	100	100
Bacteria	Acidobacteriota	Acidobacteriae	Solibacterales	Solibacteraceae	Ca_Solibacter	midas_s_25376	0	0	0	100	100	100	100	100	100	100	100	100	100	100	100	100	100	100	100
Bacteria	Acidobacteriota	Acidobacteriae	Solibacterales	Solibacteraceae	Ca_Solibacter	midas_s_61983	0	0	0	100	100	100	100	100	0	100	100	100	100	100	100	100	100	100	100
Bacteria	Acidobacteriota	Acidobacteriae	Solibacterales	Solibacteraceae	Ca_Solibacter	midas_s_74975	0	0	0	100	100	100	100	100	0	100	100	100	100	100	100	100	100	100	100
Bacteria	Acidobacteriota	Acidobacteriae	Solibacterales	Solibacteraceae	Ca_Solibacter	midas_s_81019	0	0	0	100	100	100	100	100	0	100	100	100	100	100	100	100	100	100	100
Bacteria	Acidobacteriota	Acidobacteriae	Solibacterales	Solibacteraceae	Ca_Solibacter	midas_s_86367	0	0	0	100	100	100	100	100	0	100	100	100	100	100	100	100	100	100	100
Bacteria	Acidobacteriota	Acidobacteriae	Solibacterales	Solibacteraceae	Ca_Solibacter	midas_s_8754	0	0	0	100	100	100	100	100	100	100	100	100	100	100	100	100	100	100	100
Bacteria	Acidobacteriota	Acidobacteriae	Solibacterales	Solibacteraceae	Ca_Solibacter	midas_s_91404	0	0	0	100	100	100	100	100	0	100	100	100	100	100	100	100	100	100	100
Bacteria	Acidobacteriota	Aminicenantia	Aminicenantales	midas_f_1714	midas_g_1714	midas_s_1714	0	0	0	100	100	100	100	100	100	100	100	0	0	100	100	100	100	100	100
Bacteria	Acidobacteriota	Aminicenantia	Aminicenantales	midas_f_28728	midas_g_115933	midas_s_115933	0	0	0	0	0	100	100	100	100	100	100	0	0	100	100	100	100	100	100
Bacteria	Acidobacteriota	Aminicenantia	Aminicenantales	midas_f_28728	midas_g_28728	midas_s_28728	0	0	0	100	100	100	100	100	100	100	100	0	0	100	100	100	100	100	100
Bacteria	Acidobacteriota	Aminicenantia	Aminicenantales	midas_f_30801	midas_g_101184	midas_s_101184	0	0	0	100	100	100	100	100	100	100	100	100	100	100	100	100	100	100	100
Bacteria	Acidobacteriota	Aminicenantia	Aminicenantales	midas_f_30801	midas_g_108529	midas_s_108529	0	0	0	100	100	100	100	100	100	100	100	100	100	100	100	100	100	100	100
Bacteria	Acidobacteriota	Aminicenantia	Aminicenantales	midas_f_30801	midas_g_108529	midas_s_119217	0	0	0	100	100	100	100	100	100	100	100	100	100	100	100	100	100	100	100
Bacteria	Acidobacteriota	Aminicenantia	Aminicenantales	midas_f_30801	midas_g_108529	midas_s_119362	0	0	0	100	100	100	100	100	100	100	100	100	100	100	100	100	100	100	100
Bacteria	Acidobacteriota	Aminicenantia	Aminicenantales	midas_f_30801	midas_g_114611	midas_s_114611	0	0	0	100	100	100	100	100	100	100	100	100	100	100	100	100	100	100	100
Bacteria	Acidobacteriota	Aminicenantia	Aminicenantales	midas_f_30801	midas_g_30801	midas_s_120167	0	0	0	100	100	100	100	100	100	0	0	0	0	100	100	100	100	100	100
Bacteria	Acidobacteriota	Aminicenantia	Aminicenantales	midas_f_30801	midas_g_30801	midas_s_30801	0	0	0	100	100	100	100	100	100	100	100	100	100	100	100	100	100	100	100
Bacteria	Acidobacteriota	Aminicenantia	Aminicenantales	midas_f_30801	midas_g_30801	midas_s_47494	0	0	0	100	100	100	100	100	100	100	100	100	100	100	100	100	100	100	100
Bacteria	Acidobacteriota	Aminicenantia	Aminicenantales	midas_f_30801	midas_g_30801	midas_s_95600	0	0	0	100	100	100	100	100	100	100	100	100	100	100	100	100	100	100	100
Bacteria	Acidobacteriota	Aminicenantia	Aminicenantales	midas_f_30801	midas_g_30801	midas_s_99368	0	0	0	100	100	100	100	100	100	100	100	100	100	100	100	100	100	100	100
Bacteria	Acidobacteriota	Aminicenantia	Aminicenantales	midas_f_30801	midas_g_83797	midas_s_112600	0	0	0	100	100	100	100	100	100	100	100	100	100	100	100	100	100	100	100
Bacteria	Acidobacteriota	Aminicenantia	Aminicenantales	midas_f_30801	midas_g_83797	midas_s_83797	0	0	0	100	100	100	100	100	100	100	100	100	100	100	100	100	100	100	100
Bacteria	Acidobacteriota	Aminicenantia	Aminicenantales	midas_f_30801	midas_g_83797	midas_s_92282	0	0	0	100	100	100	100	100	100	100	100	100	100	100	100	100	100	100	100
Bacteria	Acidobacteriota	Aminicenantia	Aminicenantales	midas_f_55	midas_g_114033	midas_s_114033	0	0	0	100	100	100	100	100	100	100	100	0	0	100	100	100	100	100	100
Bacteria	Acidobacteriota	Aminicenantia	Aminicenantales	midas_f_55	midas_g_1237	midas_s_102547	0	0	0	100	100	100	100	100	100	100	100	0	0	100	100	100	100	100	100
Bacteria	Acidobacteriota	Aminicenantia	Aminicenantales	midas_f_55	midas_g_1237	midas_s_1237	0	0	0	100	100	100	100	100	100	100	100	0	0	100	100	100	100	100	100
Bacteria	Acidobacteriota	Aminicenantia	Aminicenantales	midas_f_55	midas_g_1237	midas_s_14774	0	0	0	100	100	100	100	100	100	100	100	0	0	100	100	100	100	100	100
Bacteria	Acidobacteriota	Aminicenantia	Aminicenantales	midas_f_55	midas_g_2538	midas_s_113438	0	0	0	100	100	100	100	100	100	100	100	0	0	100	100	100	100	100	100
Bacteria	Acidobacteriota	Aminicenantia	Aminicenantales	midas_f_55	midas_g_2538	midas_s_114762	0	0	0	100	100	100	100	100	100	100	100	0	0	100	100	100	100	100	100
Bacteria	Acidobacteriota	Aminicenantia	Aminicenantales	midas_f_55	midas_g_2538	midas_s_119583	0	0	0	100	100	100	100	100	100	100	100	0	0	100	100	100	100	100	100
Bacteria	Acidobacteriota	Aminicenantia	Aminicenantales	midas_f_55	midas_g_2538	midas_s_120313	0	0	0	100	100	100	100	100	100	100	100	0	0	100	100	100	100	100	100
Bacteria	Acidobacteriota	Aminicenantia	Aminicenantales	midas_f_55	midas_g_2538	midas_s_2538	0	0	0	100	100	88.8889	100	88.8889	100	88.8889	88.8889	0	0	88.8889	100	88.8889	88.8889	88.8889	88.8889
Bacteria	Acidobacteriota	Aminicenantia	Aminicenantales	midas_f_55	midas_g_2538	midas_s_3407	0	0	0	100	100	63.1579	100	63.1579	100	63.1579	63.1579	0	0	63.1579	100	63.1579	63.1579	63.1579	63.1579
Bacteria	Acidobacteriota	Aminicenantia	Aminicenantales	midas_f_55	midas_g_2538	midas_s_42565	0	0	0	100	100	100	100	100	100	100	100	0	0	100	100	100	100	100	100
Bacteria	Acidobacteriota	Aminicenantia	Aminicenantales	midas_f_55	midas_g_2538	midas_s_87647	0	0	0	100	100	100	100	100	100	100	100	0	0	100	100	100	100	100	100
Bacteria	Acidobacteriota	Aminicenantia	Aminicenantales	midas_f_55	midas_g_2538	midas_s_94185	0	0	0	100	100	100	100	100	100	100	100	0	0	100	100	100	100	100	100
Bacteria	Acidobacteriota	Aminicenantia	Aminicenantales	midas_f_55	midas_g_4324	midas_s_102831	0	0	0	100	100	100	100	100	100	100	100	0	0	100	100	100	100	100	100
Bacteria	Acidobacteriota	Aminicenantia	Aminicenantales	midas_f_55	midas_g_4324	midas_s_4324	0	0	0	100	100	100	100	100	100	100	100	0	0	100	100	100	100	100	100
Bacteria	Acidobacteriota	Aminicenantia	Aminicenantales	midas_f_55	midas_g_4324	midas_s_54702	0	0	0	100	100	100	100	100	100	100	100	0	0	100	100	100	100	100	100
Bacteria	Acidobacteriota	Aminicenantia	Aminicenantales	midas_f_55	midas_g_4324	midas_s_60861	0	0	0	100	100	100	100	100	100	100	100	0	0	100	100	100	100	100	100
Bacteria	Acidobacteriota	Aminicenantia	Aminicenantales	midas_f_55	midas_g_4324	midas_s_99771	0	0	0	100	100	100	100	100	100	100	100	0	0	100	100	100	100	100	100
Bacteria	Acidobacteriota	Aminicenantia	Aminicenantales	midas_f_55	midas_g_4929	midas_s_4929	0	0	0	100	100	100	100	100	100	100	100	0	0	100	100	100	100	100	100
Bacteria	Acidobacteriota	Aminicenantia	Aminicenantales	midas_f_55	midas_g_52546	midas_s_52546	0	0	0	100	100	100	100	100	100	100	100	0	0	100	100	100	100	100	100
Bacteria	Acidobacteriota	Aminicenantia	Aminicenantales	midas_f_55	midas_g_55	midas_s_55	0	0	0	100	100	100	100	100	100	100	100	0	0	100	100	100	100	100	100
Bacteria	Acidobacteriota	Aminicenantia	Aminicenantales	midas_f_55	midas_g_55	midas_s_96779	0	0	0	100	100	100	100	100	100	100	100	0	0	100	100	100	100	100	100
Bacteria	Acidobacteriota	Aminicenantia	Aminicenantales	midas_f_55	midas_g_55	midas_s_99366	0	0	0	100	100	100	100	100	100	100	100	0	0	100	100	100	100	100	100
Bacteria	Acidobacteriota	Aminicenantia	Aminicenantales	midas_f_55	midas_g_98845	midas_s_109802	0	0	0	100	100	100	100	100	100	100	100	0	0	100	100	100	100	100	100
Bacteria	Acidobacteriota	Aminicenantia	Aminicenantales	midas_f_55	midas_g_98845	midas_s_119712	0	0	0	100	100	100	100	100	100	100	100	0	0	100	100	100	100	100	100
Bacteria	Acidobacteriota	Aminicenantia	Aminicenantales	midas_f_55	midas_g_98845	midas_s_98845	0	0	0	100	100	100	100	100	100	100	100	0	0	100	100	100	100	100	100
Bacteria	Acidobacteriota	Blastocatellia	2024-11-01	midas_f_14138	midas_g_14138	midas_s_14138	0	0	0	100	100	100	100	100	100	100	100	100	100	100	100	100	100	100	100
Bacteria	Acidobacteriota	Blastocatellia	2024-11-01	midas_f_14138	midas_g_23755	midas_s_23755	0	0	0	100	100	100	100	100	100	100	100	0	100	100	100	100	100	100	100
Bacteria	Acidobacteriota	Blastocatellia	2024-11-01	midas_f_14138	midas_g_23755	midas_s_67281	0	0	0	100	100	100	100	100	100	100	100	100	100	100	100	100	100	100	100
Bacteria	Acidobacteriota	Blastocatellia	2024-11-01	midas_f_14138	midas_g_43817	midas_s_43817	0	0	0	100	100	100	100	100	100	100	100	100	100	100	100	100	100	100	100
Bacteria	Acidobacteriota	Blastocatellia	2024-11-01	midas_f_1424	midas_g_10327	midas_s_10327	0	0	0	100	100	100	100	100	100	100	100	0	0	100	100	100	100	100	100
Bacteria	Acidobacteriota	Blastocatellia	2024-11-01	midas_f_1424	midas_g_1424	midas_s_10907	0	0	0	100	100	100	100	100	100	100	100	0	0	100	100	100	100	100	100
Bacteria	Acidobacteriota	Blastocatellia	2024-11-01	midas_f_1424	midas_g_1424	midas_s_12614	0	0	0	100	100	100	100	100	100	100	100	0	0	100	100	100	100	100	100
Bacteria	Acidobacteriota	Blastocatellia	2024-11-01	midas_f_1424	midas_g_1424	midas_s_14042	0	0	0	100	100	100	100	100	100	100	100	0	0	100	100	100	100	100	100
Bacteria	Acidobacteriota	Blastocatellia	2024-11-01	midas_f_1424	midas_g_1424	midas_s_1424	0	0	0	100	100	100	100	100	100	100	100	0	0	100	100	100	100	100	100
Bacteria	Acidobacteriota	Blastocatellia	2024-11-01	midas_f_1424	midas_g_1424	midas_s_14375	0	0	0	100	100	100	100	100	100	100	100	0	0	100	100	100	100	100	100
Bacteria	Acidobacteriota	Blastocatellia	2024-11-01	midas_f_1424	midas_g_1424	midas_s_17906	0	0	0	100	100	100	100	100	100	100	100	0	0	100	100	100	100	100	100
Bacteria	Acidobacteriota	Blastocatellia	2024-11-01	midas_f_1424	midas_g_1424	midas_s_29847	0	0	0	100	100	100	100	100	100	100	100	0	0	100	100	100	100	100	100
Bacteria	Acidobacteriota	Blastocatellia	2024-11-01	midas_f_1424	midas_g_1424	midas_s_3163	0	0	0	100	100	100	100	100	100	100	100	0	0	100	100	100	100	100	100
Bacteria	Acidobacteriota	Blastocatellia	2024-11-01	midas_f_1424	midas_g_1424	midas_s_51578	0	0	0	100	100	100	100	100	100	100	100	0	0	100	100	100	100	100	100
Bacteria	Acidobacteriota	Blastocatellia	2024-11-01	midas_f_1424	midas_g_1424	midas_s_62405	0	0	0	100	100	100	100	100	100	100	100	0	0	100	100	100	100	100	100
Bacteria	Acidobacteriota	Blastocatellia	2024-11-01	midas_f_1424	midas_g_1424	midas_s_68030	0	0	0	100	100	100	100	100	100	100	100	0	0	100	100	100	100	100	100
Bacteria	Acidobacteriota	Blastocatellia	2024-11-01	midas_f_1424	midas_g_1424	midas_s_8840	0	0	0	100	100	100	100	100	100	100	100	0	0	100	100	100	100	100	100
Bacteria	Acidobacteriota	Blastocatellia	2024-11-01	midas_f_1424	midas_g_15395	midas_s_15395	0	0	0	100	100	100	100	100	100	100	100	0	0	100	100	100	100	100	100
Bacteria	Acidobacteriota	Blastocatellia	2024-11-01	midas_f_1424	midas_g_15395	midas_s_16013	0	0	0	100	100	100	100	100	100	100	100	0	0	100	100	100	100	100	100
Bacteria	Acidobacteriota	Blastocatellia	2024-11-01	midas_f_1424	midas_g_15395	midas_s_16749	0	0	0	100	100	100	100	100	100	100	100	0	0	100	100	100	100	100	100
Bacteria	Acidobacteriota	Blastocatellia	2024-11-01	midas_f_1424	midas_g_15395	midas_s_20560	0	0	0	100	100	100	100	100	100	100	100	0	0	100	100	100	100	100	100
Bacteria	Acidobacteriota	Blastocatellia	2024-11-01	midas_f_1424	midas_g_15395	midas_s_21968	0	0	0	100	100	100	100	100	100	100	100	0	0	100	100	100	100	100	100
Bacteria	Acidobacteriota	Blastocatellia	2024-11-01	midas_f_1424	midas_g_15395	midas_s_22728	0	0	0	100	100	100	100	100	100	100	100	0	0	100	100	100	100	100	100
Bacteria	Acidobacteriota	Blastocatellia	2024-11-01	midas_f_1424	midas_g_15395	midas_s_24182	0	0	0	100	100	100	100	100	100	100	100	0	0	100	100	100	100	100	100
Bacteria	Acidobacteriota	Blastocatellia	2024-11-01	midas_f_1424	midas_g_15395	midas_s_27838	0	0	0	100	100	100	100	100	100	100	100	0	0	100	100	100	100	100	100
Bacteria	Acidobacteriota	Blastocatellia	2024-11-01	midas_f_1424	midas_g_15395	midas_s_37860	0	0	0	100	100	100	100	100	100	100	100	0	0	100	100	100	100	100	100
Bacteria	Acidobacteriota	Blastocatellia	2024-11-01	midas_f_1424	midas_g_15395	midas_s_40887	0	0	0	100	100	100	100	100	100	100	100	0	0	100	100	100	100	100	100
Bacteria	Acidobacteriota	Blastocatellia	2024-11-01	midas_f_1424	midas_g_15395	midas_s_45098	0	0	0	100	100	100	100	100	100	100	100	0	0	100	100	100	100	100	100
Bacteria	Acidobacteriota	Blastocatellia	2024-11-01	midas_f_1424	midas_g_15395	midas_s_47992	0	0	0	100	100	100	100	100	100	100	100	0	0	100	100	100	100	100	100
Bacteria	Acidobacteriota	Blastocatellia	2024-11-01	midas_f_1424	midas_g_15395	midas_s_69719	0	0	0	100	100	100	100	100	100	100	100	0	0	100	100	100	100	100	100
Bacteria	Acidobacteriota	Blastocatellia	2024-11-01	midas_f_1424	midas_g_15395	midas_s_72189	0	0	0	100	100	100	100	100	100	100	100	0	0	100	100	100	100	100	100
Bacteria	Acidobacteriota	Blastocatellia	2024-11-01	midas_f_1424	midas_g_15395	midas_s_80068	0	0	0	100	100	100	100	100	100	100	100	0	0	100	100	100	100	100	100
Bacteria	Acidobacteriota	Blastocatellia	2024-11-01	midas_f_1424	midas_g_15697	midas_s_15697	0	0	0	100	100	100	100	100	100	100	100	0	0	100	100	100	100	100	100
Bacteria	Acidobacteriota	Blastocatellia	2024-11-01	midas_f_1424	midas_g_15697	midas_s_17247	0	0	0	100	100	100	100	100	100	100	100	0	0	100	100	100	100	100	100
Bacteria	Acidobacteriota	Blastocatellia	2024-11-01	midas_f_1424	midas_g_15697	midas_s_26293	0	0	0	100	100	100	100	100	100	100	100	0	0	100	100	100	100	100	100
Bacteria	Acidobacteriota	Blastocatellia	2024-11-01	midas_f_1424	midas_g_15697	midas_s_27370	0	0	0	100	100	100	100	100	100	100	100	0	0	100	100	100	100	100	100
Bacteria	Acidobacteriota	Blastocatellia	2024-11-01	midas_f_1424	midas_g_15697	midas_s_30784	0	0	0	100	100	100	100	100	100	100	100	0	0	100	100	100	100	100	100
Bacteria	Acidobacteriota	Blastocatellia	2024-11-01	midas_f_1424	midas_g_15697	midas_s_33294	0	0	0	100	100	100	100	100	100	100	100	0	0	100	100	100	100	100	100
Bacteria	Acidobacteriota	Blastocatellia	2024-11-01	midas_f_1424	midas_g_15697	midas_s_42093	0	0	0	100	100	100	100	100	100	100	100	0	0	100	100	100	100	100	100
Bacteria	Acidobacteriota	Blastocatellia	2024-11-01	midas_f_1424	midas_g_15697	midas_s_51072	0	0	0	100	100	100	100	100	100	100	100	0	0	100	100	100	100	100	100
Bacteria	Acidobacteriota	Blastocatellia	2024-11-01	midas_f_1424	midas_g_15697	midas_s_53204	0	0	0	100	100	100	100	100	100	100	100	0	0	100	100	100	100	100	100
Bacteria	Acidobacteriota	Blastocatellia	2024-11-01	midas_f_1424	midas_g_15697	midas_s_54600	0	0	0	100	100	100	100	100	100	100	100	0	0	100	100	100	100	100	100
Bacteria	Acidobacteriota	Blastocatellia	2024-11-01	midas_f_1424	midas_g_15697	midas_s_56601	0	0	0	100	100	100	100	100	100	100	100	0	0	100	100	100	100	100	100
Bacteria	Acidobacteriota	Blastocatellia	2024-11-01	midas_f_1424	midas_g_15697	midas_s_58072	0	0	0	100	100	100	100	100	100	100	100	0	0	100	100	100	100	100	100
Bacteria	Acidobacteriota	Blastocatellia	2024-11-01	midas_f_1424	midas_g_15697	midas_s_61382	0	0	0	100	100	100	100	100	100	100	100	0	0	100	100	100	100	100	100
Bacteria	Acidobacteriota	Blastocatellia	2024-11-01	midas_f_1424	midas_g_15697	midas_s_61594	0	0	0	100	100	100	100	100	100	100	100	0	0	100	100	100	100	100	100
Bacteria	Acidobacteriota	Blastocatellia	2024-11-01	midas_f_1424	midas_g_15697	midas_s_62852	0	0	0	100	100	100	100	100	100	100	100	0	0	100	100	100	100	100	100
Bacteria	Acidobacteriota	Blastocatellia	2024-11-01	midas_f_1424	midas_g_15697	midas_s_74195	0	0	0	100	100	100	100	100	100	100	100	0	0	100	100	100	100	100	100
Bacteria	Acidobacteriota	Blastocatellia	2024-11-01	midas_f_1424	midas_g_15697	midas_s_80965	0	0	0	100	100	100	100	100	100	100	100	0	0	100	100	100	100	100	100
Bacteria	Acidobacteriota	Blastocatellia	2024-11-01	midas_f_1424	midas_g_24596	midas_s_24596	0	0	0	50	50	100	100	50	50	100	100	0	0	100	50	50	50	50	50
Bacteria	Acidobacteriota	Blastocatellia	2024-11-01	midas_f_1424	midas_g_24596	midas_s_26642	0	0	0	100	100	100	100	100	100	100	100	0	0	100	100	100	100	100	100
Bacteria	Acidobacteriota	Blastocatellia	2024-11-01	midas_f_1424	midas_g_24596	midas_s_33850	0	0	0	100	100	100	100	100	100	100	100	0	0	100	100	100	100	100	100
Bacteria	Acidobacteriota	Blastocatellia	2024-11-01	midas_f_1424	midas_g_24596	midas_s_35272	0	0	0	100	100	100	100	100	100	100	100	0	0	100	100	100	100	100	100
Bacteria	Acidobacteriota	Blastocatellia	2024-11-01	midas_f_1424	midas_g_24596	midas_s_35380	0	0	0	100	100	100	100	100	100	100	100	0	0	100	100	100	100	100	100
Bacteria	Acidobacteriota	Blastocatellia	2024-11-01	midas_f_1424	midas_g_24596	midas_s_46606	0	0	0	100	100	100	100	100	100	100	100	0	0	100	100	100	100	100	100
Bacteria	Acidobacteriota	Blastocatellia	2024-11-01	midas_f_1424	midas_g_24596	midas_s_52179	0	0	0	100	100	100	100	100	100	100	100	0	0	100	100	100	100	100	100
Bacteria	Acidobacteriota	Blastocatellia	2024-11-01	midas_f_1424	midas_g_38258	midas_s_38258	0	0	0	100	100	100	100	100	100	100	100	0	0	100	100	100	100	100	100
Bacteria	Acidobacteriota	Blastocatellia	2024-11-01	midas_f_1424	midas_g_38258	midas_s_39347	0	0	0	100	100	100	100	100	100	100	100	0	0	100	100	100	100	100	100
Bacteria	Acidobacteriota	Blastocatellia	2024-11-01	midas_f_1424	midas_g_38258	midas_s_52993	0	0	0	100	100	100	100	100	100	100	100	0	0	100	100	100	100	100	100
Bacteria	Acidobacteriota	Blastocatellia	2024-11-01	midas_f_1424	midas_g_38258	midas_s_69127	0	0	0	100	100	100	100	100	100	100	100	0	0	100	100	100	100	100	100
Bacteria	Acidobacteriota	Blastocatellia	2024-11-01	midas_f_1424	midas_g_38258	midas_s_88971	0	0	0	100	100	100	100	100	100	100	100	0	0	100	100	100	100	100	100
Bacteria	Acidobacteriota	Blastocatellia	2024-11-01	midas_f_1424	midas_g_43488	midas_s_43488	0	0	0	100	100	100	100	100	100	100	100	0	0	100	100	100	100	100	100
Bacteria	Acidobacteriota	Blastocatellia	2024-11-01	midas_f_1424	midas_g_43488	midas_s_45852	0	0	0	100	100	100	100	100	100	100	100	0	0	100	100	100	100	100	100
Bacteria	Acidobacteriota	Blastocatellia	2024-11-01	midas_f_1424	midas_g_43488	midas_s_74724	0	0	0	100	100	100	100	100	100	100	100	0	0	100	100	100	100	100	100
Bacteria	Acidobacteriota	Blastocatellia	2024-11-01	midas_f_1424	midas_g_43488	midas_s_85882	0	0	0	100	100	100	100	100	100	100	100	0	0	100	100	100	100	100	100
Bacteria	Acidobacteriota	Blastocatellia	2024-11-01	midas_f_1424	midas_g_61377	midas_s_61377	0	0	0	100	100	100	100	100	100	100	100	0	0	100	100	100	100	100	100
Bacteria	Acidobacteriota	Blastocatellia	2024-11-01	midas_f_1424	midas_g_61377	midas_s_79292	0	0	0	100	100	100	100	100	100	100	100	0	0	100	100	100	100	100	100
Bacteria	Acidobacteriota	Blastocatellia	2024-11-01	midas_f_1424	midas_g_6372	midas_s_23956	0	0	0	100	100	100	100	100	100	100	100	0	0	100	100	100	100	100	100
Bacteria	Acidobacteriota	Blastocatellia	2024-11-01	midas_f_1424	midas_g_6372	midas_s_62286	0	0	0	100	100	100	100	100	100	100	100	0	0	100	100	100	100	100	100
Bacteria	Acidobacteriota	Blastocatellia	2024-11-01	midas_f_1424	midas_g_6372	midas_s_6372	0	0	0	100	100	100	100	100	100	100	100	0	0	100	100	100	100	100	100
Bacteria	Acidobacteriota	Blastocatellia	2024-11-01	midas_f_1424	midas_g_6372	midas_s_80933	0	0	0	100	100	100	100	100	100	100	100	0	0	100	100	100	100	100	100
Bacteria	Acidobacteriota	Blastocatellia	2024-11-01	midas_f_1424	midas_g_6372	midas_s_83175	0	0	0	100	100	100	100	100	100	100	100	0	0	100	100	100	100	100	100
Bacteria	Acidobacteriota	Blastocatellia	2024-11-01	midas_f_1424	midas_g_6372	midas_s_84680	0	0	0	100	100	100	100	100	100	100	100	0	0	100	100	100	100	100	100
Bacteria	Acidobacteriota	Blastocatellia	2024-11-01	midas_f_56966	midas_g_56966	midas_s_56966	0	0	0	100	100	100	100	100	100	100	100	0	0	100	100	100	100	100	100
Bacteria	Acidobacteriota	Blastocatellia	2024-11-01	midas_f_70283	midas_g_70283	midas_s_70283	0	0	0	100	100	100	100	100	100	100	100	0	0	100	100	100	100	100	100
Bacteria	Acidobacteriota	Blastocatellia	Blastocatellales	Blastocatellaceae	Aridibacter	midas_s_11006	0	0	0	100	100	100	100	100	100	100	0	0	0	100	100	100	100	100	100
Bacteria	Acidobacteriota	Blastocatellia	Blastocatellales	Blastocatellaceae	Aridibacter	midas_s_12709	0	0	0	100	100	100	100	100	100	100	0	0	0	100	100	100	100	100	100
Bacteria	Acidobacteriota	Blastocatellia	Blastocatellales	Blastocatellaceae	Aridibacter	midas_s_17932	0	0	0	100	100	100	100	100	100	100	0	0	0	100	100	100	100	100	100
Bacteria	Acidobacteriota	Blastocatellia	Blastocatellales	Blastocatellaceae	Aridibacter	midas_s_21153	0	0	0	100	100	100	100	100	100	100	0	0	0	100	100	100	100	100	100
Bacteria	Acidobacteriota	Blastocatellia	Blastocatellales	Blastocatellaceae	Aridibacter	midas_s_33908	0	0	0	100	100	100	100	100	100	100	0	0	0	100	100	100	100	100	100
Bacteria	Acidobacteriota	Blastocatellia	Blastocatellales	Blastocatellaceae	Aridibacter	midas_s_34130	0	0	0	100	100	100	100	100	100	100	0	0	0	100	100	100	100	100	100
Bacteria	Acidobacteriota	Blastocatellia	Blastocatellales	Blastocatellaceae	Aridibacter	midas_s_35250	0	0	0	100	100	100	100	100	100	100	0	0	0	100	100	100	100	100	100
Bacteria	Acidobacteriota	Blastocatellia	Blastocatellales	Blastocatellaceae	Aridibacter	midas_s_51091	0	0	0	100	100	100	100	100	100	100	0	0	0	100	100	100	100	100	100
Bacteria	Acidobacteriota	Blastocatellia	Blastocatellales	Blastocatellaceae	Aridibacter	midas_s_5604	0	0	0	100	100	100	100	100	100	100	0	0	0	100	100	100	100	100	100
Bacteria	Acidobacteriota	Blastocatellia	Blastocatellales	Blastocatellaceae	Aridibacter	midas_s_65193	0	0	0	100	100	100	100	100	100	100	0	0	0	100	100	100	100	100	100
Bacteria	Acidobacteriota	Blastocatellia	Blastocatellales	Blastocatellaceae	Aridibacter	midas_s_70396	0	0	0	100	100	100	100	100	100	100	0	0	0	100	100	100	100	100	100
Bacteria	Acidobacteriota	Blastocatellia	Blastocatellales	Blastocatellaceae	Aridibacter	midas_s_73052	0	0	0	100	100	100	100	100	100	100	0	0	0	100	100	100	100	100	100
Bacteria	Acidobacteriota	Blastocatellia	Blastocatellales	Blastocatellaceae	Aridibacter	midas_s_73744	0	0	0	100	100	100	100	100	100	100	0	0	0	100	100	100	100	100	100
Bacteria	Acidobacteriota	Blastocatellia	Blastocatellales	Blastocatellaceae	Aridibacter	midas_s_75232	0	0	0	100	100	100	100	100	100	100	0	0	0	100	100	100	100	100	100
Bacteria	Acidobacteriota	Blastocatellia	Blastocatellales	Blastocatellaceae	Aridibacter	midas_s_75414	0	0	0	100	100	100	100	100	100	100	0	0	0	100	100	100	100	100	100
Bacteria	Acidobacteriota	Blastocatellia	Blastocatellales	Blastocatellaceae	Blastocatella	midas_s_103383	0	0	0	100	100	100	100	100	100	100	0	0	0	100	100	100	100	100	100
Bacteria	Acidobacteriota	Blastocatellia	Blastocatellales	Blastocatellaceae	Blastocatella	midas_s_13136	0	0	0	100	100	100	100	100	100	100	0	0	0	100	100	100	100	100	100
Bacteria	Acidobacteriota	Blastocatellia	Blastocatellales	Blastocatellaceae	Blastocatella	midas_s_13937	0	0	0	100	100	100	100	100	100	100	0	0	0	100	100	100	100	100	100
Bacteria	Acidobacteriota	Blastocatellia	Blastocatellales	Blastocatellaceae	Blastocatella	midas_s_14039	0	0	0	100	100	100	100	100	100	100	0	0	0	100	100	100	100	100	100
Bacteria	Acidobacteriota	Blastocatellia	Blastocatellales	Blastocatellaceae	Blastocatella	midas_s_15620	0	0	0	100	100	100	100	100	100	100	0	0	0	100	100	100	100	100	100
Bacteria	Acidobacteriota	Blastocatellia	Blastocatellales	Blastocatellaceae	Blastocatella	midas_s_16480	0	0	0	100	100	100	100	100	100	100	0	0	0	100	100	100	100	100	100
Bacteria	Acidobacteriota	Blastocatellia	Blastocatellales	Blastocatellaceae	Blastocatella	midas_s_16678	0	0	0	100	100	100	100	100	100	100	100	0	0	100	100	100	100	100	100
Bacteria	Acidobacteriota	Blastocatellia	Blastocatellales	Blastocatellaceae	Blastocatella	midas_s_16964	0	0	0	100	100	100	100	100	100	100	0	0	0	100	100	100	100	100	100
Bacteria	Acidobacteriota	Blastocatellia	Blastocatellales	Blastocatellaceae	Blastocatella	midas_s_18468	0	0	0	100	100	100	100	100	100	100	100	0	0	100	100	100	100	100	100
Bacteria	Acidobacteriota	Blastocatellia	Blastocatellales	Blastocatellaceae	Blastocatella	midas_s_18496	0	0	0	100	100	100	100	100	100	100	100	0	0	100	100	100	100	100	100
Bacteria	Acidobacteriota	Blastocatellia	Blastocatellales	Blastocatellaceae	Blastocatella	midas_s_18740	0	0	0	100	100	100	100	100	100	100	100	0	0	100	100	100	100	100	100
Bacteria	Acidobacteriota	Blastocatellia	Blastocatellales	Blastocatellaceae	Blastocatella	midas_s_20924	0	0	0	100	100	100	100	100	100	100	100	0	0	100	100	100	100	100	100
Bacteria	Acidobacteriota	Blastocatellia	Blastocatellales	Blastocatellaceae	Blastocatella	midas_s_21085	0	0	0	100	100	100	100	100	100	100	0	0	0	100	100	100	100	100	100
Bacteria	Acidobacteriota	Blastocatellia	Blastocatellales	Blastocatellaceae	Blastocatella	midas_s_22926	0	0	0	100	100	100	100	100	100	100	100	0	0	100	100	100	100	100	100
Bacteria	Acidobacteriota	Blastocatellia	Blastocatellales	Blastocatellaceae	Blastocatella	midas_s_25529	0	0	0	100	100	100	100	100	100	100	100	0	0	100	100	100	100	100	100
Bacteria	Acidobacteriota	Blastocatellia	Blastocatellales	Blastocatellaceae	Blastocatella	midas_s_2679	0	0	0	100	100	100	100	100	100	100	100	0	0	100	100	100	100	100	100
Bacteria	Acidobacteriota	Blastocatellia	Blastocatellales	Blastocatellaceae	Blastocatella	midas_s_28560	0	0	0	100	100	100	100	100	100	100	100	0	0	100	100	100	100	100	100
Bacteria	Acidobacteriota	Blastocatellia	Blastocatellales	Blastocatellaceae	Blastocatella	midas_s_30081	0	0	0	100	100	100	100	100	100	100	0	0	0	100	100	100	100	100	100
Bacteria	Acidobacteriota	Blastocatellia	Blastocatellales	Blastocatellaceae	Blastocatella	midas_s_30455	0	0	0	100	100	100	100	100	100	100	100	0	0	100	100	100	100	100	100
Bacteria	Acidobacteriota	Blastocatellia	Blastocatellales	Blastocatellaceae	Blastocatella	midas_s_30796	0	0	0	100	100	100	100	100	100	100	100	0	0	100	100	100	100	100	100
Bacteria	Acidobacteriota	Blastocatellia	Blastocatellales	Blastocatellaceae	Blastocatella	midas_s_30849	0	0	0	100	100	100	100	100	100	100	100	0	0	100	100	100	100	100	100
Bacteria	Acidobacteriota	Blastocatellia	Blastocatellales	Blastocatellaceae	Blastocatella	midas_s_31148	0	0	0	100	100	100	100	100	100	100	0	0	0	100	100	100	100	100	100
Bacteria	Acidobacteriota	Blastocatellia	Blastocatellales	Blastocatellaceae	Blastocatella	midas_s_34377	0	0	0	100	100	100	100	100	100	100	100	0	0	100	100	100	100	100	100
Bacteria	Acidobacteriota	Blastocatellia	Blastocatellales	Blastocatellaceae	Blastocatella	midas_s_34445	0	0	0	100	100	100	100	100	100	100	0	0	0	100	100	100	100	100	100
Bacteria	Acidobacteriota	Blastocatellia	Blastocatellales	Blastocatellaceae	Blastocatella	midas_s_35046	0	0	0	100	100	100	100	100	100	100	0	0	0	100	100	100	100	100	100
Bacteria	Acidobacteriota	Blastocatellia	Blastocatellales	Blastocatellaceae	Blastocatella	midas_s_37946	0	0	0	100	100	100	100	100	100	100	0	0	0	100	100	100	100	100	100
Bacteria	Acidobacteriota	Blastocatellia	Blastocatellales	Blastocatellaceae	Blastocatella	midas_s_38228	0	0	0	100	100	100	100	100	100	100	0	0	0	100	100	100	100	100	100
Bacteria	Acidobacteriota	Blastocatellia	Blastocatellales	Blastocatellaceae	Blastocatella	midas_s_40600	0	0	0	100	100	100	100	100	100	100	100	0	0	100	100	100	100	100	100
Bacteria	Acidobacteriota	Blastocatellia	Blastocatellales	Blastocatellaceae	Blastocatella	midas_s_40697	0	0	0	100	100	100	100	100	100	100	100	0	0	100	100	100	100	100	100
Bacteria	Acidobacteriota	Blastocatellia	Blastocatellales	Blastocatellaceae	Blastocatella	midas_s_41058	0	0	0	100	100	100	100	100	100	100	0	0	0	100	100	100	100	100	100
Bacteria	Acidobacteriota	Blastocatellia	Blastocatellales	Blastocatellaceae	Blastocatella	midas_s_45349	0	0	0	100	100	100	100	100	100	100	100	0	0	100	100	100	100	100	100
Bacteria	Acidobacteriota	Blastocatellia	Blastocatellales	Blastocatellaceae	Blastocatella	midas_s_46514	0	0	0	100	100	100	100	100	100	100	100	0	0	100	100	100	100	100	100
Bacteria	Acidobacteriota	Blastocatellia	Blastocatellales	Blastocatellaceae	Blastocatella	midas_s_47080	0	0	0	100	100	100	100	100	100	100	0	0	0	100	100	100	100	100	100
Bacteria	Acidobacteriota	Blastocatellia	Blastocatellales	Blastocatellaceae	Blastocatella	midas_s_47681	0	0	0	100	100	100	100	100	100	100	0	0	0	100	100	100	100	100	100
Bacteria	Acidobacteriota	Blastocatellia	Blastocatellales	Blastocatellaceae	Blastocatella	midas_s_50296	0	0	0	100	100	100	100	100	100	100	0	0	0	100	100	100	100	100	100
Bacteria	Acidobacteriota	Blastocatellia	Blastocatellales	Blastocatellaceae	Blastocatella	midas_s_52788	0	0	0	100	100	100	100	100	100	100	100	0	0	100	100	100	100	100	100
Bacteria	Acidobacteriota	Blastocatellia	Blastocatellales	Blastocatellaceae	Blastocatella	midas_s_53169	0	0	0	100	100	100	100	100	100	100	0	0	0	100	100	100	100	100	100
Bacteria	Acidobacteriota	Blastocatellia	Blastocatellales	Blastocatellaceae	Blastocatella	midas_s_54870	0	0	0	100	100	100	100	100	100	100	0	0	0	100	100	100	100	100	100
Bacteria	Acidobacteriota	Blastocatellia	Blastocatellales	Blastocatellaceae	Blastocatella	midas_s_55106	0	0	0	100	100	100	100	100	100	100	0	0	0	100	100	100	100	100	100
Bacteria	Acidobacteriota	Blastocatellia	Blastocatellales	Blastocatellaceae	Blastocatella	midas_s_58202	0	0	0	100	100	100	100	100	100	100	0	0	0	100	100	100	100	100	100
Bacteria	Acidobacteriota	Blastocatellia	Blastocatellales	Blastocatellaceae	Blastocatella	midas_s_58948	0	0	0	100	100	100	100	100	100	100	0	0	0	100	100	100	100	100	100
Bacteria	Acidobacteriota	Blastocatellia	Blastocatellales	Blastocatellaceae	Blastocatella	midas_s_59144	0	0	0	100	100	100	100	100	100	100	0	0	0	100	100	100	100	100	100
Bacteria	Acidobacteriota	Blastocatellia	Blastocatellales	Blastocatellaceae	Blastocatella	midas_s_60429	0	0	0	100	100	100	100	100	100	100	100	0	0	100	100	100	100	100	100
Bacteria	Acidobacteriota	Blastocatellia	Blastocatellales	Blastocatellaceae	Blastocatella	midas_s_61251	0	0	0	100	100	100	100	100	100	100	0	0	0	100	100	100	100	100	100
Bacteria	Acidobacteriota	Blastocatellia	Blastocatellales	Blastocatellaceae	Blastocatella	midas_s_63952	0	0	0	100	100	100	100	100	100	100	100	0	0	100	100	100	100	100	100
Bacteria	Acidobacteriota	Blastocatellia	Blastocatellales	Blastocatellaceae	Blastocatella	midas_s_66586	0	0	0	100	100	100	100	100	100	100	0	0	0	100	100	100	100	100	100
Bacteria	Acidobacteriota	Blastocatellia	Blastocatellales	Blastocatellaceae	Blastocatella	midas_s_67014	0	0	0	100	100	100	100	100	100	100	100	0	0	100	100	100	100	100	100
Bacteria	Acidobacteriota	Blastocatellia	Blastocatellales	Blastocatellaceae	Blastocatella	midas_s_68086	0	0	0	100	100	100	100	100	100	100	0	0	0	100	100	100	100	100	100
Bacteria	Acidobacteriota	Blastocatellia	Blastocatellales	Blastocatellaceae	Blastocatella	midas_s_69101	0	0	0	100	100	100	100	100	100	100	100	0	0	100	100	100	100	100	100
Bacteria	Acidobacteriota	Blastocatellia	Blastocatellales	Blastocatellaceae	Blastocatella	midas_s_72586	0	0	0	100	100	100	100	100	100	100	100	0	0	100	100	100	100	100	100
Bacteria	Acidobacteriota	Blastocatellia	Blastocatellales	Blastocatellaceae	Blastocatella	midas_s_73039	0	0	0	100	100	100	100	100	100	100	0	0	0	100	100	100	100	100	100
Bacteria	Acidobacteriota	Blastocatellia	Blastocatellales	Blastocatellaceae	Blastocatella	midas_s_73489	0	0	0	100	100	100	100	100	100	100	100	0	0	100	100	100	100	100	100
Bacteria	Acidobacteriota	Blastocatellia	Blastocatellales	Blastocatellaceae	Blastocatella	midas_s_73527	0	0	0	100	100	100	100	100	100	100	100	0	0	100	100	100	100	100	100
Bacteria	Acidobacteriota	Blastocatellia	Blastocatellales	Blastocatellaceae	Blastocatella	midas_s_73777	0	0	0	100	100	100	100	100	100	100	0	0	0	100	100	100	100	100	100
Bacteria	Acidobacteriota	Blastocatellia	Blastocatellales	Blastocatellaceae	Blastocatella	midas_s_74480	0	0	0	100	100	100	100	100	100	100	100	0	0	100	100	100	100	100	100
Bacteria	Acidobacteriota	Blastocatellia	Blastocatellales	Blastocatellaceae	Blastocatella	midas_s_75565	0	0	0	100	100	100	100	100	100	100	100	0	0	100	100	100	100	100	100
Bacteria	Acidobacteriota	Blastocatellia	Blastocatellales	Blastocatellaceae	Blastocatella	midas_s_75904	0	0	0	100	100	100	100	100	100	100	0	0	0	100	100	100	100	100	100
Bacteria	Acidobacteriota	Blastocatellia	Blastocatellales	Blastocatellaceae	Blastocatella	midas_s_81743	0	0	0	100	100	100	100	100	100	100	100	0	0	100	100	100	100	100	100
Bacteria	Acidobacteriota	Blastocatellia	Blastocatellales	Blastocatellaceae	Blastocatella	midas_s_84520	0	0	0	100	100	100	100	100	100	100	100	0	0	100	100	100	100	100	100
Bacteria	Acidobacteriota	Blastocatellia	Blastocatellales	Blastocatellaceae	Blastocatella	midas_s_85958	0	0	0	100	100	100	100	100	100	100	100	0	0	100	100	100	100	100	100
Bacteria	Acidobacteriota	Blastocatellia	Blastocatellales	Blastocatellaceae	Blastocatella	midas_s_893	0	0	0	100	100	100	100	100	100	100	100	0	0	100	100	100	100	100	100
Bacteria	Acidobacteriota	Blastocatellia	Blastocatellales	Blastocatellaceae	Blastocatella	midas_s_9093	0	0	0	100	100	100	100	100	100	0	100	0	100	100	100	100	100	100	100
Bacteria	Acidobacteriota	Blastocatellia	Blastocatellales	Blastocatellaceae	JGI_0001001-H03	midas_s_10595	0	0	0	100	100	100	100	100	100	100	0	0	0	100	100	100	100	100	100
Bacteria	Acidobacteriota	Blastocatellia	Blastocatellales	Blastocatellaceae	JGI_0001001-H03	midas_s_11016	0	0	0	100	100	100	100	100	100	100	0	0	0	100	100	100	100	100	100
Bacteria	Acidobacteriota	Blastocatellia	Blastocatellales	Blastocatellaceae	JGI_0001001-H03	midas_s_11474	0	0	0	100	100	100	100	100	100	100	0	0	0	100	100	100	100	100	100
Bacteria	Acidobacteriota	Blastocatellia	Blastocatellales	Blastocatellaceae	JGI_0001001-H03	midas_s_11823	0	0	0	100	100	100	100	100	100	100	0	0	0	100	100	100	100	100	100
Bacteria	Acidobacteriota	Blastocatellia	Blastocatellales	Blastocatellaceae	JGI_0001001-H03	midas_s_118881	0	0	0	100	100	100	100	100	100	100	0	0	0	100	100	100	100	100	100
Bacteria	Acidobacteriota	Blastocatellia	Blastocatellales	Blastocatellaceae	JGI_0001001-H03	midas_s_1204	0	0	0	100	100	100	100	100	100	100	0	0	0	100	100	100	100	100	100
Bacteria	Acidobacteriota	Blastocatellia	Blastocatellales	Blastocatellaceae	JGI_0001001-H03	midas_s_12169	0	0	0	100	100	100	100	100	100	100	0	0	0	100	100	100	100	100	100
Bacteria	Acidobacteriota	Blastocatellia	Blastocatellales	Blastocatellaceae	JGI_0001001-H03	midas_s_12563	0	0	0	100	100	100	100	100	100	100	0	0	0	100	100	100	100	100	100
Bacteria	Acidobacteriota	Blastocatellia	Blastocatellales	Blastocatellaceae	JGI_0001001-H03	midas_s_1519	0	0	0	100	100	100	100	100	100	100	0	0	0	100	100	100	100	100	100
Bacteria	Acidobacteriota	Blastocatellia	Blastocatellales	Blastocatellaceae	JGI_0001001-H03	midas_s_1528	0	0	0	100	100	100	100	100	100	100	0	0	0	100	100	100	100	100	100
Bacteria	Acidobacteriota	Blastocatellia	Blastocatellales	Blastocatellaceae	JGI_0001001-H03	midas_s_16419	0	0	0	100	100	100	100	100	100	100	0	0	0	100	100	100	100	100	100
Bacteria	Acidobacteriota	Blastocatellia	Blastocatellales	Blastocatellaceae	JGI_0001001-H03	midas_s_170	0	0	0	100	100	100	100	100	100	100	0	0	0	100	100	100	100	100	100
Bacteria	Acidobacteriota	Blastocatellia	Blastocatellales	Blastocatellaceae	JGI_0001001-H03	midas_s_17401	0	0	0	100	100	100	100	100	100	100	0	0	0	100	100	100	100	100	100
Bacteria	Acidobacteriota	Blastocatellia	Blastocatellales	Blastocatellaceae	JGI_0001001-H03	midas_s_17984	0	0	0	100	100	100	100	100	100	100	0	0	0	100	100	100	100	100	100
Bacteria	Acidobacteriota	Blastocatellia	Blastocatellales	Blastocatellaceae	JGI_0001001-H03	midas_s_19835	0	0	0	100	100	100	100	100	100	100	0	0	0	100	100	100	100	100	100
Bacteria	Acidobacteriota	Blastocatellia	Blastocatellales	Blastocatellaceae	JGI_0001001-H03	midas_s_22233	0	0	0	100	100	100	100	100	100	100	0	0	0	100	100	100	100	100	100
Bacteria	Acidobacteriota	Blastocatellia	Blastocatellales	Blastocatellaceae	JGI_0001001-H03	midas_s_23021	0	0	0	100	100	100	100	100	100	100	0	0	0	100	100	100	100	100	100
Bacteria	Acidobacteriota	Blastocatellia	Blastocatellales	Blastocatellaceae	JGI_0001001-H03	midas_s_23282	0	0	0	100	100	100	100	100	100	100	0	0	0	100	100	100	100	100	100
Bacteria	Acidobacteriota	Blastocatellia	Blastocatellales	Blastocatellaceae	JGI_0001001-H03	midas_s_233	0	0	0	100	100	100	100	100	100	100	0	0	0	100	100	100	100	100	100
Bacteria	Acidobacteriota	Blastocatellia	Blastocatellales	Blastocatellaceae	JGI_0001001-H03	midas_s_23644	0	0	0	100	100	100	100	100	100	100	0	0	0	100	100	100	100	100	100
Bacteria	Acidobacteriota	Blastocatellia	Blastocatellales	Blastocatellaceae	JGI_0001001-H03	midas_s_24023	0	0	0	100	100	100	100	100	100	100	0	0	0	100	100	100	100	100	100
Bacteria	Acidobacteriota	Blastocatellia	Blastocatellales	Blastocatellaceae	JGI_0001001-H03	midas_s_29044	0	0	0	100	100	100	100	100	100	100	0	0	0	100	100	100	100	100	100
Bacteria	Acidobacteriota	Blastocatellia	Blastocatellales	Blastocatellaceae	JGI_0001001-H03	midas_s_29949	0	0	0	100	100	100	100	100	100	100	0	0	0	100	100	100	100	100	100
Bacteria	Acidobacteriota	Blastocatellia	Blastocatellales	Blastocatellaceae	JGI_0001001-H03	midas_s_32308	0	0	0	100	100	100	100	100	100	100	0	0	0	100	100	100	100	100	100
Bacteria	Acidobacteriota	Blastocatellia	Blastocatellales	Blastocatellaceae	JGI_0001001-H03	midas_s_35297	0	0	0	100	100	100	100	100	0	100	0	0	0	100	100	100	100	100	100
Bacteria	Acidobacteriota	Blastocatellia	Blastocatellales	Blastocatellaceae	JGI_0001001-H03	midas_s_35520	0	0	0	100	100	100	100	100	100	100	0	0	0	100	100	100	100	100	100
Bacteria	Acidobacteriota	Blastocatellia	Blastocatellales	Blastocatellaceae	JGI_0001001-H03	midas_s_37903	0	0	0	100	100	100	100	100	100	100	0	0	0	100	100	100	100	100	100
Bacteria	Acidobacteriota	Blastocatellia	Blastocatellales	Blastocatellaceae	JGI_0001001-H03	midas_s_38289	0	0	0	100	100	100	100	100	100	100	0	0	0	100	100	100	100	100	100
Bacteria	Acidobacteriota	Blastocatellia	Blastocatellales	Blastocatellaceae	JGI_0001001-H03	midas_s_38594	0	0	0	100	100	100	100	100	100	100	0	0	0	100	100	100	100	100	100
Bacteria	Acidobacteriota	Blastocatellia	Blastocatellales	Blastocatellaceae	JGI_0001001-H03	midas_s_4058	0	0	0	100	100	100	100	100	100	100	0	0	0	100	100	100	100	100	100
Bacteria	Acidobacteriota	Blastocatellia	Blastocatellales	Blastocatellaceae	JGI_0001001-H03	midas_s_46059	0	0	0	100	100	100	100	100	100	100	0	0	0	100	100	100	100	100	100
Bacteria	Acidobacteriota	Blastocatellia	Blastocatellales	Blastocatellaceae	JGI_0001001-H03	midas_s_48438	0	0	0	100	100	100	100	100	100	100	0	0	0	100	100	100	100	100	100
Bacteria	Acidobacteriota	Blastocatellia	Blastocatellales	Blastocatellaceae	JGI_0001001-H03	midas_s_518	0	0	0	100	100	100	100	100	100	100	0	0	0	100	100	100	100	100	100
Bacteria	Acidobacteriota	Blastocatellia	Blastocatellales	Blastocatellaceae	JGI_0001001-H03	midas_s_65280	0	0	0	100	100	100	100	100	100	100	0	0	0	100	100	100	100	100	100
Bacteria	Acidobacteriota	Blastocatellia	Blastocatellales	Blastocatellaceae	JGI_0001001-H03	midas_s_72750	0	0	0	100	100	100	100	100	100	100	0	0	0	100	100	100	100	100	100
Bacteria	Acidobacteriota	Blastocatellia	Blastocatellales	Blastocatellaceae	JGI_0001001-H03	midas_s_74929	0	0	0	100	100	100	100	100	100	100	0	0	0	100	100	100	100	100	100
Bacteria	Acidobacteriota	Blastocatellia	Blastocatellales	Blastocatellaceae	JGI_0001001-H03	midas_s_75699	0	0	0	100	100	100	100	100	100	100	0	0	0	100	100	100	100	100	100
Bacteria	Acidobacteriota	Blastocatellia	Blastocatellales	Blastocatellaceae	JGI_0001001-H03	midas_s_79552	0	0	0	100	100	100	100	100	100	100	0	0	0	100	100	100	100	100	100
Bacteria	Acidobacteriota	Blastocatellia	Blastocatellales	Blastocatellaceae	JGI_0001001-H03	midas_s_8071	0	0	0	100	100	100	100	100	100	100	0	0	0	100	100	100	100	100	100
Bacteria	Acidobacteriota	Blastocatellia	Blastocatellales	Blastocatellaceae	JGI_0001001-H03	midas_s_83566	0	0	0	100	100	100	100	100	100	100	0	0	0	100	100	100	100	100	100
Bacteria	Acidobacteriota	Blastocatellia	Blastocatellales	Blastocatellaceae	JGI_0001001-H03	midas_s_895	0	0	0	100	100	100	100	100	100	100	0	0	0	100	100	100	100	100	100
Bacteria	Acidobacteriota	Blastocatellia	Blastocatellales	Blastocatellaceae	JGI_0001001-H03	midas_s_9952	0	0	0	100	100	100	100	100	100	100	0	0	0	100	100	100	100	100	100
Bacteria	Acidobacteriota	Blastocatellia	Blastocatellales	Blastocatellaceae	midas_g_10321	midas_s_33929	0	0	0	100	100	100	100	100	100	100	0	0	0	100	100	100	100	100	100
Bacteria	Acidobacteriota	Blastocatellia	Blastocatellales	Blastocatellaceae	midas_g_11115	midas_s_11115	0	0	0	100	100	100	100	100	100	100	0	0	0	100	100	100	100	100	100
Bacteria	Acidobacteriota	Blastocatellia	Blastocatellales	Blastocatellaceae	midas_g_11115	midas_s_15982	0	0	0	100	100	100	100	100	100	100	0	0	0	100	100	100	100	100	100
Bacteria	Acidobacteriota	Blastocatellia	Blastocatellales	Blastocatellaceae	midas_g_11115	midas_s_16126	0	0	0	100	100	100	100	100	100	100	0	0	0	100	100	100	100	100	100
Bacteria	Acidobacteriota	Blastocatellia	Blastocatellales	Blastocatellaceae	midas_g_11115	midas_s_19577	0	0	0	100	100	100	100	100	100	100	0	0	0	100	100	100	100	100	100
Bacteria	Acidobacteriota	Blastocatellia	Blastocatellales	Blastocatellaceae	midas_g_11115	midas_s_23234	0	0	0	100	100	100	100	100	100	100	0	0	0	100	100	100	100	100	100
Bacteria	Acidobacteriota	Blastocatellia	Blastocatellales	Blastocatellaceae	midas_g_11115	midas_s_44151	0	0	0	100	100	100	100	100	100	100	0	0	0	100	100	100	100	100	100
Bacteria	Acidobacteriota	Blastocatellia	Blastocatellales	Blastocatellaceae	midas_g_11115	midas_s_48338	0	0	0	100	100	100	100	100	100	100	0	0	0	100	100	100	100	100	100
Bacteria	Acidobacteriota	Blastocatellia	Blastocatellales	Blastocatellaceae	midas_g_11115	midas_s_57613	0	0	0	100	100	100	100	100	100	100	0	0	0	100	100	100	100	100	100
Bacteria	Acidobacteriota	Blastocatellia	Blastocatellales	Blastocatellaceae	midas_g_11115	midas_s_61844	0	0	0	100	100	100	100	100	100	100	0	0	0	100	100	100	100	100	100
Bacteria	Acidobacteriota	Blastocatellia	Blastocatellales	Blastocatellaceae	midas_g_11115	midas_s_62906	0	0	0	100	100	100	100	100	100	100	0	0	0	100	100	100	100	100	100
Bacteria	Acidobacteriota	Blastocatellia	Blastocatellales	Blastocatellaceae	midas_g_11115	midas_s_76741	0	0	0	100	100	100	100	100	100	100	0	0	0	100	100	100	100	100	100
Bacteria	Acidobacteriota	Blastocatellia	Blastocatellales	Blastocatellaceae	midas_g_144	midas_s_10112	0	0	0	100	100	100	100	100	100	100	0	0	0	100	100	100	100	100	100
Bacteria	Acidobacteriota	Blastocatellia	Blastocatellales	Blastocatellaceae	midas_g_144	midas_s_21681	0	0	0	100	100	100	100	100	100	100	0	0	0	100	100	100	100	100	100
Bacteria	Acidobacteriota	Blastocatellia	Blastocatellales	Blastocatellaceae	midas_g_144	midas_s_45050	0	0	0	100	100	100	100	100	100	100	0	0	0	100	100	100	100	100	100
Bacteria	Acidobacteriota	Blastocatellia	Blastocatellales	Blastocatellaceae	midas_g_144	midas_s_45127	0	0	0	100	100	100	100	100	100	100	0	0	0	100	100	100	100	100	100
Bacteria	Acidobacteriota	Blastocatellia	Blastocatellales	Blastocatellaceae	midas_g_144	midas_s_69096	0	0	0	100	100	100	100	100	100	100	0	0	0	100	100	100	100	100	100
Bacteria	Acidobacteriota	Blastocatellia	Blastocatellales	Blastocatellaceae	midas_g_32308	midas_s_86206	0	0	0	100	100	100	100	100	100	100	0	0	0	100	100	100	100	100	100
Bacteria	Acidobacteriota	Blastocatellia	Blastocatellales	Blastocatellaceae	midas_g_33429	midas_s_33429	0	0	0	100	100	100	100	100	100	100	0	0	0	100	100	100	100	100	100
Bacteria	Acidobacteriota	Blastocatellia	Blastocatellales	Blastocatellaceae	midas_g_39586	midas_s_39586	0	0	0	100	100	100	100	100	100	100	0	0	0	100	100	100	100	100	100
Bacteria	Acidobacteriota	Blastocatellia	Blastocatellales	Blastocatellaceae	midas_g_40975	midas_s_40975	0	0	0	100	100	100	100	100	100	100	0	0	0	100	100	100	100	100	100
Bacteria	Acidobacteriota	Blastocatellia	Blastocatellales	Blastocatellaceae	midas_g_4176	midas_s_11119	0	0	0	100	100	100	100	100	100	100	0	0	0	100	100	100	100	100	100
Bacteria	Acidobacteriota	Blastocatellia	Blastocatellales	Blastocatellaceae	midas_g_4176	midas_s_22235	0	0	0	100	100	100	100	100	100	100	0	0	0	100	100	100	100	100	100
Bacteria	Acidobacteriota	Blastocatellia	Blastocatellales	Blastocatellaceae	midas_g_4176	midas_s_4176	0	0	0	100	100	100	100	100	100	100	0	0	0	100	100	100	100	100	100
Bacteria	Acidobacteriota	Blastocatellia	Blastocatellales	Blastocatellaceae	midas_g_4176	midas_s_51099	0	0	0	100	100	100	100	100	100	100	0	0	0	100	100	100	100	100	100
Bacteria	Acidobacteriota	Blastocatellia	Blastocatellales	Blastocatellaceae	midas_g_4176	midas_s_56124	0	0	0	100	100	100	100	100	100	100	0	0	0	100	100	100	100	100	100
Bacteria	Acidobacteriota	Blastocatellia	Blastocatellales	Blastocatellaceae	midas_g_4176	midas_s_70555	0	0	0	100	100	100	100	100	100	100	0	0	0	100	100	100	100	100	100
Bacteria	Acidobacteriota	Blastocatellia	Blastocatellales	Blastocatellaceae	midas_g_4176	midas_s_87371	0	0	0	100	100	100	100	100	100	100	0	0	0	100	100	100	100	100	100
Bacteria	Acidobacteriota	Blastocatellia	Blastocatellales	Blastocatellaceae	midas_g_53466	midas_s_55738	0	0	0	100	100	100	100	100	100	100	0	0	0	100	100	100	100	100	100
Bacteria	Acidobacteriota	Blastocatellia	Blastocatellales	Blastocatellaceae	midas_g_57471	midas_s_57471	0	0	0	100	100	100	100	100	100	100	0	0	0	100	100	100	100	100	100
Bacteria	Acidobacteriota	Blastocatellia	Blastocatellales	Blastocatellaceae	OLB17	midas_s_16245	0	0	0	100	100	100	100	100	100	100	0	0	0	100	100	100	100	100	100
Bacteria	Acidobacteriota	Blastocatellia	Blastocatellales	Blastocatellaceae	OLB17	midas_s_47198	0	0	0	100	100	100	100	100	100	100	0	0	0	100	100	100	100	100	100
Bacteria	Acidobacteriota	Blastocatellia	Blastocatellales	Blastocatellaceae	OLB17	midas_s_8191	0	0	0	100	100	100	100	100	100	100	100	0	0	100	100	100	100	100	100
Bacteria	Acidobacteriota	Blastocatellia	Blastocatellales	Blastocatellaceae	Stenotrophobacter	midas_s_10134	0	0	0	100	100	100	100	100	100	100	0	0	0	100	100	100	100	100	100
Bacteria	Acidobacteriota	Blastocatellia	Blastocatellales	Blastocatellaceae	Stenotrophobacter	midas_s_1188	0	0	0	100	100	100	100	100	100	100	0	0	0	100	100	100	100	100	100
Bacteria	Acidobacteriota	Blastocatellia	Blastocatellales	Blastocatellaceae	Stenotrophobacter	midas_s_12154	0	0	0	100	100	100	100	100	100	100	0	0	0	100	100	100	100	100	100
Bacteria	Acidobacteriota	Blastocatellia	Blastocatellales	Blastocatellaceae	Stenotrophobacter	midas_s_12305	0	0	0	100	100	100	100	100	100	100	0	0	0	100	100	100	100	100	100
Bacteria	Acidobacteriota	Blastocatellia	Blastocatellales	Blastocatellaceae	Stenotrophobacter	midas_s_13810	0	0	0	100	100	100	100	100	100	100	0	0	0	100	100	100	100	100	100
Bacteria	Acidobacteriota	Blastocatellia	Blastocatellales	Blastocatellaceae	Stenotrophobacter	midas_s_144	0	0	0	100	100	100	100	100	100	100	0	0	0	100	100	100	100	100	100
Bacteria	Acidobacteriota	Blastocatellia	Blastocatellales	Blastocatellaceae	Stenotrophobacter	midas_s_14591	0	0	0	100	100	100	100	100	100	100	0	0	0	100	100	100	100	100	100
Bacteria	Acidobacteriota	Blastocatellia	Blastocatellales	Blastocatellaceae	Stenotrophobacter	midas_s_15147	0	0	0	100	100	100	100	100	100	100	0	0	0	100	100	100	100	100	100
Bacteria	Acidobacteriota	Blastocatellia	Blastocatellales	Blastocatellaceae	Stenotrophobacter	midas_s_18432	0	0	0	100	100	100	100	100	100	100	0	0	0	100	100	100	100	100	100
Bacteria	Acidobacteriota	Blastocatellia	Blastocatellales	Blastocatellaceae	Stenotrophobacter	midas_s_20182	0	0	0	100	100	100	100	100	100	100	0	0	0	100	100	100	100	100	100
Bacteria	Acidobacteriota	Blastocatellia	Blastocatellales	Blastocatellaceae	Stenotrophobacter	midas_s_21753	0	0	0	100	100	100	100	100	100	100	0	0	0	100	100	100	100	100	100
Bacteria	Acidobacteriota	Blastocatellia	Blastocatellales	Blastocatellaceae	Stenotrophobacter	midas_s_22125	0	0	0	100	100	100	100	100	100	100	0	0	0	100	100	100	100	100	100
Bacteria	Acidobacteriota	Blastocatellia	Blastocatellales	Blastocatellaceae	Stenotrophobacter	midas_s_2272	0	0	0	100	100	100	100	100	100	100	0	0	0	100	100	100	100	100	100
Bacteria	Acidobacteriota	Blastocatellia	Blastocatellales	Blastocatellaceae	Stenotrophobacter	midas_s_2599	0	0	0	100	100	100	100	100	100	100	0	0	0	100	100	100	100	100	100
Bacteria	Acidobacteriota	Blastocatellia	Blastocatellales	Blastocatellaceae	Stenotrophobacter	midas_s_29288	0	0	0	100	100	100	100	100	100	100	0	0	0	100	100	100	100	100	100
Bacteria	Acidobacteriota	Blastocatellia	Blastocatellales	Blastocatellaceae	Stenotrophobacter	midas_s_29753	0	0	0	100	100	100	100	100	100	100	0	0	0	100	100	100	100	100	100
Bacteria	Acidobacteriota	Blastocatellia	Blastocatellales	Blastocatellaceae	Stenotrophobacter	midas_s_3417	0	0	0	100	100	100	100	100	100	100	0	0	0	100	100	100	100	100	100
Bacteria	Acidobacteriota	Blastocatellia	Blastocatellales	Blastocatellaceae	Stenotrophobacter	midas_s_36159	0	0	0	100	100	100	100	100	100	100	0	0	0	100	100	100	100	100	100
Bacteria	Acidobacteriota	Blastocatellia	Blastocatellales	Blastocatellaceae	Stenotrophobacter	midas_s_38672	0	0	0	100	100	100	100	100	100	100	0	0	0	100	100	100	100	100	100
Bacteria	Acidobacteriota	Blastocatellia	Blastocatellales	Blastocatellaceae	Stenotrophobacter	midas_s_39132	0	0	0	100	100	100	100	100	100	100	0	0	0	100	100	100	100	100	100
Bacteria	Acidobacteriota	Blastocatellia	Blastocatellales	Blastocatellaceae	Stenotrophobacter	midas_s_53466	0	0	0	100	100	100	100	100	100	100	0	0	0	100	100	100	100	100	100
Bacteria	Acidobacteriota	Blastocatellia	Blastocatellales	Blastocatellaceae	Stenotrophobacter	midas_s_60557	0	0	0	100	100	100	100	100	100	100	0	0	0	100	100	100	100	100	100
Bacteria	Acidobacteriota	Blastocatellia	Blastocatellales	Blastocatellaceae	Stenotrophobacter	midas_s_65773	0	0	0	100	100	100	100	100	100	100	0	0	0	100	100	100	100	100	100
Bacteria	Acidobacteriota	Blastocatellia	DS-100	midas_f_502	midas_g_23590	midas_s_23590	0	0	0	100	100	100	100	100	100	100	100	0	0	100	100	100	100	100	100
Bacteria	Acidobacteriota	Blastocatellia	DS-100	midas_f_502	midas_g_502	midas_s_36045	0	0	0	100	100	100	100	100	100	100	100	0	0	100	100	100	100	100	100
Bacteria	Acidobacteriota	Blastocatellia	DS-100	midas_f_502	midas_g_502	midas_s_3734	0	0	0	100	100	100	100	100	100	100	100	0	0	100	100	100	100	100	100
Bacteria	Acidobacteriota	Blastocatellia	DS-100	midas_f_502	midas_g_502	midas_s_502	0	0	0	100	100	100	100	100	100	100	100	0	0	100	100	100	100	100	100
Bacteria	Acidobacteriota	Blastocatellia	DS-100	midas_f_502	midas_g_502	midas_s_55151	0	0	0	100	100	100	100	100	100	100	100	0	0	100	100	100	100	100	100
Bacteria	Acidobacteriota	Blastocatellia	DS-100	midas_f_502	midas_g_502	midas_s_55576	0	0	0	100	100	100	100	100	100	100	100	0	0	100	100	100	100	100	100
Bacteria	Acidobacteriota	Blastocatellia	DS-100	midas_f_502	midas_g_502	midas_s_56711	0	0	0	100	100	100	100	100	100	100	100	0	0	100	100	100	100	100	100
Bacteria	Acidobacteriota	Blastocatellia	Pyrinomonadales	Pyrinomonadaceae	midas_g_39751	midas_s_39751	0	0	0	100	100	100	100	100	100	100	100	0	0	100	100	100	100	100	100
Bacteria	Acidobacteriota	Blastocatellia	Pyrinomonadales	Pyrinomonadaceae	midas_g_39751	midas_s_63512	0	0	0	100	100	100	100	100	100	100	100	0	0	100	100	100	100	100	100
Bacteria	Acidobacteriota	Blastocatellia	Pyrinomonadales	Pyrinomonadaceae	RB41	midas_s_43857	0	0	0	100	100	100	100	100	100	100	100	0	0	100	100	100	100	100	100
Bacteria	Acidobacteriota	Blastocatellia	Pyrinomonadales	Pyrinomonadaceae	RB41	midas_s_62426	0	0	0	100	100	100	100	100	100	100	100	0	0	100	100	100	100	100	100
Bacteria	Acidobacteriota	Blastocatellia	Pyrinomonadales	Pyrinomonadaceae	RB41	midas_s_80105	0	0	0	100	100	100	100	100	100	100	100	0	0	100	100	100	100	100	100
Bacteria	Acidobacteriota	Blastocatellia	Pyrinomonadales	Pyrinomonadaceae	RB41	midas_s_88719	0	0	0	100	100	100	100	100	100	100	100	0	0	100	100	100	100	100	100
Bacteria	Acidobacteriota	Holophagae	Acanthopleuribacterales	Acanthopleuribacteraceae	Acanthopleuribacter	midas_s_28016	0	0	0	100	100	100	100	100	100	100	100	0	100	100	100	100	100	100	100
Bacteria	Acidobacteriota	Holophagae	Acanthopleuribacterales	Acanthopleuribacteraceae	Acanthopleuribacter	midas_s_67320	0	0	0	100	100	100	100	100	100	100	100	0	100	100	100	100	100	100	100
Bacteria	Acidobacteriota	Holophagae	Acanthopleuribacterales	Acanthopleuribacteraceae	Acanthopleuribacter	midas_s_75146	0	0	0	100	100	100	100	100	100	100	100	0	100	100	100	100	100	100	100
Bacteria	Acidobacteriota	Holophagae	Holophagales	Holophagaceae	Geothrix	Ca_Geothrix_odensensis	0	0	0	100	100	100	100	100	100	100	0	0	0	100	100	100	100	100	100
Bacteria	Acidobacteriota	Holophagae	Holophagales	Holophagaceae	Geothrix	Ca_Geothrix_skivensis	0	0	0	100	100	100	100	100	100	100	0	0	0	100	100	100	100	100	100
Bacteria	Acidobacteriota	Holophagae	Holophagales	Holophagaceae	Geothrix	Geothrix_fermentans	0	0	0	100	100	100	100	100	100	100	0	0	0	100	100	100	100	100	100
Bacteria	Acidobacteriota	Holophagae	Holophagales	Holophagaceae	Geothrix	midas_s_101716	0	0	0	100	100	100	100	100	100	100	0	0	0	100	100	100	100	100	100
Bacteria	Acidobacteriota	Holophagae	Holophagales	Holophagaceae	Geothrix	midas_s_1121	0	0	0	100	100	100	100	100	100	100	0	0	0	100	100	100	100	100	100
Bacteria	Acidobacteriota	Holophagae	Holophagales	Holophagaceae	Geothrix	midas_s_1773	0	0	0	100	100	100	100	100	100	100	0	0	0	100	100	100	100	100	100
Bacteria	Acidobacteriota	Holophagae	Holophagales	Holophagaceae	Geothrix	midas_s_19283	0	0	0	100	100	100	100	100	100	100	0	0	0	100	100	100	100	100	100
Bacteria	Acidobacteriota	Holophagae	Holophagales	Holophagaceae	Geothrix	midas_s_25167	0	0	0	100	100	100	100	100	100	100	0	0	0	100	100	100	100	100	100
Bacteria	Acidobacteriota	Holophagae	Holophagales	Holophagaceae	Geothrix	midas_s_29173	0	0	0	100	100	100	100	100	100	100	0	0	0	100	100	100	100	100	100
Bacteria	Acidobacteriota	Holophagae	Holophagales	Holophagaceae	Geothrix	midas_s_2930	0	0	0	100	100	100	100	100	100	100	0	0	0	100	100	100	100	100	100
Bacteria	Acidobacteriota	Holophagae	Holophagales	Holophagaceae	Geothrix	midas_s_35706	0	0	0	100	100	100	100	100	100	100	0	0	0	100	100	100	100	100	100
Bacteria	Acidobacteriota	Holophagae	Holophagales	Holophagaceae	Geothrix	midas_s_41898	0	0	0	100	100	100	100	100	100	100	0	0	0	100	100	100	100	100	100
Bacteria	Acidobacteriota	Holophagae	Holophagales	Holophagaceae	Geothrix	midas_s_44293	0	0	0	100	100	100	100	100	100	100	0	0	0	100	100	100	100	100	100
Bacteria	Acidobacteriota	Holophagae	Holophagales	Holophagaceae	Geothrix	midas_s_54035	0	0	0	100	100	100	100	100	100	100	0	0	0	100	100	100	100	100	100
Bacteria	Acidobacteriota	Holophagae	Holophagales	Holophagaceae	Geothrix	midas_s_62467	0	0	0	100	100	100	100	100	100	100	0	0	0	100	100	100	100	100	100
Bacteria	Acidobacteriota	Holophagae	Holophagales	Holophagaceae	Geothrix	midas_s_65366	0	0	0	100	100	100	100	100	100	100	0	0	0	100	100	100	100	100	100
Bacteria	Acidobacteriota	Holophagae	Holophagales	Holophagaceae	Geothrix	midas_s_67652	0	0	0	100	100	100	100	100	100	100	0	0	0	100	100	100	100	100	100
Bacteria	Acidobacteriota	Holophagae	Holophagales	Holophagaceae	Geothrix	midas_s_76121	0	0	0	100	100	100	100	100	100	100	0	0	0	100	100	100	100	100	100
Bacteria	Acidobacteriota	Holophagae	Holophagales	Holophagaceae	Geothrix	midas_s_82987	0	0	0	100	100	100	100	100	100	100	0	0	0	100	100	100	100	100	100
Bacteria	Acidobacteriota	Holophagae	Holophagales	Holophagaceae	Geothrix	midas_s_8315	0	0	0	100	100	100	100	100	100	100	0	0	0	100	100	100	100	100	100
Bacteria	Acidobacteriota	Holophagae	Holophagales	Holophagaceae	Holophaga	midas_s_35589	0	0	0	100	100	100	100	100	100	100	0	0	0	100	100	100	100	100	100
Bacteria	Acidobacteriota	Holophagae	Holophagales	Holophagaceae	Holophaga	midas_s_71439	0	0	0	100	100	100	100	100	100	100	0	0	0	100	100	100	100	100	100
Bacteria	Acidobacteriota	Holophagae	Holophagales	Holophagaceae	Holophaga	midas_s_75053	0	0	0	100	100	100	100	100	100	100	0	0	0	100	100	100	100	100	100
Bacteria	Acidobacteriota	Holophagae	Holophagales	Holophagaceae	Holophaga	midas_s_94753	0	0	0	100	100	100	100	100	100	100	0	0	0	100	100	100	100	100	100
Bacteria	Acidobacteriota	Holophagae	Holophagales	Holophagaceae	midas_g_112923	midas_s_112923	0	0	0	100	100	100	100	100	100	100	0	0	0	100	100	100	100	100	100
Bacteria	Acidobacteriota	Holophagae	Holophagales	Holophagaceae	midas_g_201	midas_s_1143	0	0	0	100	100	100	100	100	100	100	0	0	0	100	100	100	100	100	100
Bacteria	Acidobacteriota	Holophagae	Holophagales	Holophagaceae	midas_g_201	midas_s_1739	0	0	0	100	100	100	100	100	100	100	0	0	0	100	100	100	100	100	100
Bacteria	Acidobacteriota	Holophagae	Holophagales	Holophagaceae	midas_g_201	midas_s_1778	0	0	0	100	100	100	100	100	100	100	0	0	0	100	100	100	100	100	100
Bacteria	Acidobacteriota	Holophagae	Holophagales	Holophagaceae	midas_g_201	midas_s_3236	0	0	0	100	100	100	100	100	100	100	0	0	0	100	100	100	100	100	100
Bacteria	Acidobacteriota	Holophagae	Holophagales	Holophagaceae	midas_g_201	midas_s_40145	0	0	0	100	100	100	100	100	100	100	0	0	0	100	100	100	100	100	100
Bacteria	Acidobacteriota	Holophagae	Holophagales	Holophagaceae	midas_g_201	midas_s_47473	0	0	0	100	100	100	100	100	100	100	0	0	0	100	100	100	100	100	100
Bacteria	Acidobacteriota	Holophagae	Holophagales	Holophagaceae	midas_g_201	midas_s_62591	0	0	0	100	100	100	100	100	100	100	0	0	0	100	100	100	100	100	100
Bacteria	Acidobacteriota	Holophagae	Holophagales	Holophagaceae	midas_g_201	midas_s_73763	0	0	0	100	100	100	100	100	100	100	0	0	0	100	100	100	100	100	100
Bacteria	Acidobacteriota	Holophagae	Holophagales	Holophagaceae	midas_g_201	midas_s_8012	0	0	0	100	100	100	100	100	100	100	0	0	0	100	100	100	100	100	100
Bacteria	Acidobacteriota	Holophagae	Holophagales	Holophagaceae	midas_g_53713	midas_s_53713	0	0	0	100	100	100	100	100	100	100	0	0	0	100	100	100	100	100	100
Bacteria	Acidobacteriota	Holophagae	Holophagales	Holophagaceae	midas_g_53713	midas_s_73000	0	0	0	100	100	100	100	100	100	100	0	0	0	100	100	100	100	100	100
Bacteria	Acidobacteriota	Holophagae	Holophagales	Holophagaceae	midas_g_53713	midas_s_83193	0	0	0	100	100	100	100	100	100	100	0	0	0	100	100	100	100	100	100
Bacteria	Acidobacteriota	Holophagae	Holophagales	Holophagaceae	midas_g_68178	midas_s_112649	0	0	0	100	100	100	100	100	100	100	0	0	0	100	100	100	100	100	100
Bacteria	Acidobacteriota	Holophagae	Holophagales	Holophagaceae	midas_g_68178	midas_s_68178	0	0	0	100	100	100	100	100	100	100	0	0	0	100	100	100	100	100	100
Bacteria	Acidobacteriota	Holophagae	Holophagales	Holophagaceae	midas_g_73427	midas_s_73427	0	0	0	100	100	100	100	100	100	100	0	0	0	100	100	100	100	100	100
Bacteria	Acidobacteriota	Holophagae	Holophagales	Holophagaceae	midas_g_78157	midas_s_78157	0	0	0	100	100	100	100	100	100	100	0	0	0	100	100	100	100	100	100
Bacteria	Acidobacteriota	Holophagae	Holophagales	Holophagaceae	midas_g_8096	midas_s_108130	0	0	0	100	100	100	100	100	100	100	0	0	0	100	100	100	100	100	100
Bacteria	Acidobacteriota	Holophagae	Holophagales	Holophagaceae	midas_g_8096	midas_s_48216	0	0	0	100	100	100	100	100	100	100	0	0	0	100	100	100	100	100	100
Bacteria	Acidobacteriota	Holophagae	Holophagales	Holophagaceae	midas_g_8096	midas_s_58971	0	0	0	100	100	100	100	100	100	100	0	0	0	100	100	100	100	100	100
Bacteria	Acidobacteriota	Holophagae	Holophagales	Holophagaceae	midas_g_8096	midas_s_8096	0	0	0	100	100	100	100	100	100	100	0	0	0	100	100	100	100	100	100
Bacteria	Acidobacteriota	Holophagae	Holophagales	Holophagaceae	midas_g_8096	midas_s_88383	0	0	0	100	100	100	100	100	100	100	0	0	0	100	100	100	100	100	100
Bacteria	Acidobacteriota	Holophagae	Holophagales	Holophagaceae	midas_g_8315	midas_s_61093	0	0	0	100	100	100	100	100	100	100	0	0	0	100	100	100	100	100	100
Bacteria	Acidobacteriota	Holophagae	Subgroup_7	midas_f_1727	midas_g_1727	midas_s_1727	0	0	0	100	100	100	100	100	100	100	100	0	0	100	100	100	100	100	100
Bacteria	Acidobacteriota	Holophagae	Subgroup_7	midas_f_973	midas_g_100192	midas_s_100192	0	0	0	100	100	100	100	100	100	100	100	100	100	100	100	100	100	100	100
Bacteria	Acidobacteriota	Holophagae	Subgroup_7	midas_f_973	midas_g_1968	midas_s_1968	0	0	0	100	100	100	100	100	0	100	100	100	100	100	100	100	100	100	100
Bacteria	Acidobacteriota	Holophagae	Subgroup_7	midas_f_973	midas_g_2710	midas_s_2710	0	0	0	100	100	100	100	100	100	100	100	100	100	100	100	100	100	100	100
Bacteria	Acidobacteriota	Holophagae	Subgroup_7	midas_f_973	midas_g_7934	midas_s_7934	0	0	0	100	100	100	100	100	100	100	100	100	100	100	100	100	100	100	100
Bacteria	Acidobacteriota	Holophagae	Subgroup_7	midas_f_973	midas_g_8870	midas_s_8870	0	0	0	100	100	100	100	100	0	100	100	100	100	100	100	100	100	100	100
Bacteria	Acidobacteriota	Holophagae	Subgroup_7	midas_f_973	midas_g_973	midas_s_101210	0	0	0	100	100	100	100	100	0	100	100	100	100	100	100	100	100	100	100
Bacteria	Acidobacteriota	Holophagae	Subgroup_7	midas_f_973	midas_g_973	midas_s_4785	0	0	0	100	100	100	100	100	0	100	100	100	100	100	100	100	100	100	100
Bacteria	Acidobacteriota	Holophagae	Subgroup_7	midas_f_973	midas_g_973	midas_s_5960	0	0	0	100	100	100	100	100	0	100	100	100	100	100	100	100	100	100	100
Bacteria	Acidobacteriota	Holophagae	Subgroup_7	midas_f_973	midas_g_973	midas_s_67998	0	0	0	100	100	100	100	100	0	100	100	100	100	100	100	100	100	100	100
Bacteria	Acidobacteriota	Holophagae	Subgroup_7	midas_f_973	midas_g_973	midas_s_68407	0	0	0	100	100	100	100	100	0	100	100	100	100	100	100	100	100	100	100
Bacteria	Acidobacteriota	Holophagae	Subgroup_7	midas_f_973	midas_g_973	midas_s_88311	0	0	0	100	100	100	100	100	0	100	100	100	100	100	100	100	100	100	100
Bacteria	Acidobacteriota	Holophagae	Subgroup_7	midas_f_973	midas_g_973	midas_s_96760	0	0	0	100	100	100	100	100	0	100	100	100	100	100	100	100	100	100	100
Bacteria	Acidobacteriota	Holophagae	Subgroup_7	midas_f_973	midas_g_973	midas_s_973	0	0	0	100	100	100	100	100	0	100	100	100	100	100	100	100	100	100	100
Bacteria	Acidobacteriota	Holophagae	Subgroup_7	midas_f_973	midas_g_973	midas_s_98516	0	0	0	100	100	100	100	100	0	100	100	100	100	100	100	100	100	100	100
Bacteria	Acidobacteriota	Subgroup_21	midas_o_3847	midas_f_32940	midas_g_114190	midas_s_114190	0	0	0	100	100	100	100	100	0	100	100	100	100	100	100	100	100	100	100
Bacteria	Acidobacteriota	Subgroup_21	midas_o_3847	midas_f_32940	midas_g_32940	midas_s_32940	0	0	0	100	100	100	100	100	0	100	100	0	0	100	100	100	100	100	100
Bacteria	Acidobacteriota	Subgroup_21	midas_o_3847	midas_f_32940	midas_g_32940	midas_s_60814	0	0	0	100	100	100	100	100	0	100	100	0	0	100	100	100	100	100	100
Bacteria	Acidobacteriota	Subgroup_21	midas_o_3847	midas_f_32940	midas_g_75804	midas_s_75804	0	0	0	100	100	100	100	100	0	100	100	0	0	100	100	100	100	100	100
Bacteria	Acidobacteriota	Subgroup_21	midas_o_3847	midas_f_32940	midas_g_95062	midas_s_112402	0	0	0	100	100	100	100	100	0	100	100	0	0	100	100	100	100	100	100
Bacteria	Acidobacteriota	Subgroup_21	midas_o_3847	midas_f_32940	midas_g_95062	midas_s_95062	0	0	0	100	100	100	100	100	0	100	100	0	0	100	100	100	100	100	100
Bacteria	Acidobacteriota	Subgroup_21	midas_o_3847	midas_f_3847	midas_g_102194	midas_s_102194	0	0	0	100	100	100	100	100	0	100	100	100	100	100	100	100	100	100	100
Bacteria	Acidobacteriota	Subgroup_21	midas_o_3847	midas_f_3847	midas_g_3847	midas_s_3847	0	0	0	100	100	100	100	100	0	100	100	100	100	100	100	100	100	100	100
Bacteria	Acidobacteriota	Subgroup_21	midas_o_3847	midas_f_3847	midas_g_6169	midas_s_6169	0	0	0	100	100	100	100	100	100	100	100	0	0	100	100	100	100	100	100
Bacteria	Acidobacteriota	Subgroup_21	midas_o_3847	midas_f_5529	midas_g_115384	midas_s_115384	0	0	0	100	100	100	100	100	0	100	100	0	0	100	100	100	100	100	100
Bacteria	Acidobacteriota	Subgroup_21	midas_o_3847	midas_f_5529	midas_g_118710	midas_s_118710	0	0	0	100	100	100	100	100	100	100	100	0	0	100	100	100	100	100	100
Bacteria	Acidobacteriota	Subgroup_21	midas_o_3847	midas_f_5529	midas_g_5529	midas_s_108657	0	0	0	100	100	100	100	100	0	100	100	0	0	100	100	100	100	100	100
Bacteria	Acidobacteriota	Subgroup_21	midas_o_3847	midas_f_5529	midas_g_5529	midas_s_109607	0	0	0	100	100	100	100	100	0	100	100	0	0	100	100	100	100	100	100
Bacteria	Acidobacteriota	Subgroup_21	midas_o_3847	midas_f_5529	midas_g_5529	midas_s_112260	0	0	0	100	100	100	100	100	0	100	100	0	0	100	100	100	100	100	100
Bacteria	Acidobacteriota	Subgroup_21	midas_o_3847	midas_f_5529	midas_g_5529	midas_s_113223	0	0	0	100	100	100	100	100	0	100	0	0	0	100	100	100	100	100	100
Bacteria	Acidobacteriota	Subgroup_21	midas_o_3847	midas_f_5529	midas_g_5529	midas_s_118644	0	0	0	100	100	100	100	100	0	100	100	0	0	100	100	100	100	100	100
Bacteria	Acidobacteriota	Subgroup_21	midas_o_3847	midas_f_5529	midas_g_5529	midas_s_118893	0	0	0	100	100	100	100	100	0	100	100	0	0	100	100	100	100	100	100
Bacteria	Acidobacteriota	Subgroup_21	midas_o_3847	midas_f_5529	midas_g_5529	midas_s_120322	0	0	0	100	100	100	100	100	0	100	100	0	0	100	100	100	100	100	100
Bacteria	Acidobacteriota	Subgroup_21	midas_o_3847	midas_f_5529	midas_g_5529	midas_s_5529	0	0	0	100	100	100	100	100	100	100	100	0	0	100	100	100	100	100	100
Bacteria	Acidobacteriota	Subgroup_21	midas_o_3847	midas_f_5529	midas_g_5529	midas_s_8619	0	0	0	100	100	100	100	100	0	100	100	0	0	100	100	100	100	100	100
Bacteria	Acidobacteriota	Subgroup_21	midas_o_3847	midas_f_5529	midas_g_5529	midas_s_92146	0	0	0	100	100	100	100	100	0	100	100	0	0	100	100	100	100	100	100
Bacteria	Acidobacteriota	Subgroup_21	midas_o_3847	midas_f_5529	midas_g_5529	midas_s_93171	0	0	0	100	100	100	100	100	0	100	100	0	0	100	100	100	100	100	100
Bacteria	Acidobacteriota	Subgroup_21	midas_o_3847	midas_f_5529	midas_g_5529	midas_s_9350	0	0	0	100	100	100	100	100	0	100	100	0	0	100	100	100	100	100	100
Bacteria	Acidobacteriota	Subgroup_21	midas_o_3847	midas_f_5529	midas_g_5529	midas_s_98985	0	0	0	100	100	100	100	100	0	100	100	0	0	100	100	100	100	100	100
Bacteria	Acidobacteriota	Subgroup_21	midas_o_3847	midas_f_82926	midas_g_82926	midas_s_82926	0	0	0	100	100	100	100	100	100	100	100	100	100	100	100	100	100	100	100
Bacteria	Acidobacteriota	Subgroup_22	midas_o_201	midas_f_50667	midas_g_50667	midas_s_50667	0	0	0	100	100	100	100	100	100	100	100	100	100	100	100	100	100	100	100
Bacteria	Acidobacteriota	Subgroup_22	midas_o_201	midas_f_50667	midas_g_81867	midas_s_81867	0	0	0	100	100	100	100	100	100	100	100	100	100	100	100	100	100	100	100
Bacteria	Acidobacteriota	Subgroup_22	midas_o_28	midas_f_4502	midas_g_108484	midas_s_108484	0	0	0	100	100	100	100	100	100	100	100	100	100	100	100	100	100	100	100
Bacteria	Acidobacteriota	Subgroup_22	midas_o_28	midas_f_4502	midas_g_119675	midas_s_119675	0	0	0	100	100	100	100	100	100	100	100	0	100	100	100	100	100	100	100
Bacteria	Acidobacteriota	Subgroup_22	midas_o_28	midas_f_4502	midas_g_4502	midas_s_4502	0	0	0	100	100	100	100	100	100	100	100	100	100	100	100	100	100	100	100
Bacteria	Acidobacteriota	Subgroup_22	midas_o_28	midas_f_4502	midas_g_4502	midas_s_51347	0	0	0	100	100	100	100	100	100	100	100	0	100	100	100	100	100	100	100
Bacteria	Acidobacteriota	Subgroup_22	midas_o_28	midas_f_4502	midas_g_50454	midas_s_50454	0	0	0	100	100	100	100	100	100	100	100	0	100	100	100	100	100	100	100
Bacteria	Acidobacteriota	Subgroup_22	midas_o_28	midas_f_4502	midas_g_92860	midas_s_101986	0	0	0	100	100	100	100	100	100	100	100	100	100	100	100	100	100	100	100
Bacteria	Acidobacteriota	Subgroup_22	midas_o_28	midas_f_4502	midas_g_92860	midas_s_112510	0	0	0	100	100	100	100	100	100	100	100	100	100	100	100	100	100	100	100
Bacteria	Acidobacteriota	Subgroup_22	midas_o_28	midas_f_4502	midas_g_92860	midas_s_119311	0	0	0	100	100	100	100	100	100	100	100	100	100	100	100	100	100	100	100
Bacteria	Acidobacteriota	Subgroup_22	midas_o_28	midas_f_4502	midas_g_92860	midas_s_92860	0	0	0	100	100	100	100	100	100	100	100	100	100	100	100	100	100	100	100
Bacteria	Acidobacteriota	Subgroup_22	midas_o_28	midas_f_81185	midas_g_81185	midas_s_81185	0	0	0	100	100	100	100	100	100	100	100	100	100	100	100	100	100	100	100
Bacteria	Acidobacteriota	Thermoanaerobaculia	Thermoanaerobaculales	Thermoanaerobaculaceae	midas_g_1103	midas_s_87990	0	0	0	100	100	100	100	100	100	100	100	100	100	100	100	100	100	100	100
Bacteria	Acidobacteriota	Thermoanaerobaculia	Thermoanaerobaculales	Thermoanaerobaculaceae	midas_g_78460	midas_s_78460	0	0	0	100	100	100	100	100	100	100	100	100	100	100	100	100	100	100	100
Bacteria	Acidobacteriota	Thermoanaerobaculia	Thermoanaerobaculales	Thermoanaerobaculaceae	midas_g_95282	midas_s_95282	0	0	0	100	100	100	100	100	0	100	100	100	100	100	100	100	100	100	100
Bacteria	Acidobacteriota	Thermoanaerobaculia	Thermoanaerobaculales	Thermoanaerobaculaceae	Subgroup_10	midas_s_1103	0	0	0	100	100	100	100	100	100	100	100	100	100	100	100	100	100	100	100
Bacteria	Acidobacteriota	Thermoanaerobaculia	Thermoanaerobaculales	Thermoanaerobaculaceae	Subgroup_10	midas_s_1112	0	0	0	100	100	100	100	100	100	100	100	100	100	100	100	100	100	100	100
Bacteria	Acidobacteriota	Thermoanaerobaculia	Thermoanaerobaculales	Thermoanaerobaculaceae	Subgroup_10	midas_s_15458	0	0	0	100	100	100	100	100	100	100	100	100	100	100	100	100	100	100	100
Bacteria	Acidobacteriota	Thermoanaerobaculia	Thermoanaerobaculales	Thermoanaerobaculaceae	Subgroup_10	midas_s_213	0	0	0	100	100	100	100	100	100	100	100	100	100	100	100	100	100	100	100
Bacteria	Acidobacteriota	Thermoanaerobaculia	Thermoanaerobaculales	Thermoanaerobaculaceae	Subgroup_10	midas_s_26395	0	0	0	100	100	100	100	100	100	100	100	100	100	100	100	100	100	100	100
Bacteria	Acidobacteriota	Thermoanaerobaculia	Thermoanaerobaculales	Thermoanaerobaculaceae	Subgroup_10	midas_s_33267	0	0	0	100	100	100	100	100	100	100	0	0	0	100	100	100	100	100	100
Bacteria	Acidobacteriota	Thermoanaerobaculia	Thermoanaerobaculales	Thermoanaerobaculaceae	Subgroup_10	midas_s_33686	0	0	0	100	100	100	100	100	100	100	100	100	100	100	100	100	100	100	100
Bacteria	Acidobacteriota	Thermoanaerobaculia	Thermoanaerobaculales	Thermoanaerobaculaceae	Subgroup_10	midas_s_34625	0	0	0	100	100	100	100	100	100	100	100	100	100	100	100	100	100	100	100
Bacteria	Acidobacteriota	Thermoanaerobaculia	Thermoanaerobaculales	Thermoanaerobaculaceae	Subgroup_10	midas_s_37875	0	0	0	100	100	100	100	100	100	100	100	100	100	100	100	100	100	100	100
Bacteria	Acidobacteriota	Thermoanaerobaculia	Thermoanaerobaculales	Thermoanaerobaculaceae	Subgroup_10	midas_s_38023	0	0	0	100	100	100	100	100	100	100	100	100	100	100	100	100	100	100	100
Bacteria	Acidobacteriota	Thermoanaerobaculia	Thermoanaerobaculales	Thermoanaerobaculaceae	Subgroup_10	midas_s_40040	0	0	0	100	100	100	100	100	100	100	100	100	100	100	100	100	100	100	100
Bacteria	Acidobacteriota	Thermoanaerobaculia	Thermoanaerobaculales	Thermoanaerobaculaceae	Subgroup_10	midas_s_4082	0	0	0	100	100	100	100	100	100	100	100	100	100	100	100	100	100	100	100
Bacteria	Acidobacteriota	Thermoanaerobaculia	Thermoanaerobaculales	Thermoanaerobaculaceae	Subgroup_10	midas_s_43632	0	0	0	100	100	100	100	100	100	100	100	100	100	100	100	100	100	100	100
Bacteria	Acidobacteriota	Thermoanaerobaculia	Thermoanaerobaculales	Thermoanaerobaculaceae	Subgroup_10	midas_s_4818	0	0	0	100	100	100	100	100	100	100	100	100	100	100	100	100	100	100	100
Bacteria	Acidobacteriota	Thermoanaerobaculia	Thermoanaerobaculales	Thermoanaerobaculaceae	Subgroup_10	midas_s_4868	0	0	0	100	100	100	100	100	100	100	100	100	100	100	100	100	100	100	100
Bacteria	Acidobacteriota	Thermoanaerobaculia	Thermoanaerobaculales	Thermoanaerobaculaceae	Subgroup_10	midas_s_50266	0	0	0	100	100	100	100	100	100	100	100	100	100	100	100	100	100	100	100
Bacteria	Acidobacteriota	Thermoanaerobaculia	Thermoanaerobaculales	Thermoanaerobaculaceae	Subgroup_10	midas_s_51152	0	0	0	100	100	100	100	100	100	100	0	0	0	100	100	100	100	100	100
Bacteria	Acidobacteriota	Thermoanaerobaculia	Thermoanaerobaculales	Thermoanaerobaculaceae	Subgroup_10	midas_s_55878	0	0	0	100	100	100	100	100	100	100	100	100	100	100	100	100	100	100	100
Bacteria	Acidobacteriota	Thermoanaerobaculia	Thermoanaerobaculales	Thermoanaerobaculaceae	Subgroup_10	midas_s_56415	0	0	0	100	100	100	100	100	100	100	100	100	100	100	100	100	100	100	100
Bacteria	Acidobacteriota	Thermoanaerobaculia	Thermoanaerobaculales	Thermoanaerobaculaceae	Subgroup_10	midas_s_59593	0	0	0	100	100	100	100	100	100	100	100	100	100	100	100	100	100	100	100
Bacteria	Acidobacteriota	Thermoanaerobaculia	Thermoanaerobaculales	Thermoanaerobaculaceae	Subgroup_10	midas_s_61759	0	0	0	100	100	100	100	100	100	100	0	0	0	100	100	100	100	100	100
Bacteria	Acidobacteriota	Thermoanaerobaculia	Thermoanaerobaculales	Thermoanaerobaculaceae	Subgroup_10	midas_s_62521	0	0	0	100	100	100	100	100	100	100	0	0	0	100	100	100	100	100	100
Bacteria	Acidobacteriota	Thermoanaerobaculia	Thermoanaerobaculales	Thermoanaerobaculaceae	Subgroup_10	midas_s_64035	0	0	0	100	100	100	100	100	100	100	0	0	0	100	100	100	100	100	100
Bacteria	Acidobacteriota	Thermoanaerobaculia	Thermoanaerobaculales	Thermoanaerobaculaceae	Subgroup_10	midas_s_64686	0	0	0	100	100	100	100	100	100	100	100	100	100	100	100	100	100	100	100
Bacteria	Acidobacteriota	Thermoanaerobaculia	Thermoanaerobaculales	Thermoanaerobaculaceae	Subgroup_10	midas_s_66597	0	0	0	100	100	100	100	100	100	100	100	100	100	100	100	100	100	100	100
Bacteria	Acidobacteriota	Thermoanaerobaculia	Thermoanaerobaculales	Thermoanaerobaculaceae	Subgroup_10	midas_s_68467	0	0	0	100	100	100	100	100	100	100	0	0	0	100	100	100	100	100	100
Bacteria	Acidobacteriota	Thermoanaerobaculia	Thermoanaerobaculales	Thermoanaerobaculaceae	Subgroup_10	midas_s_69971	0	0	0	100	100	100	100	100	100	100	100	100	100	100	100	100	100	100	100
Bacteria	Acidobacteriota	Thermoanaerobaculia	Thermoanaerobaculales	Thermoanaerobaculaceae	Subgroup_10	midas_s_72301	0	0	0	100	100	100	100	100	100	100	100	100	100	100	100	100	100	100	100
Bacteria	Acidobacteriota	Thermoanaerobaculia	Thermoanaerobaculales	Thermoanaerobaculaceae	Subgroup_10	midas_s_72991	0	0	0	100	100	100	100	100	100	100	100	0	100	100	100	100	100	100	100
Bacteria	Acidobacteriota	Thermoanaerobaculia	Thermoanaerobaculales	Thermoanaerobaculaceae	Subgroup_10	midas_s_73068	0	0	0	100	100	100	100	100	100	100	100	100	100	100	100	100	100	100	100
Bacteria	Acidobacteriota	Thermoanaerobaculia	Thermoanaerobaculales	Thermoanaerobaculaceae	Subgroup_10	midas_s_74787	0	0	0	100	100	100	100	100	100	100	100	100	100	100	100	100	100	100	100
Bacteria	Acidobacteriota	Thermoanaerobaculia	Thermoanaerobaculales	Thermoanaerobaculaceae	Subgroup_10	midas_s_76427	0	0	0	100	100	100	100	100	100	100	0	0	0	100	100	100	100	100	100
Bacteria	Acidobacteriota	Thermoanaerobaculia	Thermoanaerobaculales	Thermoanaerobaculaceae	Subgroup_10	midas_s_79314	0	0	0	100	100	100	100	100	100	100	100	100	100	100	100	100	100	100	100
Bacteria	Acidobacteriota	Thermoanaerobaculia	Thermoanaerobaculales	Thermoanaerobaculaceae	Subgroup_10	midas_s_81023	0	0	0	100	100	100	100	100	100	100	100	100	100	100	100	100	100	100	100
Bacteria	Acidobacteriota	Thermoanaerobaculia	Thermoanaerobaculales	Thermoanaerobaculaceae	Subgroup_10	midas_s_87274	0	0	0	100	100	100	100	100	100	100	100	100	100	100	100	100	100	100	100
Bacteria	Acidobacteriota	Thermoanaerobaculia	Thermoanaerobaculales	Thermoanaerobaculaceae	Subgroup_23	midas_s_87626	0	0	0	100	100	100	100	100	100	100	100	100	100	100	100	100	100	100	100
Bacteria	Acidobacteriota	Thermoanaerobaculia	Thermoanaerobaculales	Thermoanaerobaculaceae	Thermoanaerobaculum	midas_s_113079	0	0	0	100	100	100	100	100	0	100	100	100	100	100	100	100	100	100	100
Bacteria	Acidobacteriota	Thermoanaerobaculia	Thermoanaerobaculales	Thermoanaerobaculaceae	Thermoanaerobaculum	midas_s_119021	0	0	0	100	100	100	100	100	0	100	100	100	100	100	100	100	100	100	100
Bacteria	Acidobacteriota	Thermoanaerobaculia	Thermoanaerobaculales	Thermoanaerobaculaceae	Thermoanaerobaculum	midas_s_28	0	0	0	100	100	83.3333	100	83.3333	0	83.3333	83.3333	83.3333	83.3333	83.3333	100	83.3333	83.3333	83.3333	83.3333
Bacteria	Acidobacteriota	Thermoanaerobaculia	Thermoanaerobaculales	Thermoanaerobaculaceae	Thermoanaerobaculum	midas_s_59228	0	0	0	100	100	100	100	100	0	100	100	100	100	100	100	100	100	100	100
Bacteria	Acidobacteriota	Thermoanaerobaculia	Thermoanaerobaculales	Thermoanaerobaculaceae	Thermoanaerobaculum	midas_s_78968	0	0	0	100	100	100	100	100	0	100	100	100	100	100	100	100	100	100	100
Bacteria	Acidobacteriota	Thermoanaerobaculia	Thermoanaerobaculales	Thermoanaerobaculaceae	Thermoanaerobaculum	midas_s_90813	0	0	0	100	100	100	100	100	0	100	100	100	100	100	100	100	100	100	100
Bacteria	Acidobacteriota	Thermoanaerobaculia	Thermoanaerobaculales	Thermoanaerobaculaceae	TPD-58	midas_s_112347	0	0	0	100	100	100	100	100	100	100	0	0	0	100	100	100	100	100	100
Bacteria	Acidobacteriota	Thermoanaerobaculia	Thermoanaerobaculales	Thermoanaerobaculaceae	TPD-58	midas_s_21933	0	0	0	100	100	100	100	100	100	100	50	0	50	100	100	100	100	100	100
Bacteria	Acidobacteriota	Thermoanaerobaculia	Thermoanaerobaculales	Thermoanaerobaculaceae	TPD-58	midas_s_35620	0	0	0	0	0	100	100	100	100	100	100	0	100	100	100	100	100	100	100
Bacteria	Acidobacteriota	Thermoanaerobaculia	Thermoanaerobaculales	Thermoanaerobaculaceae	TPD-58	midas_s_53351	0	0	0	100	100	100	100	100	100	100	100	0	100	100	100	100	100	100	100
Bacteria	Acidobacteriota	Thermoanaerobaculia	Thermoanaerobaculales	Thermoanaerobaculaceae	TPD-58	midas_s_61232	0	0	0	100	100	100	100	100	100	100	100	0	100	100	100	100	100	100	100
Bacteria	Acidobacteriota	Vicinamibacteria	Subgroup_17	midas_f_1096	midas_g_1096	midas_s_1096	0	0	0	100	100	100	100	100	0	100	100	0	0	100	100	100	100	100	100
Bacteria	Acidobacteriota	Vicinamibacteria	Subgroup_17	midas_f_1096	midas_g_1096	midas_s_2986	0	0	0	100	100	100	100	100	0	100	100	0	0	100	100	100	100	100	100
Bacteria	Acidobacteriota	Vicinamibacteria	Subgroup_17	midas_f_1096	midas_g_1096	midas_s_48204	0	0	0	100	100	100	100	100	0	100	100	0	0	100	100	100	100	100	100
Bacteria	Acidobacteriota	Vicinamibacteria	Subgroup_17	midas_f_1096	midas_g_1096	midas_s_52003	0	0	0	100	100	100	100	100	0	100	100	0	0	100	100	100	100	100	100
Bacteria	Acidobacteriota	Vicinamibacteria	Subgroup_17	midas_f_1096	midas_g_1096	midas_s_57436	0	0	0	100	100	100	100	100	0	100	100	0	0	100	100	100	100	100	100
Bacteria	Acidobacteriota	Vicinamibacteria	Subgroup_17	midas_f_1096	midas_g_1096	midas_s_80396	0	0	0	100	100	100	100	100	0	100	100	0	0	100	100	100	100	100	100
Bacteria	Acidobacteriota	Vicinamibacteria	Subgroup_17	midas_f_1096	midas_g_1096	midas_s_88695	0	0	0	100	100	100	100	100	0	100	100	0	0	100	100	100	100	100	100
Bacteria	Acidobacteriota	Vicinamibacteria	Subgroup_17	midas_f_1096	midas_g_1096	midas_s_9483	0	0	0	100	100	100	100	100	0	100	100	0	0	100	100	100	100	100	100
Bacteria	Acidobacteriota	Vicinamibacteria	Subgroup_17	midas_f_1096	midas_g_41180	midas_s_41180	0	0	0	100	100	100	100	100	0	100	100	0	0	100	100	100	100	100	100
Bacteria	Acidobacteriota	Vicinamibacteria	Subgroup_17	midas_f_1096	midas_g_41180	midas_s_82167	0	0	0	100	100	100	100	100	0	100	100	0	0	100	100	100	100	100	100
Bacteria	Acidobacteriota	Vicinamibacteria	Subgroup_17	midas_f_1096	midas_g_45231	midas_s_72395	0	0	0	100	100	100	100	100	0	100	100	0	0	100	100	100	100	100	100
Bacteria	Acidobacteriota	Vicinamibacteria	Subgroup_17	midas_f_1096	midas_g_4670	midas_s_4670	0	0	0	100	100	100	100	100	0	100	100	0	0	100	100	100	100	100	100
Bacteria	Acidobacteriota	Vicinamibacteria	Subgroup_17	midas_f_1096	midas_g_4670	midas_s_65081	0	0	0	100	100	100	100	100	0	100	100	0	0	100	100	100	100	100	100
Bacteria	Acidobacteriota	Vicinamibacteria	Subgroup_17	midas_f_1096	midas_g_4670	midas_s_6639	0	0	0	100	100	100	100	100	0	100	100	0	0	100	100	100	100	100	100
Bacteria	Acidobacteriota	Vicinamibacteria	Subgroup_17	midas_f_1096	midas_g_4670	midas_s_7733	0	0	0	100	100	100	100	100	0	100	100	0	0	100	100	100	100	100	100
Bacteria	Acidobacteriota	Vicinamibacteria	Subgroup_17	midas_f_1096	midas_g_4670	midas_s_7767	0	0	0	100	100	100	100	100	0	100	100	0	0	100	100	100	100	100	100
Bacteria	Acidobacteriota	Vicinamibacteria	Subgroup_17	midas_f_1096	midas_g_4670	midas_s_8795	0	0	0	100	100	100	100	100	0	100	100	0	0	100	100	100	100	100	100
Bacteria	Acidobacteriota	Vicinamibacteria	Subgroup_17	midas_f_1096	midas_g_72417	midas_s_72417	0	0	0	100	100	100	100	100	0	100	100	0	0	100	100	100	100	100	100
Bacteria	Acidobacteriota	Vicinamibacteria	Subgroup_9	midas_f_30968	midas_g_30968	midas_s_30968	0	0	0	100	100	0	0	0	0	0	0	0	0	0	100	0	0	0	0
Bacteria	Acidobacteriota	Vicinamibacteria	Subgroup_9	midas_f_30968	midas_g_30968	midas_s_60560	0	0	0	100	100	100	0	100	0	100	100	0	0	0	100	100	100	100	100
Bacteria	Acidobacteriota	Vicinamibacteria	Vicinamibacterales	midas_f_352	midas_g_110473	midas_s_110473	0	0	0	100	100	100	100	100	0	100	100	0	0	100	100	100	100	100	100
Bacteria	Acidobacteriota	Vicinamibacteria	Vicinamibacterales	midas_f_352	midas_g_1291	midas_s_1291	0	0	0	100	100	100	100	100	26.087	100	100	0	0	100	100	100	100	100	100
Bacteria	Acidobacteriota	Vicinamibacteria	Vicinamibacterales	midas_f_352	midas_g_1291	midas_s_21778	0	0	0	100	100	100	100	100	0	100	100	0	0	100	100	100	100	100	100
Bacteria	Acidobacteriota	Vicinamibacteria	Vicinamibacterales	midas_f_352	midas_g_1291	midas_s_22403	0	0	0	100	100	100	100	100	0	100	100	0	0	100	100	100	100	100	100
Bacteria	Acidobacteriota	Vicinamibacteria	Vicinamibacterales	midas_f_352	midas_g_1291	midas_s_25137	0	0	0	100	100	100	100	100	7.69231	100	100	0	0	100	100	100	100	100	100
Bacteria	Acidobacteriota	Vicinamibacteria	Vicinamibacterales	midas_f_352	midas_g_1291	midas_s_37211	0	0	0	100	100	100	100	100	0	100	100	0	0	100	100	100	100	100	100
Bacteria	Acidobacteriota	Vicinamibacteria	Vicinamibacterales	midas_f_352	midas_g_1291	midas_s_40370	0	0	0	100	100	100	100	100	0	100	100	0	0	100	100	100	100	100	100
Bacteria	Acidobacteriota	Vicinamibacteria	Vicinamibacterales	midas_f_352	midas_g_1291	midas_s_42547	0	0	0	100	100	100	100	100	0	100	100	0	0	100	100	100	100	100	100
Bacteria	Acidobacteriota	Vicinamibacteria	Vicinamibacterales	midas_f_352	midas_g_1291	midas_s_52664	0	0	0	100	100	100	100	100	0	100	100	0	0	100	100	100	100	100	100
Bacteria	Acidobacteriota	Vicinamibacteria	Vicinamibacterales	midas_f_352	midas_g_1291	midas_s_74461	0	0	0	100	100	100	100	100	0	100	100	0	0	100	100	100	100	100	100
Bacteria	Acidobacteriota	Vicinamibacteria	Vicinamibacterales	midas_f_352	midas_g_1291	midas_s_81923	0	0	0	100	100	100	100	100	0	100	100	0	0	100	100	100	100	100	100
Bacteria	Acidobacteriota	Vicinamibacteria	Vicinamibacterales	midas_f_352	midas_g_1291	midas_s_88465	0	0	0	100	100	100	100	100	0	100	100	0	0	100	100	100	100	100	100
Bacteria	Acidobacteriota	Vicinamibacteria	Vicinamibacterales	midas_f_352	midas_g_1584	midas_s_1584	0	0	0	100	100	100	100	100	0	100	100	0	0	100	100	100	100	100	100
Bacteria	Acidobacteriota	Vicinamibacteria	Vicinamibacterales	midas_f_352	midas_g_1584	midas_s_27832	0	0	0	100	100	100	100	100	100	100	100	0	0	100	100	100	100	100	100
Bacteria	Acidobacteriota	Vicinamibacteria	Vicinamibacterales	midas_f_352	midas_g_1584	midas_s_33382	0	0	0	100	100	100	100	100	0	100	100	0	0	100	100	100	100	100	100
Bacteria	Acidobacteriota	Vicinamibacteria	Vicinamibacterales	midas_f_352	midas_g_2780	midas_s_120030	0	0	0	100	100	100	100	100	0	100	100	0	0	100	100	100	100	100	100
Bacteria	Acidobacteriota	Vicinamibacteria	Vicinamibacterales	midas_f_352	midas_g_2780	midas_s_2780	0	0	0	100	100	100	100	100	0	100	100	0	0	100	100	100	100	100	100
Bacteria	Acidobacteriota	Vicinamibacteria	Vicinamibacterales	midas_f_352	midas_g_2780	midas_s_4149	0	0	0	100	100	100	100	100	0	100	100	0	0	100	100	100	100	100	100
Bacteria	Acidobacteriota	Vicinamibacteria	Vicinamibacterales	midas_f_352	midas_g_352	midas_s_352	0	0	0	100	100	100	100	100	100	100	100	0	0	100	100	100	100	100	100
Bacteria	Acidobacteriota	Vicinamibacteria	Vicinamibacterales	midas_f_352	midas_g_352	midas_s_37280	0	0	0	100	100	100	100	100	100	100	100	0	0	100	100	100	100	100	100
Bacteria	Acidobacteriota	Vicinamibacteria	Vicinamibacterales	midas_f_352	midas_g_352	midas_s_43078	0	0	0	100	100	100	100	100	100	100	100	0	0	100	100	100	100	100	100
Bacteria	Acidobacteriota	Vicinamibacteria	Vicinamibacterales	midas_f_352	midas_g_352	midas_s_45130	0	0	0	100	100	100	100	100	0	100	100	0	0	100	100	100	100	100	100
Bacteria	Acidobacteriota	Vicinamibacteria	Vicinamibacterales	midas_f_352	midas_g_352	midas_s_71907	0	0	0	100	100	100	100	100	0	100	100	0	0	100	100	100	100	100	100
Bacteria	Acidobacteriota	Vicinamibacteria	Vicinamibacterales	midas_f_352	midas_g_352	midas_s_78420	0	0	0	100	100	100	100	100	100	100	100	0	0	100	100	100	100	100	100
Bacteria	Acidobacteriota	Vicinamibacteria	Vicinamibacterales	midas_f_352	midas_g_352	midas_s_7872	0	0	0	100	100	100	100	100	100	100	100	0	0	100	100	100	100	100	100
Bacteria	Acidobacteriota	Vicinamibacteria	Vicinamibacterales	midas_f_352	midas_g_352	midas_s_79248	0	0	0	100	100	100	100	100	100	100	100	0	0	100	100	100	100	100	100
Bacteria	Acidobacteriota	Vicinamibacteria	Vicinamibacterales	midas_f_352	midas_g_352	midas_s_80058	0	0	0	100	100	100	100	100	0	100	100	0	0	100	100	100	100	100	100
Bacteria	Acidobacteriota	Vicinamibacteria	Vicinamibacterales	midas_f_352	midas_g_352	midas_s_87297	0	0	0	100	100	100	100	100	100	100	100	0	0	100	100	100	100	100	100
Bacteria	Acidobacteriota	Vicinamibacteria	Vicinamibacterales	midas_f_352	midas_g_66916	midas_s_103103	0	0	0	100	100	100	100	100	0	100	100	0	0	100	100	100	100	100	100
Bacteria	Acidobacteriota	Vicinamibacteria	Vicinamibacterales	midas_f_352	midas_g_66916	midas_s_66916	0	0	0	100	100	100	100	100	0	100	100	0	0	100	100	100	100	100	100
Bacteria	Acidobacteriota	Vicinamibacteria	Vicinamibacterales	midas_f_352	midas_g_991	midas_s_113292	0	0	0	100	100	100	100	100	0	100	100	0	0	100	100	100	100	100	100
Bacteria	Acidobacteriota	Vicinamibacteria	Vicinamibacterales	midas_f_352	midas_g_991	midas_s_114710	0	0	0	100	100	100	100	100	0	100	100	0	0	100	100	100	100	100	100
Bacteria	Acidobacteriota	Vicinamibacteria	Vicinamibacterales	midas_f_352	midas_g_991	midas_s_1848	0	0	0	100	100	100	100	100	0	100	100	0	0	100	100	100	100	100	100
Bacteria	Acidobacteriota	Vicinamibacteria	Vicinamibacterales	midas_f_352	midas_g_991	midas_s_22860	0	0	0	100	100	100	100	100	0	100	100	0	0	100	100	100	100	100	100
Bacteria	Acidobacteriota	Vicinamibacteria	Vicinamibacterales	midas_f_352	midas_g_991	midas_s_25381	0	0	0	100	100	100	100	100	0	100	100	0	0	100	100	100	100	100	100
Bacteria	Acidobacteriota	Vicinamibacteria	Vicinamibacterales	midas_f_352	midas_g_991	midas_s_4105	0	0	0	100	100	100	100	100	0	100	100	0	0	100	100	100	100	100	100
Bacteria	Acidobacteriota	Vicinamibacteria	Vicinamibacterales	midas_f_352	midas_g_991	midas_s_43391	0	0	0	100	100	100	100	100	0	100	100	0	0	100	100	100	100	100	100
Bacteria	Acidobacteriota	Vicinamibacteria	Vicinamibacterales	midas_f_352	midas_g_991	midas_s_45155	0	0	0	100	100	100	100	100	0	100	100	0	0	100	100	100	100	100	100
Bacteria	Acidobacteriota	Vicinamibacteria	Vicinamibacterales	midas_f_352	midas_g_991	midas_s_45903	0	0	0	100	100	100	100	100	0	100	100	0	0	100	100	100	100	100	100
Bacteria	Acidobacteriota	Vicinamibacteria	Vicinamibacterales	midas_f_352	midas_g_991	midas_s_46802	0	0	0	100	100	100	100	100	0	100	100	0	0	100	100	100	100	100	100
Bacteria	Acidobacteriota	Vicinamibacteria	Vicinamibacterales	midas_f_352	midas_g_991	midas_s_49235	0	0	0	100	100	100	100	100	0	100	100	0	0	100	100	100	100	100	100
Bacteria	Acidobacteriota	Vicinamibacteria	Vicinamibacterales	midas_f_352	midas_g_991	midas_s_5556	0	0	0	100	100	100	100	100	0	100	100	0	0	100	100	100	100	100	100
Bacteria	Acidobacteriota	Vicinamibacteria	Vicinamibacterales	midas_f_352	midas_g_991	midas_s_65920	0	0	0	100	100	100	100	100	0	100	100	0	0	100	100	100	100	100	100
Bacteria	Acidobacteriota	Vicinamibacteria	Vicinamibacterales	midas_f_352	midas_g_991	midas_s_71446	0	0	0	100	100	100	100	100	0	100	100	0	0	100	100	100	100	100	100
Bacteria	Acidobacteriota	Vicinamibacteria	Vicinamibacterales	midas_f_352	midas_g_991	midas_s_73800	0	0	0	100	100	100	100	100	0	100	100	0	0	100	100	100	100	100	100
Bacteria	Acidobacteriota	Vicinamibacteria	Vicinamibacterales	midas_f_352	midas_g_991	midas_s_75174	0	0	0	100	100	100	100	100	0	100	100	0	0	100	100	100	100	100	100
Bacteria	Acidobacteriota	Vicinamibacteria	Vicinamibacterales	midas_f_352	midas_g_991	midas_s_79627	0	0	0	100	100	100	100	100	0	100	100	0	0	100	100	100	100	100	100
Bacteria	Acidobacteriota	Vicinamibacteria	Vicinamibacterales	midas_f_352	midas_g_991	midas_s_88048	0	0	0	100	100	100	100	100	0	100	100	0	0	100	100	100	100	100	100
Bacteria	Acidobacteriota	Vicinamibacteria	Vicinamibacterales	midas_f_352	midas_g_991	midas_s_991	0	0	0	100	100	100	100	100	0	100	100	0	0	100	100	100	100	100	100
Bacteria	Acidobacteriota	Vicinamibacteria	Vicinamibacterales	Vicinamibacteraceae	Luteitalea	midas_s_3198	0	0	0	100	100	100	100	100	100	100	100	0	0	100	100	100	100	100	100
Bacteria	Acidobacteriota	Vicinamibacteria	Vicinamibacterales	Vicinamibacteraceae	Luteitalea	midas_s_4022	0	0	0	100	100	100	100	100	100	100	100	0	0	100	100	100	100	100	100
Bacteria	Acidobacteriota	Vicinamibacteria	Vicinamibacterales	Vicinamibacteraceae	Luteitalea	midas_s_52415	0	0	0	100	100	100	100	100	100	100	100	0	0	100	100	100	100	100	100
Bacteria	Acidobacteriota	Vicinamibacteria	Vicinamibacterales	Vicinamibacteraceae	Luteitalea	midas_s_74974	0	0	0	100	100	100	100	100	100	100	100	0	0	100	100	100	100	100	100
Bacteria	Acidobacteriota	Vicinamibacteria	Vicinamibacterales	Vicinamibacteraceae	Luteitalea	midas_s_80362	0	0	0	100	100	100	100	100	100	100	100	0	0	100	100	100	100	100	100
Bacteria	Acidobacteriota	Vicinamibacteria	Vicinamibacterales	Vicinamibacteraceae	Luteitalea	midas_s_81688	0	0	0	100	100	100	100	100	100	100	100	0	0	100	100	100	100	100	100
Bacteria	Acidobacteriota	Vicinamibacteria	Vicinamibacterales	Vicinamibacteraceae	midas_g_30578	midas_s_30578	0	0	0	100	100	100	100	100	100	100	100	0	0	100	100	100	100	100	100
Bacteria	Acidobacteriota	Vicinamibacteria	Vicinamibacterales	Vicinamibacteraceae	midas_g_30578	midas_s_47643	0	0	0	100	100	100	100	100	100	100	100	0	0	100	100	100	100	100	100
Bacteria	Acidobacteriota	Vicinamibacteria	Vicinamibacterales	Vicinamibacteraceae	midas_g_30578	midas_s_81846	0	0	0	100	100	100	100	100	100	100	100	0	0	100	100	100	100	100	100
Bacteria	Acidobacteriota	Vicinamibacteria	Vicinamibacterales	Vicinamibacteraceae	midas_g_30578	midas_s_89088	0	0	0	100	100	100	100	100	100	100	100	0	0	100	100	100	100	100	100
Bacteria	Acidobacteriota	Vicinamibacteria	Vicinamibacterales	Vicinamibacteraceae	midas_g_30776	midas_s_30776	0	0	0	100	100	100	100	100	100	100	100	0	0	100	100	100	100	100	100
Bacteria	Acidobacteriota	Vicinamibacteria	Vicinamibacterales	Vicinamibacteraceae	midas_g_433	midas_s_2566	0	0	0	100	100	100	100	100	25	100	100	0	0	100	100	100	100	100	100
Bacteria	Acidobacteriota	Vicinamibacteria	Vicinamibacterales	Vicinamibacteraceae	midas_g_433	midas_s_3253	0	0	0	100	100	100	100	100	0	100	100	0	0	100	100	100	100	100	100
Bacteria	Acidobacteriota	Vicinamibacteria	Vicinamibacterales	Vicinamibacteraceae	midas_g_433	midas_s_34987	0	0	0	100	100	100	100	100	100	100	100	0	0	100	100	100	100	100	100
Bacteria	Acidobacteriota	Vicinamibacteria	Vicinamibacterales	Vicinamibacteraceae	midas_g_433	midas_s_433	0	0	0	100	100	100	100	100	70	100	100	0	0	100	100	100	100	100	100
Bacteria	Acidobacteriota	Vicinamibacteria	Vicinamibacterales	Vicinamibacteraceae	midas_g_433	midas_s_63277	0	0	0	100	100	100	100	100	0	100	100	0	0	100	100	100	100	100	100
Bacteria	Acidobacteriota	Vicinamibacteria	Vicinamibacterales	Vicinamibacteraceae	midas_g_433	midas_s_81775	0	0	0	100	100	100	100	100	100	100	100	0	0	100	100	100	100	100	100
Bacteria	Acidobacteriota	Vicinamibacteria	Vicinamibacterales	Vicinamibacteraceae	midas_g_433	midas_s_8331	0	0	0	100	100	100	100	100	18.75	100	100	0	0	100	100	100	100	100	100
Bacteria	Acidobacteriota	Vicinamibacteria	Vicinamibacterales	Vicinamibacteraceae	midas_g_54328	midas_s_54328	0	0	0	100	100	100	100	100	0	100	100	0	0	100	100	100	100	100	100
Bacteria	Acidobacteriota	Vicinamibacteria	Vicinamibacterales	Vicinamibacteraceae	midas_g_54328	midas_s_76165	0	0	0	100	100	100	100	100	0	100	100	0	0	100	100	100	100	100	100
Bacteria	Actinobacteriota	Acidimicrobiia	Actinomarinales	midas_f_591	midas_g_17757	midas_s_18508	0	0	0	100	100	100	100	100	0	100	0	0	0	100	100	100	100	100	100
Bacteria	Actinobacteriota	Acidimicrobiia	Actinomarinales	midas_f_591	midas_g_17757	midas_s_31442	0	0	0	100	100	100	100	100	0	100	0	0	0	100	100	100	100	100	100
Bacteria	Actinobacteriota	Acidimicrobiia	Actinomarinales	midas_f_591	midas_g_28290	midas_s_28290	0	0	0	100	100	100	100	100	0	100	100	0	100	100	100	100	100	100	100
Bacteria	Actinobacteriota	Acidimicrobiia	Actinomarinales	midas_f_591	midas_g_4688	midas_s_113094	0	0	0	100	100	100	100	100	0	100	0	0	0	100	100	100	100	100	100
Bacteria	Actinobacteriota	Acidimicrobiia	Actinomarinales	midas_f_591	midas_g_4688	midas_s_4688	0	0	0	100	100	100	100	100	0	100	0	0	0	100	100	100	100	100	100
Bacteria	Actinobacteriota	Acidimicrobiia	Actinomarinales	midas_f_591	midas_g_4688	midas_s_57068	0	0	0	100	100	100	100	100	0	100	0	0	0	100	100	100	100	100	100
Bacteria	Actinobacteriota	Acidimicrobiia	Actinomarinales	midas_f_591	midas_g_4688	midas_s_9037	0	0	0	100	100	100	100	100	0	100	0	0	0	100	100	100	100	100	100
Bacteria	Actinobacteriota	Acidimicrobiia	Actinomarinales	midas_f_591	midas_g_48794	midas_s_48794	0	0	0	100	100	100	100	100	0	100	100	0	100	100	100	100	100	100	100
Bacteria	Actinobacteriota	Acidimicrobiia	Actinomarinales	midas_f_591	midas_g_52630	midas_s_52630	0	0	0	100	100	100	100	100	0	100	0	0	0	100	100	100	100	100	100
Bacteria	Actinobacteriota	Acidimicrobiia	Actinomarinales	midas_f_591	midas_g_591	midas_s_34677	0	0	0	100	100	100	100	100	0	100	0	0	0	100	100	100	100	100	100
Bacteria	Actinobacteriota	Acidimicrobiia	Actinomarinales	midas_f_591	midas_g_591	midas_s_43154	0	0	0	100	100	100	100	100	0	100	100	0	100	100	100	100	100	100	100
Bacteria	Actinobacteriota	Acidimicrobiia	Actinomarinales	midas_f_591	midas_g_591	midas_s_591	0	0	0	100	100	100	100	100	0	100	0	0	0	100	100	100	100	100	100
Bacteria	Actinobacteriota	Acidimicrobiia	Actinomarinales	midas_f_591	midas_g_591	midas_s_61359	0	0	0	100	100	100	100	100	0	100	100	0	100	100	100	100	100	100	100
Bacteria	Actinobacteriota	Acidimicrobiia	Actinomarinales	midas_f_591	midas_g_591	midas_s_81437	0	0	0	100	100	100	100	100	0	100	0	0	0	100	100	100	100	100	100
Bacteria	Actinobacteriota	Acidimicrobiia	Actinomarinales	midas_f_591	midas_g_74136	midas_s_74136	0	0	0	100	100	100	100	100	0	100	0	0	0	100	100	100	100	100	100
Bacteria	Actinobacteriota	Acidimicrobiia	Actinomarinales	midas_f_591	midas_g_84947	midas_s_84947	0	0	0	0	0	100	100	100	0	100	0	0	0	100	0	0	0	0	100
Bacteria	Actinobacteriota	Acidimicrobiia	Actinomarinales	midas_f_591	mixed_culture_isolate_koll13	midas_s_17757	0	0	0	100	100	100	100	100	0	100	0	0	0	100	100	100	100	100	100
Bacteria	Actinobacteriota	Acidimicrobiia	IMCC26256	midas_f_2	midas_g_1065	midas_s_1065	0	0	0	0	0	100	100	100	0	100	0	0	0	100	100	100	100	100	100
Bacteria	Actinobacteriota	Acidimicrobiia	IMCC26256	midas_f_2	midas_g_1065	midas_s_26094	0	0	0	0	0	100	100	100	0	100	0	0	0	100	100	100	100	100	100
Bacteria	Actinobacteriota	Acidimicrobiia	IMCC26256	midas_f_2	midas_g_1065	midas_s_39331	0	0	0	0	0	100	100	100	0	100	0	0	0	100	100	100	100	100	100
Bacteria	Actinobacteriota	Acidimicrobiia	IMCC26256	midas_f_2	midas_g_1065	midas_s_45706	0	0	0	0	0	100	100	100	0	100	100	0	100	100	100	100	100	100	100
Bacteria	Actinobacteriota	Acidimicrobiia	IMCC26256	midas_f_2	midas_g_1065	midas_s_50965	0	0	0	0	0	100	100	100	0	100	100	0	100	100	100	100	100	100	100
Bacteria	Actinobacteriota	Acidimicrobiia	IMCC26256	midas_f_2	midas_g_1065	midas_s_66159	0	0	0	0	0	100	100	100	0	100	0	0	0	100	100	100	100	100	100
Bacteria	Actinobacteriota	Acidimicrobiia	IMCC26256	midas_f_2	midas_g_2044	midas_s_2044	0	0	0	0	0	100	100	100	0	100	100	0	100	100	100	100	100	100	100
Bacteria	Actinobacteriota	Acidimicrobiia	IMCC26256	midas_f_2	midas_g_2044	midas_s_22538	0	0	0	0	0	100	100	100	0	100	100	0	100	100	100	100	100	100	100
Bacteria	Actinobacteriota	Acidimicrobiia	IMCC26256	midas_f_2	midas_g_2044	midas_s_33524	0	0	0	0	0	100	100	100	0	100	100	0	100	100	100	100	100	100	100
Bacteria	Actinobacteriota	Acidimicrobiia	IMCC26256	midas_f_2	midas_g_2044	midas_s_76583	0	0	0	0	0	100	100	100	0	100	100	100	100	100	100	100	100	100	100
Bacteria	Actinobacteriota	Acidimicrobiia	IMCC26256	midas_f_2	midas_g_23468	midas_s_23468	0	0	0	0	0	100	100	100	0	100	100	0	100	100	100	100	100	100	100
Bacteria	Actinobacteriota	Acidimicrobiia	IMCC26256	midas_f_2	midas_g_23468	midas_s_41905	0	0	0	0	0	100	100	100	0	100	100	0	100	100	100	100	100	100	100
Bacteria	Actinobacteriota	Acidimicrobiia	IMCC26256	midas_f_2	midas_g_27246	midas_s_27246	0	0	0	0	0	100	100	100	0	100	100	100	100	100	0	0	0	0	100
Bacteria	Actinobacteriota	Acidimicrobiia	IMCC26256	midas_f_2	midas_g_290	midas_s_56928	0	0	0	0	0	100	100	100	0	100	100	0	100	100	100	100	100	100	100
Bacteria	Actinobacteriota	Acidimicrobiia	IMCC26256	midas_f_2	midas_g_290	midas_s_911	0	0	0	0	0	100	100	100	0	100	100	0	100	100	100	100	100	100	100
Bacteria	Actinobacteriota	Acidimicrobiia	IMCC26256	midas_f_2	midas_g_3140	midas_s_26938	0	0	0	0	0	100	100	100	0	100	100	0	100	100	100	100	100	100	100
Bacteria	Actinobacteriota	Acidimicrobiia	IMCC26256	midas_f_2	midas_g_3140	midas_s_3140	0	0	0	0	0	100	100	100	0	100	100	0	100	100	100	100	100	100	100
Bacteria	Actinobacteriota	Acidimicrobiia	IMCC26256	midas_f_2	midas_g_3140	midas_s_42029	0	0	0	0	0	100	100	100	0	100	100	0	100	100	100	100	100	100	100
Bacteria	Actinobacteriota	Acidimicrobiia	IMCC26256	midas_f_2	midas_g_3140	midas_s_44867	0	0	0	0	0	85.7143	85.7143	100	0	100	100	0	100	85.7143	100	100	100	100	100
Bacteria	Actinobacteriota	Acidimicrobiia	IMCC26256	midas_f_2	midas_g_3140	midas_s_54887	0	0	0	0	0	100	100	100	0	100	100	0	100	100	100	100	100	100	100
Bacteria	Actinobacteriota	Acidimicrobiia	IMCC26256	midas_f_2	midas_g_3140	midas_s_5755	0	0	0	0	0	100	100	100	0	100	100	0	100	100	100	100	100	100	100
Bacteria	Actinobacteriota	Acidimicrobiia	IMCC26256	midas_f_2	midas_g_3140	midas_s_6052	0	0	0	0	0	100	100	100	0	100	100	0	100	100	100	100	100	100	100
Bacteria	Actinobacteriota	Acidimicrobiia	IMCC26256	midas_f_2	midas_g_3140	midas_s_64138	0	0	0	0	0	100	100	100	0	100	100	0	100	100	100	100	100	100	100
Bacteria	Actinobacteriota	Acidimicrobiia	IMCC26256	midas_f_2	midas_g_3140	midas_s_72335	0	0	0	0	0	100	100	100	0	100	100	0	100	100	100	100	100	100	100
Bacteria	Actinobacteriota	Acidimicrobiia	IMCC26256	midas_f_2	midas_g_3140	midas_s_79083	0	0	0	0	0	100	100	100	0	100	100	0	100	100	100	100	100	100	100
Bacteria	Actinobacteriota	Acidimicrobiia	IMCC26256	midas_f_2	midas_g_356	midas_s_3012	0	0	0	100	100	100	100	100	0	100	100	100	100	100	100	100	100	100	100
Bacteria	Actinobacteriota	Acidimicrobiia	IMCC26256	midas_f_2	midas_g_356	midas_s_3148	0	0	0	100	100	100	100	100	0	100	100	100	100	100	100	100	100	100	100
Bacteria	Actinobacteriota	Acidimicrobiia	IMCC26256	midas_f_2	midas_g_356	midas_s_33160	0	0	0	100	100	100	100	100	0	100	100	0	100	100	100	100	100	100	100
Bacteria	Actinobacteriota	Acidimicrobiia	IMCC26256	midas_f_2	midas_g_356	midas_s_356	0	0	0	100	100	100	100	100	0	100	100	100	100	100	100	100	100	100	100
Bacteria	Actinobacteriota	Acidimicrobiia	IMCC26256	midas_f_2	midas_g_356	midas_s_5163	0	0	0	100	100	100	100	100	0	100	100	0	100	100	100	100	100	100	100
Bacteria	Actinobacteriota	Acidimicrobiia	IMCC26256	midas_f_2	midas_g_366	midas_s_1274	0	0	0	100	100	100	100	100	0	100	100	100	100	100	100	100	100	100	100
Bacteria	Actinobacteriota	Acidimicrobiia	IMCC26256	midas_f_2	midas_g_366	midas_s_28818	0	0	0	100	100	100	100	100	0	100	0	0	0	100	100	100	100	100	100
Bacteria	Actinobacteriota	Acidimicrobiia	IMCC26256	midas_f_2	midas_g_366	midas_s_366	0	0	0	100	100	100	100	100	0	100	0	0	0	100	100	100	100	100	100
Bacteria	Actinobacteriota	Acidimicrobiia	IMCC26256	midas_f_2	midas_g_366	midas_s_41635	0	0	0	100	100	100	100	100	0	100	0	0	0	100	100	100	100	100	100
Bacteria	Actinobacteriota	Acidimicrobiia	IMCC26256	midas_f_2	midas_g_366	midas_s_4313	0	0	0	100	100	100	100	100	0	100	0	0	0	100	100	100	100	100	100
Bacteria	Actinobacteriota	Acidimicrobiia	IMCC26256	midas_f_2	midas_g_4307	midas_s_17801	0	0	0	0	0	100	100	100	0	100	100	0	100	100	100	100	100	100	100
Bacteria	Actinobacteriota	Acidimicrobiia	IMCC26256	midas_f_2	midas_g_4307	midas_s_28416	0	0	0	0	0	100	100	100	0	100	100	0	100	100	100	100	100	100	100
Bacteria	Actinobacteriota	Acidimicrobiia	IMCC26256	midas_f_2	midas_g_4307	midas_s_4307	0	0	0	0	0	100	100	100	0	100	100	0	100	100	100	100	100	100	100
Bacteria	Actinobacteriota	Acidimicrobiia	IMCC26256	midas_f_2	midas_g_4307	midas_s_5292	0	0	0	0	0	100	100	100	0	100	0	0	0	100	100	100	100	100	100
Bacteria	Actinobacteriota	Acidimicrobiia	IMCC26256	midas_f_2	midas_g_4307	midas_s_87600	0	0	0	0	0	100	100	100	0	100	100	0	100	100	100	100	100	100	100
Bacteria	Actinobacteriota	Acidimicrobiia	IMCC26256	midas_f_2	midas_g_49197	midas_s_49197	0	0	0	0	0	100	100	100	0	0	100	0	100	100	100	100	100	100	100
Bacteria	Actinobacteriota	Acidimicrobiia	IMCC26256	midas_f_2	midas_g_53529	midas_s_53529	0	0	0	0	0	100	100	100	0	100	100	100	100	100	100	100	100	100	100
Bacteria	Actinobacteriota	Acidimicrobiia	IMCC26256	midas_f_2	midas_g_53529	midas_s_66128	0	0	0	0	0	100	100	100	0	100	100	100	100	100	100	100	100	100	100
Bacteria	Actinobacteriota	Acidimicrobiia	IMCC26256	midas_f_2	midas_g_653	midas_s_23553	0	0	0	100	100	100	100	100	0	100	100	0	100	100	100	100	100	100	100
Bacteria	Actinobacteriota	Acidimicrobiia	IMCC26256	midas_f_2	midas_g_653	midas_s_2767	0	0	0	100	100	100	100	100	0	100	100	0	100	100	100	100	100	100	100
Bacteria	Actinobacteriota	Acidimicrobiia	IMCC26256	midas_f_2	midas_g_653	midas_s_32566	0	0	0	100	100	100	100	100	0	100	100	0	100	100	100	100	100	100	100
Bacteria	Actinobacteriota	Acidimicrobiia	IMCC26256	midas_f_2	midas_g_653	midas_s_4858	0	0	0	100	100	100	100	100	0	100	100	0	100	100	100	100	100	100	100
Bacteria	Actinobacteriota	Acidimicrobiia	IMCC26256	midas_f_2	midas_g_653	midas_s_653	0	0	0	100	100	100	100	100	0	100	100	0	100	100	100	100	100	100	100
Bacteria	Actinobacteriota	Acidimicrobiia	IMCC26256	midas_f_2	midas_g_66556	midas_s_66556	0	0	0	100	100	100	100	100	0	100	100	0	100	100	100	100	100	100	100
Bacteria	Actinobacteriota	Acidimicrobiia	IMCC26256	midas_f_2	midas_g_8115	midas_s_42265	0	0	0	0	0	100	100	100	0	100	100	0	100	100	100	100	100	100	100
Bacteria	Actinobacteriota	Acidimicrobiia	IMCC26256	midas_f_2	midas_g_8115	midas_s_57322	0	0	0	0	0	100	100	100	0	100	0	0	0	100	100	100	100	100	100
Bacteria	Actinobacteriota	Acidimicrobiia	IMCC26256	midas_f_2	midas_g_8115	midas_s_62418	0	0	0	0	0	100	100	100	0	100	100	0	100	100	100	100	100	100	100
Bacteria	Actinobacteriota	Acidimicrobiia	IMCC26256	midas_f_2	midas_g_8115	midas_s_79845	0	0	0	0	0	100	100	100	0	100	100	0	100	100	100	100	100	100	100
Bacteria	Actinobacteriota	Acidimicrobiia	IMCC26256	midas_f_2	midas_g_8115	midas_s_8115	0	0	0	0	0	100	100	100	0	100	0	0	0	100	100	100	100	100	100
Bacteria	Actinobacteriota	Acidimicrobiia	IMCC26256	midas_f_2	midas_g_85228	midas_s_112461	0	0	0	100	100	100	100	100	0	100	100	0	100	100	100	100	100	100	100
Bacteria	Actinobacteriota	Acidimicrobiia	IMCC26256	midas_f_2	midas_g_85228	midas_s_85228	0	0	0	100	100	100	100	100	0	100	100	0	100	100	100	100	100	100	100
Bacteria	Actinobacteriota	Acidimicrobiia	IMCC26256	midas_f_2	midas_g_86466	midas_s_86466	0	0	0	0	0	100	100	100	0	100	100	0	100	100	0	0	0	0	100
Bacteria	Actinobacteriota	Acidimicrobiia	IMCC26256	midas_f_23228	midas_g_23228	midas_s_23228	0	0	0	0	0	100	100	100	0	100	0	0	0	100	0	0	0	0	100
Bacteria	Actinobacteriota	Acidimicrobiia	IMCC26256	midas_f_23228	midas_g_23228	midas_s_36191	0	0	0	0	0	100	100	100	0	100	0	0	0	100	0	0	0	0	100
Bacteria	Actinobacteriota	Acidimicrobiia	IMCC26256	midas_f_23228	midas_g_23228	midas_s_82465	0	0	0	0	0	100	100	100	0	100	0	0	0	100	0	0	0	0	100
Bacteria	Actinobacteriota	Acidimicrobiia	IMCC26256	midas_f_3344	midas_g_3344	midas_s_25745	0	0	0	100	100	100	100	100	0	100	100	100	100	100	100	100	100	100	100
Bacteria	Actinobacteriota	Acidimicrobiia	IMCC26256	midas_f_3344	midas_g_3344	midas_s_3344	0	0	0	100	100	100	100	100	0	100	100	100	100	100	100	100	100	100	100
Bacteria	Actinobacteriota	Acidimicrobiia	IMCC26256	midas_f_3344	midas_g_3344	midas_s_60653	0	0	0	100	100	100	100	100	0	100	0	0	0	100	100	100	100	100	100
Bacteria	Actinobacteriota	Acidimicrobiia	IMCC26256	midas_f_3344	midas_g_41116	midas_s_41116	0	0	0	100	100	100	100	100	0	100	100	100	100	100	100	100	100	100	100
Bacteria	Actinobacteriota	Acidimicrobiia	IMCC26256	midas_f_3344	midas_g_42195	midas_s_42195	0	0	0	100	100	100	100	100	0	100	100	0	100	100	100	100	100	100	100
Bacteria	Actinobacteriota	Acidimicrobiia	IMCC26256	midas_f_3344	midas_g_53121	midas_s_53121	0	0	0	0	0	100	100	100	0	100	0	0	0	100	0	0	0	0	100
Bacteria	Actinobacteriota	Acidimicrobiia	IMCC26256	midas_f_3344	midas_g_5351	midas_s_5351	0	0	0	100	100	100	100	100	0	100	100	0	100	100	100	100	100	100	100
Bacteria	Actinobacteriota	Acidimicrobiia	IMCC26256	midas_f_3344	midas_g_6025	midas_s_6025	0	0	0	100	100	100	100	100	0	100	100	0	100	100	100	100	100	100	100
Bacteria	Actinobacteriota	Acidimicrobiia	IMCC26256	midas_f_3344	midas_g_8294	midas_s_28975	0	0	0	100	100	100	100	100	0	100	100	0	100	100	100	100	100	100	100
Bacteria	Actinobacteriota	Acidimicrobiia	IMCC26256	midas_f_3344	midas_g_8294	midas_s_47414	0	0	0	100	100	100	100	100	0	100	100	100	100	100	100	100	100	100	100
Bacteria	Actinobacteriota	Acidimicrobiia	IMCC26256	midas_f_3344	midas_g_8294	midas_s_64515	0	0	0	100	100	100	100	100	0	100	100	0	100	100	100	100	100	100	100
Bacteria	Actinobacteriota	Acidimicrobiia	IMCC26256	midas_f_3344	midas_g_8294	midas_s_76262	0	0	0	100	100	100	100	100	0	100	100	100	100	100	100	100	100	100	100
Bacteria	Actinobacteriota	Acidimicrobiia	IMCC26256	midas_f_3344	midas_g_8294	midas_s_76775	0	0	0	100	100	100	100	100	0	100	100	0	100	100	100	100	100	100	100
Bacteria	Actinobacteriota	Acidimicrobiia	IMCC26256	midas_f_3344	midas_g_8294	midas_s_78212	0	0	0	100	100	100	100	100	0	100	100	0	100	100	100	100	100	100	100
Bacteria	Actinobacteriota	Acidimicrobiia	IMCC26256	midas_f_3344	midas_g_8294	midas_s_79150	0	0	0	100	100	100	100	100	0	100	100	0	100	100	100	100	100	100	100
Bacteria	Actinobacteriota	Acidimicrobiia	IMCC26256	midas_f_3344	midas_g_8294	midas_s_8294	0	0	0	100	100	100	100	100	0	100	100	0	100	100	100	100	100	100	100
Bacteria	Actinobacteriota	Acidimicrobiia	IMCC26256	midas_f_641	midas_g_1268	midas_s_116352	0	0	0	0	0	100	100	100	0	100	0	0	0	100	0	0	0	0	100
Bacteria	Actinobacteriota	Acidimicrobiia	IMCC26256	midas_f_641	midas_g_1268	midas_s_1268	0	0	0	0	0	100	100	100	0	100	0	0	0	100	0	0	0	0	100
Bacteria	Actinobacteriota	Acidimicrobiia	IMCC26256	midas_f_641	midas_g_1268	midas_s_13634	0	0	0	0	0	100	100	100	0	100	0	0	0	100	0	0	0	0	100
Bacteria	Actinobacteriota	Acidimicrobiia	IMCC26256	midas_f_641	midas_g_1268	midas_s_17379	0	0	0	0	0	100	100	100	0	100	0	0	0	100	0	0	0	0	100
Bacteria	Actinobacteriota	Acidimicrobiia	IMCC26256	midas_f_641	midas_g_1268	midas_s_24212	0	0	0	0	0	100	100	100	0	100	0	0	0	100	0	0	0	0	100
Bacteria	Actinobacteriota	Acidimicrobiia	IMCC26256	midas_f_641	midas_g_1268	midas_s_24757	0	0	0	0	0	100	100	100	0	100	0	0	0	100	0	0	0	0	100
Bacteria	Actinobacteriota	Acidimicrobiia	IMCC26256	midas_f_641	midas_g_1268	midas_s_28379	0	0	0	0	0	100	100	100	0	100	0	0	0	100	0	0	0	0	100
Bacteria	Actinobacteriota	Acidimicrobiia	IMCC26256	midas_f_641	midas_g_1268	midas_s_35548	0	0	0	0	0	100	100	100	0	100	0	0	0	100	0	0	0	0	100
Bacteria	Actinobacteriota	Acidimicrobiia	IMCC26256	midas_f_641	midas_g_1268	midas_s_37128	0	0	0	0	0	100	100	100	0	100	0	0	0	100	0	0	0	0	100
Bacteria	Actinobacteriota	Acidimicrobiia	IMCC26256	midas_f_641	midas_g_1268	midas_s_37599	0	0	0	0	0	100	100	100	0	100	0	0	0	100	0	0	0	0	100
Bacteria	Actinobacteriota	Acidimicrobiia	IMCC26256	midas_f_641	midas_g_1268	midas_s_49234	0	0	0	0	0	100	100	100	0	100	0	0	0	100	0	0	0	0	100
Bacteria	Actinobacteriota	Acidimicrobiia	IMCC26256	midas_f_641	midas_g_1268	midas_s_51872	0	0	0	0	0	100	100	100	0	100	0	0	0	100	0	0	0	0	100
Bacteria	Actinobacteriota	Acidimicrobiia	IMCC26256	midas_f_641	midas_g_1268	midas_s_54545	0	0	0	0	0	100	100	100	0	100	0	0	0	100	0	0	0	0	100
Bacteria	Actinobacteriota	Acidimicrobiia	IMCC26256	midas_f_641	midas_g_1268	midas_s_56091	0	0	0	0	0	100	100	100	0	100	0	0	0	100	0	0	0	0	100
Bacteria	Actinobacteriota	Acidimicrobiia	IMCC26256	midas_f_641	midas_g_1268	midas_s_63960	0	0	0	0	0	100	100	100	0	100	0	0	0	100	0	0	0	0	100
Bacteria	Actinobacteriota	Acidimicrobiia	IMCC26256	midas_f_641	midas_g_1268	midas_s_68803	0	0	0	0	0	100	100	100	0	100	0	0	0	100	0	0	0	0	100
Bacteria	Actinobacteriota	Acidimicrobiia	IMCC26256	midas_f_641	midas_g_1268	midas_s_73088	0	0	0	0	0	100	100	100	0	100	0	0	0	100	0	0	0	0	100
Bacteria	Actinobacteriota	Acidimicrobiia	IMCC26256	midas_f_641	midas_g_1268	midas_s_80768	0	0	0	0	0	100	100	100	0	100	0	0	0	100	0	0	0	0	100
Bacteria	Actinobacteriota	Acidimicrobiia	IMCC26256	midas_f_641	midas_g_1268	midas_s_82917	0	0	0	0	0	100	100	100	0	100	0	0	0	100	0	0	0	0	100
Bacteria	Actinobacteriota	Acidimicrobiia	IMCC26256	midas_f_641	midas_g_1268	midas_s_8515	0	0	0	0	0	100	100	100	0	100	0	0	0	100	0	0	0	0	100
Bacteria	Actinobacteriota	Acidimicrobiia	IMCC26256	midas_f_641	midas_g_1268	midas_s_87293	0	0	0	0	0	100	100	100	0	100	0	0	0	100	0	0	0	0	100
Bacteria	Actinobacteriota	Acidimicrobiia	IMCC26256	midas_f_641	midas_g_16974	midas_s_16974	0	0	0	0	0	100	100	100	0	100	0	0	0	100	0	0	0	0	100
Bacteria	Actinobacteriota	Acidimicrobiia	IMCC26256	midas_f_641	midas_g_16974	midas_s_18268	0	0	0	0	0	100	100	100	0	100	0	0	0	100	0	0	0	0	100
Bacteria	Actinobacteriota	Acidimicrobiia	IMCC26256	midas_f_641	midas_g_16974	midas_s_40150	0	0	0	0	0	100	100	100	0	100	0	0	0	100	0	0	0	0	100
Bacteria	Actinobacteriota	Acidimicrobiia	IMCC26256	midas_f_641	midas_g_16974	midas_s_42580	0	0	0	0	0	100	100	100	0	100	0	0	0	100	0	0	0	0	100
Bacteria	Actinobacteriota	Acidimicrobiia	IMCC26256	midas_f_641	midas_g_16974	midas_s_47809	0	0	0	0	0	100	100	100	0	100	0	0	0	100	0	0	0	0	100
Bacteria	Actinobacteriota	Acidimicrobiia	IMCC26256	midas_f_641	midas_g_16974	midas_s_58401	0	0	0	0	0	100	100	100	0	100	0	0	0	100	0	0	0	0	100
Bacteria	Actinobacteriota	Acidimicrobiia	IMCC26256	midas_f_641	midas_g_16974	midas_s_61433	0	0	0	0	0	100	100	100	0	100	0	0	0	100	0	0	0	0	100
Bacteria	Actinobacteriota	Acidimicrobiia	IMCC26256	midas_f_641	midas_g_20108	midas_s_113616	0	0	0	0	0	100	100	100	0	100	0	0	0	100	0	0	0	0	100
Bacteria	Actinobacteriota	Acidimicrobiia	IMCC26256	midas_f_641	midas_g_20108	midas_s_20108	0	0	0	0	0	100	100	100	0	100	0	0	0	100	0	0	0	0	100
Bacteria	Actinobacteriota	Acidimicrobiia	IMCC26256	midas_f_641	midas_g_20108	midas_s_66317	0	0	0	0	0	100	100	100	0	100	0	0	0	100	0	0	0	0	100
Bacteria	Actinobacteriota	Acidimicrobiia	IMCC26256	midas_f_641	midas_g_20108	midas_s_69278	0	0	0	0	0	100	100	100	0	100	0	0	0	100	0	0	0	0	100
Bacteria	Actinobacteriota	Acidimicrobiia	IMCC26256	midas_f_641	midas_g_20108	midas_s_81507	0	0	0	0	0	100	100	100	0	100	0	0	0	100	0	0	0	0	100
Bacteria	Actinobacteriota	Acidimicrobiia	IMCC26256	midas_f_641	midas_g_20108	midas_s_85194	0	0	0	0	0	100	100	100	0	100	0	0	0	100	0	0	0	0	100
Bacteria	Actinobacteriota	Acidimicrobiia	IMCC26256	midas_f_641	midas_g_28762	midas_s_28762	0	0	0	0	0	100	100	100	0	100	0	0	0	100	0	0	0	0	100
Bacteria	Actinobacteriota	Acidimicrobiia	IMCC26256	midas_f_641	midas_g_28762	midas_s_48025	0	0	0	0	0	100	100	100	0	100	0	0	0	100	0	0	0	0	100
Bacteria	Actinobacteriota	Acidimicrobiia	IMCC26256	midas_f_641	midas_g_28762	midas_s_56528	0	0	0	0	0	100	100	100	0	100	0	0	0	100	0	0	0	0	100
Bacteria	Actinobacteriota	Acidimicrobiia	IMCC26256	midas_f_641	midas_g_28762	midas_s_63337	0	0	0	0	0	100	100	100	0	100	0	0	0	100	0	0	0	0	100
Bacteria	Actinobacteriota	Acidimicrobiia	IMCC26256	midas_f_641	midas_g_641	midas_s_1070	0	0	0	0	0	100	100	0	0	100	0	0	0	100	0	0	0	0	0
Bacteria	Actinobacteriota	Acidimicrobiia	IMCC26256	midas_f_641	midas_g_641	midas_s_26309	0	0	0	0	0	100	100	0	0	100	0	0	0	100	0	0	0	0	0
Bacteria	Actinobacteriota	Acidimicrobiia	IMCC26256	midas_f_641	midas_g_641	midas_s_3925	0	0	0	0	0	100	100	0	0	100	0	0	0	100	0	0	0	0	0
Bacteria	Actinobacteriota	Acidimicrobiia	IMCC26256	midas_f_641	midas_g_641	midas_s_641	0	0	0	0	0	100	100	0	0	100	0	0	0	100	0	0	0	0	0
Bacteria	Actinobacteriota	Acidimicrobiia	IMCC26256	midas_f_641	midas_g_641	midas_s_7310	0	0	0	0	0	100	100	0	0	100	0	0	0	100	0	0	0	0	0
Bacteria	Actinobacteriota	Acidimicrobiia	IMCC26256	midas_f_641	midas_g_641	midas_s_8530	0	0	0	0	0	100	100	0	0	100	0	0	0	100	0	0	0	0	0
Bacteria	Actinobacteriota	Acidimicrobiia	Microtrichales	Iamiaceae	Iamia	Aquihabitans_daechungensis	0	0	0	0	0	100	100	100	0	100	100	0	100	100	100	100	100	100	100
Bacteria	Actinobacteriota	Acidimicrobiia	Microtrichales	Iamiaceae	Iamia	midas_s_10039	0	0	0	0	0	100	100	100	0	100	100	100	100	100	100	100	100	100	100
Bacteria	Actinobacteriota	Acidimicrobiia	Microtrichales	Iamiaceae	Iamia	midas_s_1035	0	0	0	0	0	100	100	100	0	100	100	0	100	100	100	100	100	100	100
Bacteria	Actinobacteriota	Acidimicrobiia	Microtrichales	Iamiaceae	Iamia	midas_s_119638	0	0	0	0	0	100	100	100	0	100	100	0	100	100	100	100	100	100	100
Bacteria	Actinobacteriota	Acidimicrobiia	Microtrichales	Iamiaceae	Iamia	midas_s_17109	0	0	0	0	0	100	100	100	0	100	100	0	100	100	100	100	100	100	100
Bacteria	Actinobacteriota	Acidimicrobiia	Microtrichales	Iamiaceae	Iamia	midas_s_17143	0	0	0	0	0	100	100	100	0	100	100	100	100	100	100	100	100	100	100
Bacteria	Actinobacteriota	Acidimicrobiia	Microtrichales	Iamiaceae	Iamia	midas_s_18967	0	0	0	0	0	100	100	100	0	100	100	0	100	100	100	100	100	100	100
Bacteria	Actinobacteriota	Acidimicrobiia	Microtrichales	Iamiaceae	Iamia	midas_s_23671	0	0	0	0	0	100	100	100	0	100	100	0	100	100	100	100	100	100	100
Bacteria	Actinobacteriota	Acidimicrobiia	Microtrichales	Iamiaceae	Iamia	midas_s_27733	0	0	0	0	0	100	100	100	0	100	0	0	0	100	0	0	0	0	100
Bacteria	Actinobacteriota	Acidimicrobiia	Microtrichales	Iamiaceae	Iamia	midas_s_290	0	0	0	0	0	100	100	100	0	100	100	100	100	100	100	100	100	100	100
Bacteria	Actinobacteriota	Acidimicrobiia	Microtrichales	Iamiaceae	Iamia	midas_s_32794	0	0	0	0	0	100	100	100	0	100	100	100	100	100	100	100	100	100	100
Bacteria	Actinobacteriota	Acidimicrobiia	Microtrichales	Iamiaceae	Iamia	midas_s_34584	0	0	0	0	0	100	100	100	0	100	100	0	100	100	100	100	100	100	100
Bacteria	Actinobacteriota	Acidimicrobiia	Microtrichales	Iamiaceae	Iamia	midas_s_35143	0	0	0	0	0	100	100	100	0	100	100	100	100	100	0	0	0	0	100
Bacteria	Actinobacteriota	Acidimicrobiia	Microtrichales	Iamiaceae	Iamia	midas_s_3673	0	0	0	0	0	100	100	100	0	100	100	0	100	100	100	100	100	100	100
Bacteria	Actinobacteriota	Acidimicrobiia	Microtrichales	Iamiaceae	Iamia	midas_s_4317	0	0	0	0	0	100	100	100	0	100	100	0	100	100	100	100	100	100	100
Bacteria	Actinobacteriota	Acidimicrobiia	Microtrichales	Iamiaceae	Iamia	midas_s_4522	0	0	0	0	0	100	100	100	0	100	100	0	100	100	100	100	100	100	100
Bacteria	Actinobacteriota	Acidimicrobiia	Microtrichales	Iamiaceae	Iamia	midas_s_4523	0	0	0	0	0	100	100	100	0	100	100	0	100	100	100	100	100	100	100
Bacteria	Actinobacteriota	Acidimicrobiia	Microtrichales	Iamiaceae	Iamia	midas_s_45666	0	0	0	0	0	100	100	100	0	100	100	0	100	100	100	100	100	100	100
Bacteria	Actinobacteriota	Acidimicrobiia	Microtrichales	Iamiaceae	Iamia	midas_s_46557	0	0	0	0	0	100	100	100	0	100	100	33.3333	100	100	100	100	100	100	100
Bacteria	Actinobacteriota	Acidimicrobiia	Microtrichales	Iamiaceae	Iamia	midas_s_48696	0	0	0	0	0	100	100	100	0	100	100	0	100	100	100	100	100	100	100
Bacteria	Actinobacteriota	Acidimicrobiia	Microtrichales	Iamiaceae	Iamia	midas_s_51744	0	0	0	0	0	100	100	66.6667	0	100	100	0	100	100	66.6667	100	66.6667	66.6667	66.6667
Bacteria	Actinobacteriota	Acidimicrobiia	Microtrichales	Iamiaceae	Iamia	midas_s_54067	0	0	0	0	0	100	100	100	0	100	100	0	100	100	100	100	100	100	100
Bacteria	Actinobacteriota	Acidimicrobiia	Microtrichales	Iamiaceae	Iamia	midas_s_5804	0	0	0	0	0	100	100	100	0	100	100	0	100	100	100	100	100	100	100
Bacteria	Actinobacteriota	Acidimicrobiia	Microtrichales	Iamiaceae	Iamia	midas_s_60958	0	0	0	0	0	100	100	100	0	100	100	0	100	100	100	100	100	100	100
Bacteria	Actinobacteriota	Acidimicrobiia	Microtrichales	Iamiaceae	Iamia	midas_s_6244	0	0	0	0	0	100	100	100	0	100	100	0	100	100	100	100	100	100	100
Bacteria	Actinobacteriota	Acidimicrobiia	Microtrichales	Iamiaceae	Iamia	midas_s_68079	0	0	0	0	0	100	100	100	0	100	100	0	100	100	100	100	100	100	100
Bacteria	Actinobacteriota	Acidimicrobiia	Microtrichales	Iamiaceae	Iamia	midas_s_69835	0	0	0	0	0	100	100	100	0	100	100	0	100	100	0	0	0	0	100
Bacteria	Actinobacteriota	Acidimicrobiia	Microtrichales	Iamiaceae	Iamia	midas_s_72832	0	0	0	0	0	100	100	100	0	100	100	100	100	100	100	100	100	100	100
Bacteria	Actinobacteriota	Acidimicrobiia	Microtrichales	Iamiaceae	Iamia	midas_s_73245	0	0	0	0	0	100	100	100	0	100	0	0	0	100	0	0	0	0	100
Bacteria	Actinobacteriota	Acidimicrobiia	Microtrichales	Iamiaceae	Iamia	midas_s_76267	0	0	0	0	0	100	100	100	0	100	100	0	100	100	100	100	100	100	100
Bacteria	Actinobacteriota	Acidimicrobiia	Microtrichales	Iamiaceae	Iamia	midas_s_77542	0	0	0	0	0	100	100	100	0	100	100	0	100	100	100	100	100	100	100
Bacteria	Actinobacteriota	Acidimicrobiia	Microtrichales	Iamiaceae	Iamia	midas_s_82252	0	0	0	0	0	100	100	100	0	100	100	0	100	100	100	100	100	100	100
Bacteria	Actinobacteriota	Acidimicrobiia	Microtrichales	Iamiaceae	Iamia	midas_s_8564	0	0	0	0	0	100	100	100	0	100	100	0	100	100	100	100	100	100	100
Bacteria	Actinobacteriota	Acidimicrobiia	Microtrichales	Iamiaceae	Iamia	midas_s_952	0	0	0	0	0	100	100	100	0	100	100	100	100	100	100	100	100	100	100
Bacteria	Actinobacteriota	Acidimicrobiia	Microtrichales	Ilumatobacteraceae	CL500-29_marine_group	midas_s_1015	0	0	0	0	0	100	100	100	0	100	100	0	100	100	0	0	0	0	100
Bacteria	Actinobacteriota	Acidimicrobiia	Microtrichales	Ilumatobacteraceae	CL500-29_marine_group	midas_s_116573	0	0	0	0	0	100	100	100	0	100	100	0	100	100	0	0	0	0	100
Bacteria	Actinobacteriota	Acidimicrobiia	Microtrichales	Ilumatobacteraceae	CL500-29_marine_group	midas_s_1782	0	0	0	0	0	100	100	100	0	100	100	0	100	100	0	0	0	0	100
Bacteria	Actinobacteriota	Acidimicrobiia	Microtrichales	Ilumatobacteraceae	CL500-29_marine_group	midas_s_19595	0	0	0	0	0	100	100	100	0	100	100	0	100	100	0	0	0	0	100
Bacteria	Actinobacteriota	Acidimicrobiia	Microtrichales	Ilumatobacteraceae	CL500-29_marine_group	midas_s_21	0	0	0	0	0	100	100	100	0	100	100	0	100	100	0	0	0	0	100
Bacteria	Actinobacteriota	Acidimicrobiia	Microtrichales	Ilumatobacteraceae	CL500-29_marine_group	midas_s_2253	0	0	0	0	0	100	100	100	0	100	0	0	0	100	0	0	0	0	100
Bacteria	Actinobacteriota	Acidimicrobiia	Microtrichales	Ilumatobacteraceae	CL500-29_marine_group	midas_s_2293	0	0	0	0	0	100	100	100	0	100	100	0	100	100	0	0	0	0	100
Bacteria	Actinobacteriota	Acidimicrobiia	Microtrichales	Ilumatobacteraceae	CL500-29_marine_group	midas_s_2412	0	0	0	0	0	100	100	100	0	100	100	100	100	100	0	0	0	0	100
Bacteria	Actinobacteriota	Acidimicrobiia	Microtrichales	Ilumatobacteraceae	CL500-29_marine_group	midas_s_24392	0	0	0	0	0	100	100	100	0	100	100	0	100	100	0	0	0	0	100
Bacteria	Actinobacteriota	Acidimicrobiia	Microtrichales	Ilumatobacteraceae	CL500-29_marine_group	midas_s_2564	0	0	0	0	0	100	100	100	0	100	100	0	100	100	0	0	0	0	100
Bacteria	Actinobacteriota	Acidimicrobiia	Microtrichales	Ilumatobacteraceae	CL500-29_marine_group	midas_s_26983	0	0	0	0	0	100	100	100	0	100	33.3333	0	33.3333	100	0	0	0	0	100
Bacteria	Actinobacteriota	Acidimicrobiia	Microtrichales	Ilumatobacteraceae	CL500-29_marine_group	midas_s_2831	0	0	0	0	0	100	100	100	0	100	100	0	100	100	0	0	0	0	100
Bacteria	Actinobacteriota	Acidimicrobiia	Microtrichales	Ilumatobacteraceae	CL500-29_marine_group	midas_s_3033	0	0	0	0	0	100	100	100	0	100	100	0	100	100	0	0	0	0	100
Bacteria	Actinobacteriota	Acidimicrobiia	Microtrichales	Ilumatobacteraceae	CL500-29_marine_group	midas_s_30723	0	0	0	0	0	100	100	100	0	100	100	0	100	100	0	0	0	0	100
Bacteria	Actinobacteriota	Acidimicrobiia	Microtrichales	Ilumatobacteraceae	CL500-29_marine_group	midas_s_34904	0	0	0	0	0	100	100	100	0	100	100	0	100	100	0	0	0	0	100
Bacteria	Actinobacteriota	Acidimicrobiia	Microtrichales	Ilumatobacteraceae	CL500-29_marine_group	midas_s_35052	0	0	0	0	0	100	100	100	0	100	100	100	100	100	0	0	0	0	100
Bacteria	Actinobacteriota	Acidimicrobiia	Microtrichales	Ilumatobacteraceae	CL500-29_marine_group	midas_s_3577	0	0	0	0	0	100	100	100	0	100	100	0	100	100	0	0	0	0	100
Bacteria	Actinobacteriota	Acidimicrobiia	Microtrichales	Ilumatobacteraceae	CL500-29_marine_group	midas_s_36598	0	0	0	0	0	100	100	100	0	100	100	100	100	100	0	0	0	0	100
Bacteria	Actinobacteriota	Acidimicrobiia	Microtrichales	Ilumatobacteraceae	CL500-29_marine_group	midas_s_40768	0	0	0	0	0	100	100	100	0	100	100	0	100	100	0	0	0	0	100
Bacteria	Actinobacteriota	Acidimicrobiia	Microtrichales	Ilumatobacteraceae	CL500-29_marine_group	midas_s_50691	0	0	0	0	0	100	100	100	0	100	100	100	100	100	0	0	0	0	100
Bacteria	Actinobacteriota	Acidimicrobiia	Microtrichales	Ilumatobacteraceae	CL500-29_marine_group	midas_s_5447	0	0	0	0	0	100	100	100	0	100	100	0	100	100	0	0	0	0	100
Bacteria	Actinobacteriota	Acidimicrobiia	Microtrichales	Ilumatobacteraceae	CL500-29_marine_group	midas_s_55469	0	0	0	0	0	100	100	100	0	100	100	0	100	100	0	0	0	0	100
Bacteria	Actinobacteriota	Acidimicrobiia	Microtrichales	Ilumatobacteraceae	CL500-29_marine_group	midas_s_55563	0	0	0	0	0	100	100	100	0	100	100	100	100	100	0	0	0	0	100
Bacteria	Actinobacteriota	Acidimicrobiia	Microtrichales	Ilumatobacteraceae	CL500-29_marine_group	midas_s_65298	0	0	0	0	0	100	100	100	0	100	100	0	100	100	0	0	0	0	100
Bacteria	Actinobacteriota	Acidimicrobiia	Microtrichales	Ilumatobacteraceae	CL500-29_marine_group	midas_s_65545	0	0	0	0	0	100	100	100	0	100	100	0	100	100	0	0	0	0	100
Bacteria	Actinobacteriota	Acidimicrobiia	Microtrichales	Ilumatobacteraceae	CL500-29_marine_group	midas_s_72518	0	0	0	0	0	100	100	100	0	100	100	100	100	100	0	0	0	0	100
Bacteria	Actinobacteriota	Acidimicrobiia	Microtrichales	Ilumatobacteraceae	CL500-29_marine_group	midas_s_77607	0	0	0	0	0	100	100	100	0	100	100	0	100	100	0	0	0	0	100
Bacteria	Actinobacteriota	Acidimicrobiia	Microtrichales	Ilumatobacteraceae	CL500-29_marine_group	midas_s_79074	0	0	0	0	0	100	100	100	0	100	0	0	0	100	0	0	0	0	100
Bacteria	Actinobacteriota	Acidimicrobiia	Microtrichales	Ilumatobacteraceae	CL500-29_marine_group	midas_s_8405	0	0	0	0	0	100	100	100	0	100	100	100	100	100	0	0	0	0	100
Bacteria	Actinobacteriota	Acidimicrobiia	Microtrichales	Ilumatobacteraceae	CL500-29_marine_group	midas_s_85924	0	0	0	0	0	100	100	100	0	100	100	0	100	100	0	0	0	0	100
Bacteria	Actinobacteriota	Acidimicrobiia	Microtrichales	Ilumatobacteraceae	CL500-29_marine_group	midas_s_89100	0	0	0	0	0	100	100	100	0	100	100	0	100	100	0	0	0	0	100
Bacteria	Actinobacteriota	Acidimicrobiia	Microtrichales	Ilumatobacteraceae	CL500-29_marine_group	midas_s_89265	0	0	0	0	0	100	100	100	0	100	100	0	100	100	0	0	0	0	100
Bacteria	Actinobacteriota	Acidimicrobiia	Microtrichales	Ilumatobacteraceae	CL500-29_marine_group	midas_s_904	0	0	0	0	0	100	100	100	0	100	80	0	80	100	0	0	0	0	100
Bacteria	Actinobacteriota	Acidimicrobiia	Microtrichales	Ilumatobacteraceae	CL500-29_marine_group	midas_s_9519	0	0	0	0	0	100	100	100	0	100	100	100	100	100	0	0	0	0	100
Bacteria	Actinobacteriota	Acidimicrobiia	Microtrichales	Ilumatobacteraceae	Ilumatobacter	Ilumatobacter_fluminis	0	0	0	0	0	100	100	100	0	100	100	100	100	100	0	0	0	0	100
Bacteria	Actinobacteriota	Acidimicrobiia	Microtrichales	Ilumatobacteraceae	Ilumatobacter	midas_s_1064	0	0	0	0	0	100	100	100	0	100	100	100	100	100	0	0	0	0	100
Bacteria	Actinobacteriota	Acidimicrobiia	Microtrichales	Ilumatobacteraceae	Ilumatobacter	midas_s_28172	0	0	0	0	0	100	100	100	0	100	0	0	0	100	0	0	0	0	100
Bacteria	Actinobacteriota	Acidimicrobiia	Microtrichales	Ilumatobacteraceae	Ilumatobacter	midas_s_30387	0	0	0	0	0	100	100	100	0	100	100	100	100	100	0	0	0	0	100
Bacteria	Actinobacteriota	Acidimicrobiia	Microtrichales	Ilumatobacteraceae	Ilumatobacter	midas_s_30492	0	0	0	0	0	100	100	100	0	100	100	100	100	100	0	0	0	0	100
Bacteria	Actinobacteriota	Acidimicrobiia	Microtrichales	Ilumatobacteraceae	Ilumatobacter	midas_s_3354	0	0	0	0	0	100	100	100	0	100	100	100	100	100	0	0	0	0	100
Bacteria	Actinobacteriota	Acidimicrobiia	Microtrichales	Ilumatobacteraceae	Ilumatobacter	midas_s_38108	0	0	0	0	0	100	100	100	0	100	100	100	100	100	0	0	0	0	100
Bacteria	Actinobacteriota	Acidimicrobiia	Microtrichales	Ilumatobacteraceae	Ilumatobacter	midas_s_40255	0	0	0	0	0	100	100	100	0	100	0	0	0	100	0	0	0	0	100
Bacteria	Actinobacteriota	Acidimicrobiia	Microtrichales	Ilumatobacteraceae	Ilumatobacter	midas_s_49426	0	0	0	0	0	100	100	100	0	100	100	0	100	100	0	0	0	0	100
Bacteria	Actinobacteriota	Acidimicrobiia	Microtrichales	Ilumatobacteraceae	Ilumatobacter	midas_s_49771	0	0	0	0	0	100	100	100	0	100	100	100	100	100	0	0	0	0	100
Bacteria	Actinobacteriota	Acidimicrobiia	Microtrichales	Ilumatobacteraceae	Ilumatobacter	midas_s_50437	0	0	0	0	0	100	100	100	0	100	100	100	100	100	100	100	100	100	100
Bacteria	Actinobacteriota	Acidimicrobiia	Microtrichales	Ilumatobacteraceae	Ilumatobacter	midas_s_52175	0	0	0	0	0	100	100	100	0	100	0	0	0	100	0	0	0	0	100
Bacteria	Actinobacteriota	Acidimicrobiia	Microtrichales	Ilumatobacteraceae	Ilumatobacter	midas_s_52490	0	0	0	0	0	100	75	100	0	100	100	100	100	100	0	0	0	0	100
Bacteria	Actinobacteriota	Acidimicrobiia	Microtrichales	Ilumatobacteraceae	Ilumatobacter	midas_s_59870	0	0	0	0	0	100	100	100	0	100	100	100	100	100	0	0	0	0	100
Bacteria	Actinobacteriota	Acidimicrobiia	Microtrichales	Ilumatobacteraceae	Ilumatobacter	midas_s_60346	0	0	0	0	0	100	100	100	0	100	100	100	100	100	0	0	0	0	100
Bacteria	Actinobacteriota	Acidimicrobiia	Microtrichales	Ilumatobacteraceae	Ilumatobacter	midas_s_61200	0	0	0	0	0	100	100	100	0	100	0	0	0	100	0	0	0	0	100
Bacteria	Actinobacteriota	Acidimicrobiia	Microtrichales	Ilumatobacteraceae	Ilumatobacter	midas_s_74549	0	0	0	0	0	100	100	100	0	100	0	0	0	100	0	0	0	0	100
Bacteria	Actinobacteriota	Acidimicrobiia	Microtrichales	Ilumatobacteraceae	Ilumatobacter	midas_s_76180	0	0	0	0	0	100	100	100	0	100	100	100	100	100	0	0	0	0	100
Bacteria	Actinobacteriota	Acidimicrobiia	Microtrichales	Ilumatobacteraceae	Ilumatobacter	midas_s_7857	0	0	0	0	0	100	100	100	0	100	0	0	0	100	0	0	0	0	100
Bacteria	Actinobacteriota	Acidimicrobiia	Microtrichales	Ilumatobacteraceae	Ilumatobacter	midas_s_78807	0	0	0	0	0	100	100	100	0	100	100	100	100	100	0	0	0	0	100
Bacteria	Actinobacteriota	Acidimicrobiia	Microtrichales	Ilumatobacteraceae	midas_g_19476	midas_s_19476	0	0	0	100	100	100	100	100	0	100	100	0	100	100	100	100	100	100	100
Bacteria	Actinobacteriota	Acidimicrobiia	Microtrichales	Ilumatobacteraceae	midas_g_19476	midas_s_31817	0	0	0	100	100	100	100	100	0	100	100	0	100	100	100	100	100	100	100
Bacteria	Actinobacteriota	Acidimicrobiia	Microtrichales	Ilumatobacteraceae	midas_g_19476	midas_s_34515	0	0	0	100	100	100	100	100	0	100	100	0	100	100	100	100	100	100	100
Bacteria	Actinobacteriota	Acidimicrobiia	Microtrichales	Ilumatobacteraceae	midas_g_19476	midas_s_70782	0	0	0	100	100	100	100	100	0	100	100	0	100	100	100	100	100	100	100
Bacteria	Actinobacteriota	Acidimicrobiia	Microtrichales	Ilumatobacteraceae	midas_g_19476	midas_s_72227	0	0	0	100	100	100	100	100	0	100	100	0	100	100	100	100	100	100	100
Bacteria	Actinobacteriota	Acidimicrobiia	Microtrichales	Ilumatobacteraceae	midas_g_19476	midas_s_75977	0	0	0	100	100	100	100	100	0	100	100	0	100	100	100	100	100	100	100
Bacteria	Actinobacteriota	Acidimicrobiia	Microtrichales	Ilumatobacteraceae	midas_g_21	midas_s_6416	0	0	0	0	0	100	100	100	0	100	100	100	100	100	0	0	0	0	100
Bacteria	Actinobacteriota	Acidimicrobiia	Microtrichales	Ilumatobacteraceae	midas_g_2253	midas_s_39349	0	0	0	0	0	100	100	100	0	100	100	0	100	100	0	0	0	0	100
Bacteria	Actinobacteriota	Acidimicrobiia	Microtrichales	Ilumatobacteraceae	midas_g_2253	midas_s_59020	0	0	0	0	0	100	100	100	0	100	100	100	100	100	0	0	0	0	100
Bacteria	Actinobacteriota	Acidimicrobiia	Microtrichales	Ilumatobacteraceae	midas_g_2253	midas_s_61581	0	0	0	0	0	100	100	100	0	100	100	0	100	100	0	0	0	0	100
Bacteria	Actinobacteriota	Acidimicrobiia	Microtrichales	Ilumatobacteraceae	midas_g_2253	midas_s_67358	0	0	0	0	0	100	100	100	0	100	100	100	100	100	0	0	0	0	100
Bacteria	Actinobacteriota	Acidimicrobiia	Microtrichales	Ilumatobacteraceae	midas_g_2253	midas_s_9202	0	0	0	0	0	100	100	100	0	100	100	0	100	100	0	0	0	0	100
Bacteria	Actinobacteriota	Acidimicrobiia	Microtrichales	Ilumatobacteraceae	midas_g_22931	midas_s_22931	0	0	0	0	0	100	100	100	0	100	100	0	100	100	100	100	100	100	100
Bacteria	Actinobacteriota	Acidimicrobiia	Microtrichales	Ilumatobacteraceae	midas_g_2412	midas_s_47043	0	0	0	0	0	100	100	100	0	100	100	100	100	100	0	0	0	0	100
Bacteria	Actinobacteriota	Acidimicrobiia	Microtrichales	Ilumatobacteraceae	midas_g_2412	midas_s_53601	0	0	0	0	0	100	100	100	0	100	100	100	100	100	0	0	0	0	100
Bacteria	Actinobacteriota	Acidimicrobiia	Microtrichales	Ilumatobacteraceae	midas_g_26633	midas_s_26633	0	0	0	0	0	100	100	100	0	100	100	100	100	100	0	0	0	0	100
Bacteria	Actinobacteriota	Acidimicrobiia	Microtrichales	Ilumatobacteraceae	midas_g_26940	midas_s_26940	0	0	0	0	0	100	100	100	0	100	0	0	0	100	0	0	0	0	100
Bacteria	Actinobacteriota	Acidimicrobiia	Microtrichales	Ilumatobacteraceae	midas_g_26940	midas_s_35173	0	0	0	0	0	100	100	100	0	100	0	0	0	100	0	0	0	0	100
Bacteria	Actinobacteriota	Acidimicrobiia	Microtrichales	Ilumatobacteraceae	midas_g_26940	midas_s_36143	0	0	0	0	0	100	100	100	0	100	0	0	0	100	0	0	0	0	100
Bacteria	Actinobacteriota	Acidimicrobiia	Microtrichales	Ilumatobacteraceae	midas_g_26940	midas_s_43423	0	0	0	0	0	100	100	100	0	100	0	0	0	100	0	0	0	0	100
Bacteria	Actinobacteriota	Acidimicrobiia	Microtrichales	Ilumatobacteraceae	midas_g_26940	midas_s_44385	0	0	0	0	0	100	100	100	0	100	100	100	100	100	0	0	0	0	100
Bacteria	Actinobacteriota	Acidimicrobiia	Microtrichales	Ilumatobacteraceae	midas_g_26940	midas_s_49517	0	0	0	0	0	100	100	100	0	100	0	0	0	100	0	0	0	0	100
Bacteria	Actinobacteriota	Acidimicrobiia	Microtrichales	Ilumatobacteraceae	midas_g_26940	midas_s_61906	0	0	0	0	0	100	100	100	0	100	0	0	0	100	0	0	0	0	100
Bacteria	Actinobacteriota	Acidimicrobiia	Microtrichales	Ilumatobacteraceae	midas_g_26940	midas_s_72035	0	0	0	0	0	100	100	100	0	100	0	0	0	100	0	0	0	0	100
Bacteria	Actinobacteriota	Acidimicrobiia	Microtrichales	Ilumatobacteraceae	midas_g_3218	midas_s_118874	0	0	0	0	0	100	100	100	0	100	0	0	0	100	100	100	100	100	100
Bacteria	Actinobacteriota	Acidimicrobiia	Microtrichales	Ilumatobacteraceae	midas_g_3218	midas_s_25149	0	0	0	0	0	100	100	100	0	100	100	0	100	100	100	100	100	100	100
Bacteria	Actinobacteriota	Acidimicrobiia	Microtrichales	Ilumatobacteraceae	midas_g_3218	midas_s_3218	0	0	0	0	0	100	100	100	0	100	100	0	100	100	100	100	100	100	100
Bacteria	Actinobacteriota	Acidimicrobiia	Microtrichales	Ilumatobacteraceae	midas_g_3218	midas_s_61269	0	0	0	0	0	100	100	100	0	100	100	0	100	100	100	100	100	100	100
Bacteria	Actinobacteriota	Acidimicrobiia	Microtrichales	Ilumatobacteraceae	midas_g_3218	midas_s_70992	0	0	0	0	0	100	100	100	0	100	100	0	100	100	100	100	100	100	100
Bacteria	Actinobacteriota	Acidimicrobiia	Microtrichales	Ilumatobacteraceae	midas_g_3218	midas_s_82768	0	0	0	0	0	100	100	100	0	100	100	0	100	100	100	100	100	100	100
Bacteria	Actinobacteriota	Acidimicrobiia	Microtrichales	Ilumatobacteraceae	midas_g_3218	midas_s_89838	0	0	0	0	0	100	100	100	0	100	100	0	100	100	100	100	100	100	100
Bacteria	Actinobacteriota	Acidimicrobiia	Microtrichales	Ilumatobacteraceae	midas_g_38003	midas_s_115046	0	0	0	100	100	100	100	100	0	100	0	0	0	100	100	100	100	100	100
Bacteria	Actinobacteriota	Acidimicrobiia	Microtrichales	Ilumatobacteraceae	midas_g_38003	midas_s_38003	0	0	0	100	100	100	100	100	0	100	0	0	0	100	100	100	100	100	100
Bacteria	Actinobacteriota	Acidimicrobiia	Microtrichales	Ilumatobacteraceae	midas_g_38445	midas_s_38445	0	0	0	0	0	100	100	100	0	100	100	100	100	100	100	100	100	100	100
Bacteria	Actinobacteriota	Acidimicrobiia	Microtrichales	Ilumatobacteraceae	midas_g_38445	midas_s_45510	0	0	0	0	0	100	100	100	0	100	100	0	100	100	100	100	100	100	100
Bacteria	Actinobacteriota	Acidimicrobiia	Microtrichales	Ilumatobacteraceae	midas_g_40300	midas_s_40300	0	0	0	0	0	100	100	100	0	100	100	100	100	100	100	100	100	100	100
Bacteria	Actinobacteriota	Acidimicrobiia	Microtrichales	Ilumatobacteraceae	midas_g_462	midas_s_29942	0	0	0	0	0	100	100	100	0	100	100	100	100	100	0	0	0	0	100
Bacteria	Actinobacteriota	Acidimicrobiia	Microtrichales	Ilumatobacteraceae	midas_g_462	midas_s_462	0	0	0	0	0	100	100	100	0	100	100	0	100	100	0	0	0	0	100
Bacteria	Actinobacteriota	Acidimicrobiia	Microtrichales	Ilumatobacteraceae	midas_g_462	midas_s_75640	0	0	0	0	0	100	100	100	0	100	100	100	100	100	0	0	0	0	100
Bacteria	Actinobacteriota	Acidimicrobiia	Microtrichales	Ilumatobacteraceae	midas_g_462	midas_s_79329	0	0	0	0	0	100	100	100	0	100	100	0	100	100	0	0	0	0	100
Bacteria	Actinobacteriota	Acidimicrobiia	Microtrichales	Ilumatobacteraceae	midas_g_46422	midas_s_46422	0	0	0	0	0	100	100	100	0	100	100	0	100	100	100	100	100	100	100
Bacteria	Actinobacteriota	Acidimicrobiia	Microtrichales	Ilumatobacteraceae	midas_g_46422	midas_s_59623	0	0	0	0	0	100	100	100	0	100	100	100	100	100	100	100	100	100	100
Bacteria	Actinobacteriota	Acidimicrobiia	Microtrichales	Ilumatobacteraceae	midas_g_46659	midas_s_46659	0	0	0	0	0	100	100	100	0	100	100	0	100	100	100	100	100	100	100
Bacteria	Actinobacteriota	Acidimicrobiia	Microtrichales	Ilumatobacteraceae	midas_g_6173	midas_s_6173	0	0	0	0	0	100	100	100	0	100	100	0	100	100	100	100	100	100	100
Bacteria	Actinobacteriota	Acidimicrobiia	Microtrichales	Ilumatobacteraceae	midas_g_6173	midas_s_6913	0	0	0	0	0	0	0	100	0	100	100	0	100	0	80	80	80	80	100
Bacteria	Actinobacteriota	Acidimicrobiia	Microtrichales	Ilumatobacteraceae	midas_g_6173	midas_s_8902	0	0	0	0	0	100	100	100	0	100	100	0	100	100	100	100	100	100	100
Bacteria	Actinobacteriota	Acidimicrobiia	Microtrichales	Ilumatobacteraceae	midas_g_70791	midas_s_70791	0	0	0	0	0	0	0	100	0	100	100	0	100	0	100	100	100	100	100
Bacteria	Actinobacteriota	Acidimicrobiia	Microtrichales	Ilumatobacteraceae	midas_g_74739	midas_s_74739	0	0	0	100	100	100	100	100	0	100	100	0	100	100	100	100	100	100	100
Bacteria	Actinobacteriota	Acidimicrobiia	Microtrichales	Ilumatobacteraceae	midas_g_81431	midas_s_81431	0	0	0	0	0	100	100	100	0	100	100	0	100	100	0	0	0	0	100
Bacteria	Actinobacteriota	Acidimicrobiia	Microtrichales	Ilumatobacteraceae	midas_g_8405	midas_s_74163	0	0	0	0	0	100	100	100	0	100	100	0	100	100	0	0	0	0	100
Bacteria	Actinobacteriota	Acidimicrobiia	Microtrichales	Ilumatobacteraceae	midas_g_8405	midas_s_9228	0	0	0	0	0	100	100	100	0	100	100	100	100	100	0	0	0	0	100
Bacteria	Actinobacteriota	Acidimicrobiia	Microtrichales	Ilumatobacteraceae	midas_g_87089	midas_s_87089	0	0	0	0	0	100	100	100	0	100	100	0	100	100	100	100	100	100	100
Bacteria	Actinobacteriota	Acidimicrobiia	Microtrichales	Microtrichaceae	Ca_Microthrix	Ca_Microthrix_calida	0	0	0	0	0	100	100	100	0	100	100	100	100	100	0	0	0	0	100
Bacteria	Actinobacteriota	Acidimicrobiia	Microtrichales	Microtrichaceae	Ca_Microthrix	Ca_Microthrix_parvicella	0	0	0	0	0	100	100	100	0	100	100	0	100	100	0	0	0	0	100
Bacteria	Actinobacteriota	Acidimicrobiia	Microtrichales	Microtrichaceae	Ca_Microthrix	Ca_Microthrix_subdominans	0	0	0	0	0	100	100	100	0	100	100	0	100	100	0	0	0	0	100
Bacteria	Actinobacteriota	Acidimicrobiia	Microtrichales	Microtrichaceae	Ca_Microthrix	midas_s_109996	0	0	0	0	0	100	100	100	0	100	100	0	100	100	0	0	0	0	100
Bacteria	Actinobacteriota	Acidimicrobiia	Microtrichales	Microtrichaceae	Ca_Microthrix	midas_s_3859	0	0	0	0	0	100	100	100	0	100	100	0	100	100	0	0	0	0	100
Bacteria	Actinobacteriota	Acidimicrobiia	Microtrichales	Microtrichaceae	Ca_Microthrix	midas_s_60382	0	0	0	0	0	100	100	100	0	100	100	0	100	100	0	0	0	0	100
Bacteria	Actinobacteriota	Acidimicrobiia	Microtrichales	Microtrichaceae	Ca_Microthrix	midas_s_84395	0	0	0	0	0	100	100	100	0	100	100	0	100	100	0	0	0	0	100
Bacteria	Actinobacteriota	Acidimicrobiia	Microtrichales	Microtrichaceae	IMCC26207	midas_s_10920	0	0	0	100	100	100	100	100	0	100	100	10	100	100	100	100	100	100	100
Bacteria	Actinobacteriota	Acidimicrobiia	Microtrichales	Microtrichaceae	IMCC26207	midas_s_113803	0	0	0	100	100	100	100	100	0	100	100	0	100	100	100	100	100	100	100
Bacteria	Actinobacteriota	Acidimicrobiia	Microtrichales	Microtrichaceae	IMCC26207	midas_s_11792	0	0	0	100	100	100	100	100	0	100	100	0	100	100	100	100	100	100	100
Bacteria	Actinobacteriota	Acidimicrobiia	Microtrichales	Microtrichaceae	IMCC26207	midas_s_12143	0	0	0	100	100	100	100	100	0	100	100	100	100	100	100	100	100	100	100
Bacteria	Actinobacteriota	Acidimicrobiia	Microtrichales	Microtrichaceae	IMCC26207	midas_s_1593	0	0	0	100	100	100	100	100	0	100	100	90.9091	100	100	100	100	100	100	100
Bacteria	Actinobacteriota	Acidimicrobiia	Microtrichales	Microtrichaceae	IMCC26207	midas_s_2275	0	0	0	100	100	100	100	100	0	100	100	0	100	100	100	100	100	100	100
Bacteria	Actinobacteriota	Acidimicrobiia	Microtrichales	Microtrichaceae	IMCC26207	midas_s_23941	0	0	0	100	100	100	100	100	0	100	100	100	100	100	100	100	100	100	100
Bacteria	Actinobacteriota	Acidimicrobiia	Microtrichales	Microtrichaceae	IMCC26207	midas_s_26159	0	0	0	100	100	100	100	100	0	100	100	0	100	100	100	100	100	100	100
Bacteria	Actinobacteriota	Acidimicrobiia	Microtrichales	Microtrichaceae	IMCC26207	midas_s_27244	0	0	0	100	100	100	100	100	0	100	100	0	100	100	100	100	100	100	100
Bacteria	Actinobacteriota	Acidimicrobiia	Microtrichales	Microtrichaceae	IMCC26207	midas_s_32154	0	0	0	100	100	100	100	100	0	100	100	100	100	100	100	100	100	100	100
Bacteria	Actinobacteriota	Acidimicrobiia	Microtrichales	Microtrichaceae	IMCC26207	midas_s_3412	0	0	0	100	100	100	100	100	0	100	100	0	100	100	100	100	100	100	100
Bacteria	Actinobacteriota	Acidimicrobiia	Microtrichales	Microtrichaceae	IMCC26207	midas_s_3543	0	0	0	100	100	100	100	100	0	100	100	0	100	100	100	100	100	100	100
Bacteria	Actinobacteriota	Acidimicrobiia	Microtrichales	Microtrichaceae	IMCC26207	midas_s_36470	0	0	0	100	100	100	100	100	0	100	100	0	100	100	100	100	100	100	100
Bacteria	Actinobacteriota	Acidimicrobiia	Microtrichales	Microtrichaceae	IMCC26207	midas_s_37440	0	0	0	100	100	100	100	100	0	100	100	100	100	100	100	100	100	100	100
Bacteria	Actinobacteriota	Acidimicrobiia	Microtrichales	Microtrichaceae	IMCC26207	midas_s_38190	0	0	0	100	100	100	100	100	0	100	100	0	100	100	100	100	100	100	100
Bacteria	Actinobacteriota	Acidimicrobiia	Microtrichales	Microtrichaceae	IMCC26207	midas_s_45164	0	0	0	100	100	100	100	100	0	100	100	0	100	100	100	100	100	100	100
Bacteria	Actinobacteriota	Acidimicrobiia	Microtrichales	Microtrichaceae	IMCC26207	midas_s_4809	0	0	0	100	100	100	100	100	0	100	100	0	100	100	100	100	100	100	100
Bacteria	Actinobacteriota	Acidimicrobiia	Microtrichales	Microtrichaceae	IMCC26207	midas_s_50025	0	0	0	100	100	100	100	100	0	100	100	0	100	100	100	100	100	100	100
Bacteria	Actinobacteriota	Acidimicrobiia	Microtrichales	Microtrichaceae	IMCC26207	midas_s_54155	0	0	0	100	100	100	100	100	0	100	100	100	100	100	100	100	100	100	100
Bacteria	Actinobacteriota	Acidimicrobiia	Microtrichales	Microtrichaceae	IMCC26207	midas_s_5620	0	0	0	100	100	100	100	100	0	100	100	0	100	100	100	100	100	100	100
Bacteria	Actinobacteriota	Acidimicrobiia	Microtrichales	Microtrichaceae	IMCC26207	midas_s_57369	0	0	0	100	100	100	100	100	0	100	100	0	100	100	100	100	100	100	100
Bacteria	Actinobacteriota	Acidimicrobiia	Microtrichales	Microtrichaceae	IMCC26207	midas_s_57528	0	0	0	100	100	100	100	100	0	100	100	0	100	100	100	100	100	100	100
Bacteria	Actinobacteriota	Acidimicrobiia	Microtrichales	Microtrichaceae	IMCC26207	midas_s_620	0	0	0	100	100	100	100	100	0	100	100	0	100	100	100	100	100	100	100
Bacteria	Actinobacteriota	Acidimicrobiia	Microtrichales	Microtrichaceae	IMCC26207	midas_s_65565	0	0	0	100	100	100	100	100	0	100	100	0	100	100	100	100	100	100	100
Bacteria	Actinobacteriota	Acidimicrobiia	Microtrichales	Microtrichaceae	IMCC26207	midas_s_663	0	0	0	100	100	100	100	100	0	100	100	0	100	100	100	100	100	100	100
Bacteria	Actinobacteriota	Acidimicrobiia	Microtrichales	Microtrichaceae	IMCC26207	midas_s_81764	0	0	0	100	100	100	100	100	0	100	100	0	100	100	100	100	100	100	100
Bacteria	Actinobacteriota	Acidimicrobiia	Microtrichales	Microtrichaceae	IMCC26207	midas_s_85618	0	0	0	100	100	100	100	100	0	100	100	0	100	100	100	100	100	100	100
Bacteria	Actinobacteriota	Acidimicrobiia	Microtrichales	Microtrichaceae	IMCC26207	midas_s_88760	0	0	0	100	100	100	100	100	0	100	100	0	100	100	100	100	100	100	100
Bacteria	Actinobacteriota	Acidimicrobiia	Microtrichales	Microtrichaceae	IMCC26207	midas_s_9420	0	0	0	100	100	100	100	100	0	100	100	0	100	100	100	100	100	100	100
Bacteria	Actinobacteriota	Acidimicrobiia	Microtrichales	Microtrichaceae	midas_g_10988	midas_s_10988	0	0	0	100	100	100	100	100	0	100	100	0	100	100	100	100	100	100	100
Bacteria	Actinobacteriota	Acidimicrobiia	Microtrichales	Microtrichaceae	midas_g_10988	midas_s_115765	0	0	0	100	100	100	100	100	0	100	100	0	100	100	100	100	100	100	100
Bacteria	Actinobacteriota	Acidimicrobiia	Microtrichales	Microtrichaceae	midas_g_10988	midas_s_120311	0	0	0	100	100	100	100	100	0	100	100	0	100	100	100	100	100	100	100
Bacteria	Actinobacteriota	Acidimicrobiia	Microtrichales	Microtrichaceae	midas_g_10988	midas_s_28486	0	0	0	100	100	100	100	100	0	100	100	0	100	100	100	100	100	100	100
Bacteria	Actinobacteriota	Acidimicrobiia	Microtrichales	Microtrichaceae	midas_g_10988	midas_s_34762	0	0	0	100	100	100	100	100	0	100	100	0	100	100	100	100	100	100	100
Bacteria	Actinobacteriota	Acidimicrobiia	Microtrichales	Microtrichaceae	midas_g_120	midas_s_120	0	0	0	100	100	100	100	100	0	100	100	0	100	100	100	100	100	100	100
Bacteria	Actinobacteriota	Acidimicrobiia	Microtrichales	Microtrichaceae	midas_g_120	midas_s_2250	0	0	0	0	0	100	100	100	0	100	100	0	100	100	0	0	0	0	100
Bacteria	Actinobacteriota	Acidimicrobiia	Microtrichales	Microtrichaceae	midas_g_120	midas_s_334	0	0	0	100	100	100	100	100	0	100	100	0	100	100	100	100	100	100	100
Bacteria	Actinobacteriota	Acidimicrobiia	Microtrichales	Microtrichaceae	midas_g_120	midas_s_37394	0	0	0	100	100	100	100	100	0	100	100	0	100	100	100	100	100	100	100
Bacteria	Actinobacteriota	Acidimicrobiia	Microtrichales	Microtrichaceae	midas_g_120	midas_s_46520	0	0	0	100	100	100	100	100	0	100	100	0	100	100	100	100	100	100	100
Bacteria	Actinobacteriota	Acidimicrobiia	Microtrichales	Microtrichaceae	midas_g_120	midas_s_51434	0	0	0	100	100	100	100	100	0	100	100	0	100	100	100	100	100	100	100
Bacteria	Actinobacteriota	Acidimicrobiia	Microtrichales	Microtrichaceae	midas_g_120	midas_s_5224	0	0	0	100	100	100	100	100	0	100	100	0	100	100	100	100	100	100	100
Bacteria	Actinobacteriota	Acidimicrobiia	Microtrichales	Microtrichaceae	midas_g_120	midas_s_5421	0	0	0	100	100	100	100	100	0	66.6667	100	0	100	100	100	100	100	100	100
Bacteria	Actinobacteriota	Acidimicrobiia	Microtrichales	Microtrichaceae	midas_g_120	midas_s_54498	0	0	0	0	0	100	100	100	0	100	100	0	100	100	0	0	0	0	100
Bacteria	Actinobacteriota	Acidimicrobiia	Microtrichales	Microtrichaceae	midas_g_120	midas_s_54805	0	0	0	100	100	100	100	100	0	100	100	0	100	100	100	100	100	100	100
Bacteria	Actinobacteriota	Acidimicrobiia	Microtrichales	Microtrichaceae	midas_g_120	midas_s_584	0	0	0	100	100	100	100	100	0	100	100	0	100	100	100	100	100	100	100
Bacteria	Actinobacteriota	Acidimicrobiia	Microtrichales	Microtrichaceae	midas_g_120	midas_s_58441	0	0	0	100	100	100	100	100	0	100	100	0	100	100	100	100	100	100	100
Bacteria	Actinobacteriota	Acidimicrobiia	Microtrichales	Microtrichaceae	midas_g_120	midas_s_63942	0	0	0	100	100	100	100	100	0	100	100	0	100	100	100	100	100	100	100
Bacteria	Actinobacteriota	Acidimicrobiia	Microtrichales	Microtrichaceae	midas_g_120	midas_s_64931	0	0	0	100	100	100	100	100	0	100	100	0	100	100	100	100	100	100	100
Bacteria	Actinobacteriota	Acidimicrobiia	Microtrichales	Microtrichaceae	midas_g_120	midas_s_7498	0	0	0	100	100	100	100	100	0	85.7143	100	0	100	100	100	100	100	100	100
Bacteria	Actinobacteriota	Acidimicrobiia	Microtrichales	Microtrichaceae	midas_g_120	midas_s_87421	0	0	0	100	100	100	100	100	0	100	100	0	100	100	100	100	100	100	100
Bacteria	Actinobacteriota	Acidimicrobiia	Microtrichales	Microtrichaceae	midas_g_1504	midas_s_1504	0	0	0	0	0	100	100	100	0	100	100	0	100	100	100	100	100	100	100
Bacteria	Actinobacteriota	Acidimicrobiia	Microtrichales	Microtrichaceae	midas_g_1504	midas_s_40742	0	0	0	0	0	100	100	100	0	100	100	0	100	100	100	100	100	100	100
Bacteria	Actinobacteriota	Acidimicrobiia	Microtrichales	Microtrichaceae	midas_g_1504	midas_s_44901	0	0	0	0	0	100	100	100	0	100	0	0	0	100	100	100	100	100	100
Bacteria	Actinobacteriota	Acidimicrobiia	Microtrichales	Microtrichaceae	midas_g_1504	midas_s_86262	0	0	0	0	0	100	100	100	0	100	100	0	100	100	100	100	100	100	100
Bacteria	Actinobacteriota	Acidimicrobiia	Microtrichales	Microtrichaceae	midas_g_1605	midas_s_14308	0	0	0	100	100	100	100	100	0	100	100	0	100	100	100	100	100	100	100
Bacteria	Actinobacteriota	Acidimicrobiia	Microtrichales	Microtrichaceae	midas_g_1605	midas_s_1605	0	0	0	100	100	100	100	100	0	100	100	0	100	100	100	100	100	100	100
Bacteria	Actinobacteriota	Acidimicrobiia	Microtrichales	Microtrichaceae	midas_g_17130	midas_s_17130	0	0	0	0	0	100	100	100	0	100	100	0	100	100	0	0	0	0	100
Bacteria	Actinobacteriota	Acidimicrobiia	Microtrichales	Microtrichaceae	midas_g_1877	midas_s_1877	0	0	0	0	0	100	100	100	0	100	100	0	100	100	100	100	100	100	100
Bacteria	Actinobacteriota	Acidimicrobiia	Microtrichales	Microtrichaceae	midas_g_1877	midas_s_26066	0	0	0	0	0	100	100	100	0	100	100	0	100	100	100	100	100	100	100
Bacteria	Actinobacteriota	Acidimicrobiia	Microtrichales	Microtrichaceae	midas_g_1877	midas_s_2896	0	0	0	0	0	100	100	100	0	100	100	0	100	100	100	100	100	100	100
Bacteria	Actinobacteriota	Acidimicrobiia	Microtrichales	Microtrichaceae	midas_g_1877	midas_s_3591	0	0	0	0	0	100	100	100	0	100	100	0	100	100	100	100	100	100	100
Bacteria	Actinobacteriota	Acidimicrobiia	Microtrichales	Microtrichaceae	midas_g_1877	midas_s_4426	0	0	0	0	0	100	100	100	0	100	100	0	100	100	100	100	100	100	100
Bacteria	Actinobacteriota	Acidimicrobiia	Microtrichales	Microtrichaceae	midas_g_1877	midas_s_44878	0	0	0	0	0	100	100	100	0	100	100	0	100	100	100	100	100	100	100
Bacteria	Actinobacteriota	Acidimicrobiia	Microtrichales	Microtrichaceae	midas_g_1877	midas_s_45068	0	0	0	0	0	100	100	100	0	100	100	0	100	100	100	100	100	100	100
Bacteria	Actinobacteriota	Acidimicrobiia	Microtrichales	Microtrichaceae	midas_g_1877	midas_s_81994	0	0	0	0	0	100	100	100	0	100	100	0	100	100	100	100	100	100	100
Bacteria	Actinobacteriota	Acidimicrobiia	Microtrichales	Microtrichaceae	midas_g_1877	midas_s_86928	0	0	0	100	100	100	100	100	0	100	100	0	100	100	100	100	100	100	100
Bacteria	Actinobacteriota	Acidimicrobiia	Microtrichales	Microtrichaceae	midas_g_19606	midas_s_19606	0	0	0	100	100	100	100	100	0	100	100	0	100	100	100	100	100	100	100
Bacteria	Actinobacteriota	Acidimicrobiia	Microtrichales	Microtrichaceae	midas_g_19606	midas_s_25309	0	0	0	100	100	100	100	100	0	100	100	100	100	100	100	100	100	100	100
Bacteria	Actinobacteriota	Acidimicrobiia	Microtrichales	Microtrichaceae	midas_g_19606	midas_s_47734	0	0	0	100	100	100	100	100	0	100	100	0	100	100	100	100	100	100	100
Bacteria	Actinobacteriota	Acidimicrobiia	Microtrichales	Microtrichaceae	midas_g_22106	midas_s_22106	0	0	0	0	0	100	100	100	0	100	0	0	0	100	100	100	100	100	100
Bacteria	Actinobacteriota	Acidimicrobiia	Microtrichales	Microtrichaceae	midas_g_23007	midas_s_23007	0	0	0	100	100	100	100	100	0	100	100	0	100	100	100	100	100	100	100
Bacteria	Actinobacteriota	Acidimicrobiia	Microtrichales	Microtrichaceae	midas_g_23007	midas_s_48604	0	0	0	100	100	100	100	100	0	100	100	0	100	100	100	100	100	100	100
Bacteria	Actinobacteriota	Acidimicrobiia	Microtrichales	Microtrichaceae	midas_g_23007	midas_s_56261	0	0	0	100	100	100	100	100	0	100	100	100	100	100	100	100	100	100	100
Bacteria	Actinobacteriota	Acidimicrobiia	Microtrichales	Microtrichaceae	midas_g_23007	midas_s_62433	0	0	0	100	100	100	100	100	0	100	100	100	100	100	100	100	100	100	100
Bacteria	Actinobacteriota	Acidimicrobiia	Microtrichales	Microtrichaceae	midas_g_2802	midas_s_2802	0	0	0	0	0	100	100	100	0	100	100	100	100	100	100	100	100	100	100
Bacteria	Actinobacteriota	Acidimicrobiia	Microtrichales	Microtrichaceae	midas_g_29010	midas_s_29010	0	0	0	0	0	100	100	100	0	100	100	0	100	100	100	100	100	100	100
Bacteria	Actinobacteriota	Acidimicrobiia	Microtrichales	Microtrichaceae	midas_g_31701	midas_s_31701	0	0	0	0	0	100	100	100	0	100	0	0	0	100	100	100	100	100	100
Bacteria	Actinobacteriota	Acidimicrobiia	Microtrichales	Microtrichaceae	midas_g_31701	midas_s_69736	0	0	0	0	0	100	100	100	0	100	100	100	100	100	100	100	100	100	100
Bacteria	Actinobacteriota	Acidimicrobiia	Microtrichales	Microtrichaceae	midas_g_3240	midas_s_16606	0	0	0	100	100	100	100	100	0	100	100	0	100	100	100	100	100	100	100
Bacteria	Actinobacteriota	Acidimicrobiia	Microtrichales	Microtrichaceae	midas_g_3240	midas_s_3240	0	0	0	100	100	100	100	100	0	100	100	0	100	100	100	100	100	100	100
Bacteria	Actinobacteriota	Acidimicrobiia	Microtrichales	Microtrichaceae	midas_g_3240	midas_s_36803	0	0	0	100	100	100	100	100	0	100	100	0	100	100	100	100	100	100	100
Bacteria	Actinobacteriota	Acidimicrobiia	Microtrichales	Microtrichaceae	midas_g_3240	midas_s_82726	0	0	0	100	100	100	100	100	0	100	100	0	100	100	100	100	100	100	100
Bacteria	Actinobacteriota	Acidimicrobiia	Microtrichales	Microtrichaceae	midas_g_3240	midas_s_86777	0	0	0	100	100	100	100	100	0	100	100	0	100	100	100	100	100	100	100
Bacteria	Actinobacteriota	Acidimicrobiia	Microtrichales	Microtrichaceae	midas_g_40127	midas_s_40127	0	0	0	100	100	100	100	100	0	100	100	100	100	100	100	100	100	100	100
Bacteria	Actinobacteriota	Acidimicrobiia	Microtrichales	Microtrichaceae	midas_g_40127	midas_s_78234	0	0	0	100	100	100	100	100	0	100	100	100	100	100	100	100	100	100	100
Bacteria	Actinobacteriota	Acidimicrobiia	Microtrichales	Microtrichaceae	midas_g_40259	midas_s_40259	0	0	0	0	0	100	100	100	0	100	100	100	100	100	100	100	100	100	100
Bacteria	Actinobacteriota	Acidimicrobiia	Microtrichales	Microtrichaceae	midas_g_5280	midas_s_5280	0	0	0	100	100	100	100	100	0	100	100	0	100	100	100	100	100	100	100
Bacteria	Actinobacteriota	Acidimicrobiia	Microtrichales	Microtrichaceae	midas_g_5304	midas_s_33543	0	0	0	100	100	100	100	100	0	100	100	0	100	100	100	100	100	100	100
Bacteria	Actinobacteriota	Acidimicrobiia	Microtrichales	Microtrichaceae	midas_g_5304	midas_s_5304	0	0	0	100	100	100	100	100	0	100	100	0	100	100	100	100	100	100	100
Bacteria	Actinobacteriota	Acidimicrobiia	Microtrichales	Microtrichaceae	midas_g_53396	midas_s_53396	0	0	0	0	0	100	100	100	0	100	0	0	0	100	0	0	0	0	100
Bacteria	Actinobacteriota	Acidimicrobiia	Microtrichales	Microtrichaceae	midas_g_5461	midas_s_10572	0	0	0	100	100	100	100	100	0	100	100	0	100	100	100	100	100	100	100
Bacteria	Actinobacteriota	Acidimicrobiia	Microtrichales	Microtrichaceae	midas_g_5461	midas_s_26502	0	0	0	100	100	100	100	100	0	100	100	0	100	100	100	100	100	100	100
Bacteria	Actinobacteriota	Acidimicrobiia	Microtrichales	Microtrichaceae	midas_g_5461	midas_s_29140	0	0	0	100	100	100	100	100	0	100	100	100	100	100	100	100	100	100	100
Bacteria	Actinobacteriota	Acidimicrobiia	Microtrichales	Microtrichaceae	midas_g_5461	midas_s_5461	0	0	0	100	100	100	100	100	0	100	100	0	100	100	100	100	100	100	100
Bacteria	Actinobacteriota	Acidimicrobiia	Microtrichales	Microtrichaceae	midas_g_5461	midas_s_56470	0	0	0	100	100	100	100	100	0	100	100	0	100	100	100	100	100	100	100
Bacteria	Actinobacteriota	Acidimicrobiia	Microtrichales	Microtrichaceae	midas_g_5461	midas_s_67415	0	0	0	100	100	100	100	100	0	100	100	0	100	100	100	100	100	100	100
Bacteria	Actinobacteriota	Acidimicrobiia	Microtrichales	Microtrichaceae	midas_g_5461	midas_s_87244	0	0	0	100	100	100	100	100	0	100	100	0	100	100	100	100	100	100	100
Bacteria	Actinobacteriota	Acidimicrobiia	Microtrichales	Microtrichaceae	midas_g_6601	midas_s_55115	0	0	0	0	0	100	100	100	0	100	100	100	100	100	100	100	100	100	100
Bacteria	Actinobacteriota	Acidimicrobiia	Microtrichales	Microtrichaceae	midas_g_6601	midas_s_6601	0	0	0	0	0	100	100	100	0	100	100	100	100	100	100	100	100	100	100
Bacteria	Actinobacteriota	Acidimicrobiia	Microtrichales	Microtrichaceae	midas_g_6601	midas_s_7197	0	0	0	0	0	100	100	100	0	100	100	100	100	100	100	100	100	100	100
Bacteria	Actinobacteriota	Acidimicrobiia	Microtrichales	Microtrichaceae	midas_g_6917	midas_s_6917	0	0	0	100	100	100	100	100	0	100	100	100	100	100	100	100	100	100	100
Bacteria	Actinobacteriota	Acidimicrobiia	Microtrichales	Microtrichaceae	midas_g_87497	midas_s_87497	0	0	0	0	0	100	100	100	0	100	100	0	100	100	100	100	100	100	100
Bacteria	Actinobacteriota	Acidimicrobiia	Microtrichales	Microtrichaceae	Sva0996_marine_group	midas_s_14679	0	0	0	100	100	100	100	100	0	100	100	0	100	100	100	100	100	100	100
Bacteria	Actinobacteriota	Acidimicrobiia	Microtrichales	Microtrichaceae	Sva0996_marine_group	midas_s_34197	0	0	0	0	0	100	100	100	0	100	100	100	100	100	100	100	100	100	100
Bacteria	Actinobacteriota	Acidimicrobiia	Microtrichales	Microtrichaceae	Sva0996_marine_group	midas_s_44517	0	0	0	0	0	100	100	100	0	100	100	100	100	100	100	100	100	100	100
Bacteria	Actinobacteriota	Acidimicrobiia	Microtrichales	Microtrichaceae	Sva0996_marine_group	midas_s_4854	0	0	0	0	0	100	100	100	0	100	100	100	100	100	100	100	100	100	100
Bacteria	Actinobacteriota	Acidimicrobiia	Microtrichales	Microtrichaceae	Sva0996_marine_group	midas_s_54612	0	0	0	0	0	100	100	100	0	100	100	0	100	100	100	100	100	100	100
Bacteria	Actinobacteriota	Acidimicrobiia	Microtrichales	Microtrichaceae	Sva0996_marine_group	midas_s_69102	0	0	0	0	0	100	100	100	0	100	100	100	100	100	100	100	100	100	100
Bacteria	Actinobacteriota	Acidimicrobiia	Microtrichales	Microtrichaceae	Sva0996_marine_group	midas_s_87573	0	0	0	0	0	100	100	100	0	100	100	100	100	100	100	100	100	100	100
Bacteria	Actinobacteriota	Acidimicrobiia	Microtrichales	Microtrichaceae	Sva0996_marine_group	midas_s_88416	0	0	0	0	0	100	100	100	0	100	100	100	100	100	100	100	100	100	100
Bacteria	Actinobacteriota	Acidimicrobiia	Microtrichales	Microtrichaceae	Sva0996_marine_group	midas_s_9477	0	0	0	0	0	100	100	100	0	100	100	100	100	100	100	100	100	100	100
Bacteria	Actinobacteriota	Acidimicrobiia	midas_o_2	midas_f_1575	midas_g_1575	midas_s_1575	0	0	0	100	100	100	100	100	0	100	100	0	100	100	100	100	100	100	100
Bacteria	Actinobacteriota	Acidimicrobiia	midas_o_2	midas_f_1575	midas_g_17705	midas_s_17705	0	0	0	0	0	100	100	100	0	100	100	0	100	100	100	100	100	100	100
Bacteria	Actinobacteriota	Acidimicrobiia	midas_o_2	midas_f_1575	midas_g_1897	midas_s_1897	0	0	0	100	100	100	100	100	0	100	100	0	100	100	100	100	100	100	100
Bacteria	Actinobacteriota	Acidimicrobiia	midas_o_2	midas_f_1575	midas_g_1897	midas_s_31402	0	0	0	100	100	100	100	100	0	100	100	0	100	100	100	100	100	100	100
Bacteria	Actinobacteriota	Acidimicrobiia	midas_o_2	midas_f_1575	midas_g_1897	midas_s_61092	0	0	0	100	100	100	100	100	0	100	100	0	100	100	100	100	100	100	100
Bacteria	Actinobacteriota	Acidimicrobiia	midas_o_2	midas_f_1575	midas_g_44947	midas_s_44947	0	0	0	100	100	100	100	100	0	100	0	0	0	100	100	100	100	100	100
Bacteria	Actinobacteriota	Acidimicrobiia	midas_o_2	midas_f_1575	midas_g_44947	midas_s_53627	0	0	0	100	100	100	100	100	0	100	0	0	0	100	100	100	100	100	100
Bacteria	Actinobacteriota	Acidimicrobiia	midas_o_2	midas_f_1575	midas_g_73032	midas_s_73032	0	0	0	100	100	100	100	100	0	100	0	0	0	100	100	100	100	100	100
Bacteria	Actinobacteriota	Acidimicrobiia	midas_o_2	midas_f_1575	midas_g_7549	midas_s_35392	0	0	0	100	100	100	100	100	0	100	0	0	0	100	100	100	100	100	100
Bacteria	Actinobacteriota	Acidimicrobiia	midas_o_2	midas_f_1575	midas_g_7549	midas_s_48767	0	0	0	100	100	100	100	100	0	100	0	0	0	100	100	100	100	100	100
Bacteria	Actinobacteriota	Acidimicrobiia	midas_o_2	midas_f_1575	midas_g_7549	midas_s_66381	0	0	0	100	100	100	100	100	0	100	0	0	0	100	100	100	100	100	100
Bacteria	Actinobacteriota	Acidimicrobiia	midas_o_2	midas_f_1575	midas_g_7549	midas_s_7549	0	0	0	100	100	100	100	100	0	100	0	0	0	100	100	100	100	100	100
Bacteria	Actinobacteriota	Acidimicrobiia	midas_o_2	midas_f_1575	midas_g_75898	midas_s_75898	0	0	0	100	100	100	100	100	0	100	0	0	0	100	100	100	100	100	100
Bacteria	Actinobacteriota	Acidimicrobiia	midas_o_2	midas_f_26633	midas_g_32197	midas_s_32197	0	0	0	100	100	100	100	100	0	100	0	0	0	100	100	100	100	100	100
Bacteria	Actinobacteriota	Acidimicrobiia	midas_o_2	midas_f_26633	midas_g_32197	midas_s_33438	0	0	0	100	100	100	100	100	0	100	0	0	0	100	100	100	100	100	100
Bacteria	Actinobacteriota	Acidimicrobiia	midas_o_2	midas_f_26633	midas_g_32197	midas_s_76008	0	0	0	100	100	100	100	100	0	100	0	0	0	100	100	100	100	100	100
Bacteria	Actinobacteriota	Acidimicrobiia	midas_o_2	midas_f_26633	midas_g_68974	midas_s_68974	0	0	0	100	100	100	100	100	0	100	0	0	0	100	100	100	100	100	100
Bacteria	Actinobacteriota	Acidimicrobiia	midas_o_2	midas_f_70523	midas_g_70523	midas_s_70523	0	0	0	0	0	100	100	100	0	100	0	0	0	100	0	0	0	0	100
Bacteria	Actinobacteriota	Actinobacteria	Actinomycetales	Actinomycetaceae	Actinomyces	midas_s_100017	0	0	0	100	100	100	100	100	0	100	100	100	100	100	100	100	100	100	100
Bacteria	Actinobacteriota	Actinobacteria	Actinomycetales	Actinomycetaceae	Actinomyces	midas_s_108104	0	0	0	100	100	100	100	100	0	100	100	100	100	100	100	100	100	100	100
Bacteria	Actinobacteriota	Actinobacteria	Actinomycetales	Actinomycetaceae	Actinomyces	midas_s_110073	0	0	0	100	100	100	100	100	0	100	100	100	100	100	100	100	100	100	100
Bacteria	Actinobacteriota	Actinobacteria	Actinomycetales	Actinomycetaceae	Actinomyces	midas_s_114997	0	0	0	100	100	100	100	100	0	100	100	100	100	100	100	100	100	100	100
Bacteria	Actinobacteriota	Actinobacteria	Actinomycetales	Actinomycetaceae	Actinomyces	midas_s_116516	0	0	0	100	100	100	100	100	0	100	100	100	100	100	100	100	100	100	100
Bacteria	Actinobacteriota	Actinobacteria	Actinomycetales	Actinomycetaceae	Actinomyces	midas_s_119696	0	0	0	100	100	100	100	100	0	100	100	100	100	100	100	100	100	100	100
Bacteria	Actinobacteriota	Actinobacteria	Actinomycetales	Actinomycetaceae	Actinomyces	midas_s_31439	0	0	0	100	100	100	100	100	0	100	100	100	100	100	100	100	100	100	100
Bacteria	Actinobacteriota	Actinobacteria	Actinomycetales	Actinomycetaceae	Actinomyces	midas_s_34334	0	0	0	100	100	100	100	100	0	100	100	100	100	100	100	100	100	100	100
Bacteria	Actinobacteriota	Actinobacteria	Actinomycetales	Actinomycetaceae	Actinomyces	midas_s_35655	0	0	0	100	100	100	100	100	0	100	100	100	100	100	100	100	100	100	100
Bacteria	Actinobacteriota	Actinobacteria	Actinomycetales	Actinomycetaceae	Actinomyces	midas_s_4035	0	0	0	100	100	100	100	100	0	100	100	100	100	100	100	100	100	100	100
Bacteria	Actinobacteriota	Actinobacteria	Actinomycetales	Actinomycetaceae	Actinomyces	midas_s_44410	0	0	0	100	100	100	100	100	0	100	100	0	100	100	100	100	100	100	100
Bacteria	Actinobacteriota	Actinobacteria	Actinomycetales	Actinomycetaceae	Actinomyces	midas_s_47670	0	0	0	100	100	100	100	100	0	100	100	100	100	100	100	100	100	100	100
Bacteria	Actinobacteriota	Actinobacteria	Actinomycetales	Actinomycetaceae	Actinomyces	midas_s_50674	0	0	0	100	100	100	100	100	0	100	100	100	100	100	100	100	100	100	100
Bacteria	Actinobacteriota	Actinobacteria	Actinomycetales	Actinomycetaceae	Actinomyces	midas_s_51989	0	0	0	100	100	0	0	100	0	100	100	100	100	0	100	100	100	100	100
Bacteria	Actinobacteriota	Actinobacteria	Actinomycetales	Actinomycetaceae	Actinomyces	midas_s_80379	0	0	0	100	100	100	100	100	0	100	100	100	100	100	100	100	100	100	100
Bacteria	Actinobacteriota	Actinobacteria	Actinomycetales	Actinomycetaceae	Actinomyces	midas_s_8518	0	0	0	100	100	100	100	100	0	100	100	100	100	100	100	100	100	100	100
Bacteria	Actinobacteriota	Actinobacteria	Actinomycetales	Actinomycetaceae	Actinomyces	midas_s_89576	0	0	0	100	100	100	100	100	0	100	100	100	100	100	100	100	100	100	100
Bacteria	Actinobacteriota	Actinobacteria	Actinomycetales	Actinomycetaceae	Actinomyces	midas_s_90492	0	0	0	100	100	100	100	100	0	100	100	100	100	100	100	100	100	100	100
Bacteria	Actinobacteriota	Actinobacteria	Actinomycetales	Actinomycetaceae	Actinomyces	midas_s_90562	0	0	0	100	100	100	100	100	0	100	100	100	100	100	100	100	100	100	100
Bacteria	Actinobacteriota	Actinobacteria	Actinomycetales	Actinomycetaceae	Actinomyces	midas_s_98482	0	0	0	100	100	100	100	100	0	100	100	100	100	100	100	100	100	100	100
Bacteria	Actinobacteriota	Actinobacteria	Actinomycetales	Actinomycetaceae	Actinomyces	midas_s_98652	0	0	0	100	100	100	100	100	0	100	100	100	100	100	100	100	100	100	100
Bacteria	Actinobacteriota	Actinobacteria	Actinomycetales	Actinomycetaceae	Arcanobacterium	midas_s_75998	0	0	0	100	100	100	100	100	0	100	100	100	100	100	100	100	100	100	100
Bacteria	Actinobacteriota	Actinobacteria	Actinomycetales	Actinomycetaceae	Arcanobacterium	midas_s_90250	0	0	0	100	100	100	100	100	0	100	100	100	100	100	100	100	100	100	100
Bacteria	Actinobacteriota	Actinobacteria	Actinomycetales	Actinomycetaceae	Flaviflexus	midas_s_114079	0	0	0	100	100	100	100	100	0	100	100	0	100	100	100	100	100	100	100
Bacteria	Actinobacteriota	Actinobacteria	Actinomycetales	Actinomycetaceae	Flaviflexus	midas_s_51021	0	0	0	100	100	100	100	100	0	100	100	100	100	100	100	100	100	100	100
Bacteria	Actinobacteriota	Actinobacteria	Actinomycetales	Actinomycetaceae	midas_g_113591	midas_s_113591	0	0	0	100	100	100	100	100	0	100	100	100	100	100	100	100	100	100	100
Bacteria	Actinobacteriota	Actinobacteria	Actinomycetales	Actinomycetaceae	midas_g_114113	midas_s_114113	0	0	0	100	100	100	100	100	0	100	0	0	0	100	100	100	100	100	100
Bacteria	Actinobacteriota	Actinobacteria	Actinomycetales	Actinomycetaceae	midas_g_114790	midas_s_114790	0	0	0	100	100	100	100	100	0	100	100	100	100	100	100	100	100	100	100
Bacteria	Actinobacteriota	Actinobacteria	Actinomycetales	Actinomycetaceae	midas_g_25804	midas_s_25804	0	0	0	100	100	100	100	100	0	100	100	100	100	100	100	100	100	100	100
Bacteria	Actinobacteriota	Actinobacteria	Actinomycetales	Actinomycetaceae	midas_g_31439	midas_s_92782	0	0	0	100	100	100	100	100	0	100	100	100	100	100	100	100	100	100	100
Bacteria	Actinobacteriota	Actinobacteria	Actinomycetales	Actinomycetaceae	midas_g_343	midas_s_1316	0	0	0	100	100	100	100	100	0	100	100	100	100	100	100	100	100	100	100
Bacteria	Actinobacteriota	Actinobacteria	Actinomycetales	Actinomycetaceae	midas_g_343	midas_s_1730	0	0	0	100	100	100	100	100	0	100	100	100	100	100	100	100	100	100	100
Bacteria	Actinobacteriota	Actinobacteria	Actinomycetales	Actinomycetaceae	midas_g_343	midas_s_23025	0	0	0	100	100	100	100	100	0	100	100	100	100	100	100	100	100	100	100
Bacteria	Actinobacteriota	Actinobacteria	Actinomycetales	Actinomycetaceae	midas_g_343	midas_s_2322	0	0	0	100	100	100	100	100	0	100	100	100	100	100	100	100	100	100	100
Bacteria	Actinobacteriota	Actinobacteria	Actinomycetales	Actinomycetaceae	midas_g_343	midas_s_2430	0	0	0	100	100	100	100	100	0	100	100	100	100	100	100	100	100	100	100
Bacteria	Actinobacteriota	Actinobacteria	Actinomycetales	Actinomycetaceae	midas_g_343	midas_s_343	0	0	0	100	100	100	100	100	0	100	100	100	100	100	100	100	100	100	100
Bacteria	Actinobacteriota	Actinobacteria	Actinomycetales	Actinomycetaceae	midas_g_343	midas_s_407	0	0	0	100	100	100	100	100	0	100	100	100	100	100	100	100	100	100	100
Bacteria	Actinobacteriota	Actinobacteria	Actinomycetales	Actinomycetaceae	midas_g_343	midas_s_48403	0	0	0	100	100	100	100	100	0	100	100	100	100	100	100	100	100	100	100
Bacteria	Actinobacteriota	Actinobacteria	Actinomycetales	Actinomycetaceae	midas_g_343	midas_s_5450	0	0	0	100	100	100	100	100	0	100	100	100	100	100	100	100	100	100	100
Bacteria	Actinobacteriota	Actinobacteria	Actinomycetales	Actinomycetaceae	midas_g_343	midas_s_561	0	0	0	100	100	100	100	100	0	100	100	100	100	100	100	100	100	100	100
Bacteria	Actinobacteriota	Actinobacteria	Actinomycetales	Actinomycetaceae	midas_g_343	midas_s_6880	0	0	0	100	100	100	100	100	0	100	100	100	100	100	100	100	100	100	100
Bacteria	Actinobacteriota	Actinobacteria	Actinomycetales	Actinomycetaceae	midas_g_4292	midas_s_4292	0	0	0	100	100	100	100	100	0	100	100	100	100	100	100	100	100	100	100
Bacteria	Actinobacteriota	Actinobacteria	Actinomycetales	Actinomycetaceae	midas_g_6469	midas_s_6469	0	0	0	100	100	100	100	100	0	100	100	100	100	100	100	100	100	100	100
Bacteria	Actinobacteriota	Actinobacteria	Actinomycetales	Actinomycetaceae	midas_g_951	midas_s_75695	0	0	0	100	100	100	100	100	0	100	100	100	100	100	100	100	100	100	100
Bacteria	Actinobacteriota	Actinobacteria	Actinomycetales	Actinomycetaceae	midas_g_951	midas_s_951	0	0	0	100	100	100	100	100	0	100	100	100	100	100	100	100	100	100	100
Bacteria	Actinobacteriota	Actinobacteria	Actinomycetales	Actinomycetaceae	Trueperella	midas_s_108465	0	0	0	100	100	100	100	100	0	100	100	100	100	100	100	100	100	100	100
Bacteria	Actinobacteriota	Actinobacteria	Actinomycetales	Actinomycetaceae	Trueperella	midas_s_64798	0	0	0	100	100	100	100	100	0	100	100	100	100	100	100	100	100	100	100
Bacteria	Actinobacteriota	Actinobacteria	Actinomycetales	Actinomycetaceae	Trueperella	midas_s_98557	0	0	0	100	100	100	100	100	0	100	100	100	100	100	100	100	100	100	100
Bacteria	Actinobacteriota	Actinobacteria	Bifidobacteriales	Bifidobacteriaceae	Aeriscardovia	midas_s_100999	0	0	0	100	100	100	0	100	0	100	100	100	100	100	100	100	100	100	100
Bacteria	Actinobacteriota	Actinobacteria	Bifidobacteriales	Bifidobacteriaceae	Aeriscardovia	midas_s_108138	0	0	0	100	100	100	0	100	0	100	0	0	0	100	100	100	100	100	100
Bacteria	Actinobacteriota	Actinobacteria	Bifidobacteriales	Bifidobacteriaceae	Bifidobacterium	Bifidobacterium_adolescentis	0	0	0	100	100	100	0	100	0	100	100	100	100	100	100	100	100	100	100
Bacteria	Actinobacteriota	Actinobacteria	Bifidobacteriales	Bifidobacteriaceae	Bifidobacterium	Bifidobacterium_bifidum	0	0	0	100	100	100	0	100	0	100	100	100	100	100	100	100	100	100	100
Bacteria	Actinobacteriota	Actinobacteria	Bifidobacteriales	Bifidobacteriaceae	Bifidobacterium	Bifidobacterium_faecale	0	0	0	100	100	100	0	100	0	100	100	100	100	100	100	100	100	100	100
Bacteria	Actinobacteriota	Actinobacteria	Bifidobacteriales	Bifidobacteriaceae	Bifidobacterium	Bifidobacterium_longum	0	0	0	100	100	100	0	100	0	100	100	100	100	100	100	100	100	100	100
Bacteria	Actinobacteriota	Actinobacteria	Bifidobacteriales	Bifidobacteriaceae	Bifidobacterium	Bifidobacterium_mongoliense	0	0	0	100	100	100	0	100	0	100	100	100	100	100	100	100	100	100	100
Bacteria	Actinobacteriota	Actinobacteria	Bifidobacteriales	Bifidobacteriaceae	Bifidobacterium	Bifidobacterium_ruminantium	0	0	0	100	100	100	0	100	0	100	100	100	100	100	100	100	100	100	100
Bacteria	Actinobacteriota	Actinobacteria	Bifidobacteriales	Bifidobacteriaceae	Bifidobacterium	midas_s_101844	0	0	0	100	100	100	0	100	0	100	100	100	100	100	100	100	100	100	100
Bacteria	Actinobacteriota	Actinobacteria	Bifidobacteriales	Bifidobacteriaceae	Bifidobacterium	midas_s_110072	0	0	0	100	100	100	0	100	0	100	100	100	100	100	100	100	100	100	100
Bacteria	Actinobacteriota	Actinobacteria	Bifidobacteriales	Bifidobacteriaceae	Bifidobacterium	midas_s_116480	0	0	0	100	100	100	0	100	0	100	100	100	100	100	100	100	100	100	100
Bacteria	Actinobacteriota	Actinobacteria	Bifidobacteriales	Bifidobacteriaceae	Bifidobacterium	midas_s_119084	0	0	0	100	100	100	0	100	0	100	100	100	100	100	100	100	100	100	100
Bacteria	Actinobacteriota	Actinobacteria	Bifidobacteriales	Bifidobacteriaceae	Bifidobacterium	midas_s_92048	0	0	0	100	100	100	0	100	0	100	100	100	100	100	100	100	100	100	100
Bacteria	Actinobacteriota	Actinobacteria	Bifidobacteriales	Bifidobacteriaceae	Bifidobacterium	midas_s_96462	0	0	0	100	100	100	0	100	0	100	100	100	100	100	100	100	100	100	100
Bacteria	Actinobacteriota	Actinobacteria	Bifidobacteriales	Bifidobacteriaceae	midas_g_92321	midas_s_92321	0	0	0	100	100	100	0	100	0	100	100	100	100	100	100	100	0	0	100
Bacteria	Actinobacteriota	Actinobacteria	Bifidobacteriales	Bifidobacteriaceae	Neoscardovia	midas_s_112696	0	0	0	100	100	100	0	100	0	100	100	100	100	100	100	100	100	100	100
Bacteria	Actinobacteriota	Actinobacteria	Corynebacteriales	Corynebacteriaceae	Corynebacterium	Corynebacterium_amycolatum	0	0	0	100	100	100	100	100	0	100	100	100	100	100	100	100	100	100	100
Bacteria	Actinobacteriota	Actinobacteria	Corynebacteriales	Corynebacteriaceae	Corynebacterium	Corynebacterium_casei	0	0	0	100	100	100	100	100	0	100	100	100	100	100	100	100	100	100	100
Bacteria	Actinobacteriota	Actinobacteria	Corynebacteriales	Corynebacteriaceae	Corynebacterium	Corynebacterium_efficiens	0	0	0	100	100	100	100	100	0	100	100	100	100	100	100	100	100	100	100
Bacteria	Actinobacteriota	Actinobacteria	Corynebacteriales	Corynebacteriaceae	Corynebacterium	Corynebacterium_frankenforstense	0	0	0	100	100	100	100	100	0	100	100	100	100	100	100	100	100	100	100
Bacteria	Actinobacteriota	Actinobacteria	Corynebacteriales	Corynebacteriaceae	Corynebacterium	Corynebacterium_glutamicum	0	0	0	100	100	100	100	100	0	100	100	100	100	100	100	100	100	100	100
Bacteria	Actinobacteriota	Actinobacteria	Corynebacteriales	Corynebacteriaceae	Corynebacterium	Corynebacterium_humireducens	0	0	0	100	100	100	100	100	0	100	100	100	100	100	100	100	100	100	100
Bacteria	Actinobacteriota	Actinobacteria	Corynebacteriales	Corynebacteriaceae	Corynebacterium	Corynebacterium_marinum	0	0	0	100	100	100	100	100	0	100	100	100	100	100	100	100	100	100	100
Bacteria	Actinobacteriota	Actinobacteria	Corynebacteriales	Corynebacteriaceae	Corynebacterium	Corynebacterium_nuruki	0	0	0	100	100	100	100	100	0	100	100	100	100	100	100	100	100	100	100
Bacteria	Actinobacteriota	Actinobacteria	Corynebacteriales	Corynebacteriaceae	Corynebacterium	Corynebacterium_stationis	0	0	0	100	100	100	100	100	0	100	100	100	100	100	100	100	100	100	100
Bacteria	Actinobacteriota	Actinobacteria	Corynebacteriales	Corynebacteriaceae	Corynebacterium	Corynebacterium_terpenotabidum	0	0	0	100	100	100	100	100	0	100	100	100	100	100	100	100	100	100	100
Bacteria	Actinobacteriota	Actinobacteria	Corynebacteriales	Corynebacteriaceae	Corynebacterium	Corynebacterium_testudinoris	0	0	0	100	100	100	100	100	0	100	100	100	100	100	100	100	100	100	100
Bacteria	Actinobacteriota	Actinobacteria	Corynebacteriales	Corynebacteriaceae	Corynebacterium	Corynebacterium_urealyticum	0	0	0	100	100	100	100	100	0	100	100	100	100	100	100	100	100	100	100
Bacteria	Actinobacteriota	Actinobacteria	Corynebacteriales	Corynebacteriaceae	Corynebacterium	Corynebacterium_variabile	0	0	0	100	100	100	100	100	0	100	100	100	100	100	100	100	100	100	100
Bacteria	Actinobacteriota	Actinobacteria	Corynebacteriales	Corynebacteriaceae	Corynebacterium	Corynebacterium_vitaeruminis	0	0	0	100	100	100	100	100	0	100	100	100	100	100	100	100	100	100	100
Bacteria	Actinobacteriota	Actinobacteria	Corynebacteriales	Corynebacteriaceae	Corynebacterium	midas_s_101708	0	0	0	100	100	100	100	100	0	100	100	100	100	100	100	100	100	100	100
Bacteria	Actinobacteriota	Actinobacteria	Corynebacteriales	Corynebacteriaceae	Corynebacterium	midas_s_109633	0	0	0	100	100	100	100	100	0	100	100	100	100	100	100	100	100	100	100
Bacteria	Actinobacteriota	Actinobacteria	Corynebacteriales	Corynebacteriaceae	Corynebacterium	midas_s_112574	0	0	0	100	100	100	100	100	0	100	100	100	100	100	100	100	100	100	100
Bacteria	Actinobacteriota	Actinobacteria	Corynebacteriales	Corynebacteriaceae	Corynebacterium	midas_s_116084	0	0	0	100	100	100	100	100	0	100	100	100	100	100	100	100	100	100	100
Bacteria	Actinobacteriota	Actinobacteria	Corynebacteriales	Corynebacteriaceae	Corynebacterium	midas_s_14277	0	0	0	100	100	100	100	100	0	100	100	100	100	100	100	100	100	100	100
Bacteria	Actinobacteriota	Actinobacteria	Corynebacteriales	Corynebacteriaceae	Corynebacterium	midas_s_4428	0	0	0	100	100	100	100	100	0	100	100	100	100	100	100	100	100	100	100
Bacteria	Actinobacteriota	Actinobacteria	Corynebacteriales	Corynebacteriaceae	Corynebacterium	midas_s_4652	0	0	0	100	100	100	100	100	0	100	100	100	100	100	100	100	100	100	100
Bacteria	Actinobacteriota	Actinobacteria	Corynebacteriales	Corynebacteriaceae	Corynebacterium	midas_s_47766	0	0	0	100	100	100	100	100	0	100	100	100	100	100	100	100	100	100	100
Bacteria	Actinobacteriota	Actinobacteria	Corynebacteriales	Corynebacteriaceae	Corynebacterium	midas_s_5929	0	0	0	100	100	100	100	100	0	100	100	100	100	100	100	100	100	100	100
Bacteria	Actinobacteriota	Actinobacteria	Corynebacteriales	Corynebacteriaceae	Corynebacterium	midas_s_68090	0	0	0	100	100	100	100	100	0	100	100	100	100	100	100	100	100	100	100
Bacteria	Actinobacteriota	Actinobacteria	Corynebacteriales	Corynebacteriaceae	Corynebacterium	midas_s_69803	0	0	0	100	100	100	100	100	0	100	100	100	100	100	100	100	100	100	100
Bacteria	Actinobacteriota	Actinobacteria	Corynebacteriales	Corynebacteriaceae	Corynebacterium	midas_s_7033	0	0	0	100	100	100	100	100	0	100	100	100	100	100	100	100	100	100	100
Bacteria	Actinobacteriota	Actinobacteria	Corynebacteriales	Corynebacteriaceae	Corynebacterium	midas_s_79449	0	0	0	100	100	100	100	100	0	100	100	100	100	100	100	100	100	100	100
Bacteria	Actinobacteriota	Actinobacteria	Corynebacteriales	Corynebacteriaceae	Corynebacterium	midas_s_93907	0	0	0	100	100	100	100	100	0	100	100	100	100	100	100	100	100	100	100
Bacteria	Actinobacteriota	Actinobacteria	Corynebacteriales	Corynebacteriaceae	Lawsonella	midas_s_92574	0	0	0	100	100	100	0	100	0	100	100	0	100	100	100	100	100	100	100
Bacteria	Actinobacteriota	Actinobacteria	Corynebacteriales	Dietziaceae	Dietzia	Dietzia_cinnamea	0	0	0	100	100	100	100	100	0	100	100	100	100	100	100	100	100	100	100
Bacteria	Actinobacteriota	Actinobacteria	Corynebacteriales	Dietziaceae	Dietzia	midas_s_106	0	0	0	100	100	100	100	100	0	100	100	100	100	100	100	100	100	100	100
Bacteria	Actinobacteriota	Actinobacteria	Corynebacteriales	Dietziaceae	Dietzia	midas_s_25401	0	0	0	100	100	100	100	100	0	100	100	100	100	100	100	100	100	100	100
Bacteria	Actinobacteriota	Actinobacteria	Corynebacteriales	Dietziaceae	Dietzia	midas_s_5446	0	0	0	100	100	100	100	100	0	100	100	100	100	100	100	100	100	100	100
Bacteria	Actinobacteriota	Actinobacteria	Corynebacteriales	Mycobacteriaceae	Mycobacterium	midas_s_101685	0	0	0	100	100	100	100	100	0	100	100	100	100	100	100	100	100	100	100
Bacteria	Actinobacteriota	Actinobacteria	Corynebacteriales	Mycobacteriaceae	Mycobacterium	midas_s_10912	0	0	0	100	100	100	66.6667	100	0	100	100	100	100	100	100	100	100	100	100
Bacteria	Actinobacteriota	Actinobacteria	Corynebacteriales	Mycobacteriaceae	Mycobacterium	midas_s_11195	0	0	0	100	100	100	100	100	0	100	100	100	100	100	100	100	100	100	100
Bacteria	Actinobacteriota	Actinobacteria	Corynebacteriales	Mycobacteriaceae	Mycobacterium	midas_s_112604	0	0	0	100	100	100	0	100	0	100	100	100	100	100	100	100	100	100	100
Bacteria	Actinobacteriota	Actinobacteria	Corynebacteriales	Mycobacteriaceae	Mycobacterium	midas_s_113377	0	0	0	100	100	100	100	100	0	100	100	100	100	100	100	100	100	100	100
Bacteria	Actinobacteriota	Actinobacteria	Corynebacteriales	Mycobacteriaceae	Mycobacterium	midas_s_113970	0	0	0	100	100	100	0	100	0	100	100	100	100	100	100	100	100	100	100
Bacteria	Actinobacteriota	Actinobacteria	Corynebacteriales	Mycobacteriaceae	Mycobacterium	midas_s_114574	0	0	0	100	100	100	0	100	0	100	100	100	100	100	100	100	100	100	100
Bacteria	Actinobacteriota	Actinobacteria	Corynebacteriales	Mycobacteriaceae	Mycobacterium	midas_s_115539	0	0	0	100	100	100	0	100	0	100	100	100	100	100	100	100	100	100	100
Bacteria	Actinobacteriota	Actinobacteria	Corynebacteriales	Mycobacteriaceae	Mycobacterium	midas_s_116358	0	0	0	100	100	100	100	100	0	100	100	100	100	100	100	100	100	100	100
Bacteria	Actinobacteriota	Actinobacteria	Corynebacteriales	Mycobacteriaceae	Mycobacterium	midas_s_118916	0	0	0	100	100	100	100	100	0	100	100	100	100	100	100	100	100	100	100
Bacteria	Actinobacteriota	Actinobacteria	Corynebacteriales	Mycobacteriaceae	Mycobacterium	midas_s_119321	0	0	0	100	100	100	100	100	0	100	100	100	100	100	100	100	100	100	100
Bacteria	Actinobacteriota	Actinobacteria	Corynebacteriales	Mycobacteriaceae	Mycobacterium	midas_s_12074	0	0	0	100	100	100	100	100	0	100	100	100	100	100	100	100	100	100	100
Bacteria	Actinobacteriota	Actinobacteria	Corynebacteriales	Mycobacteriaceae	Mycobacterium	midas_s_13018	0	0	0	100	100	100	100	100	0	100	100	100	100	100	100	100	100	100	100
Bacteria	Actinobacteriota	Actinobacteria	Corynebacteriales	Mycobacteriaceae	Mycobacterium	midas_s_13837	0	0	0	100	100	100	75	100	0	100	100	100	100	100	100	100	100	100	100
Bacteria	Actinobacteriota	Actinobacteria	Corynebacteriales	Mycobacteriaceae	Mycobacterium	midas_s_14830	0	0	0	100	100	100	100	100	0	100	100	100	100	100	100	100	100	100	100
Bacteria	Actinobacteriota	Actinobacteria	Corynebacteriales	Mycobacteriaceae	Mycobacterium	midas_s_17568	0	0	0	100	100	100	40	100	0	100	100	100	100	100	100	100	100	100	100
Bacteria	Actinobacteriota	Actinobacteria	Corynebacteriales	Mycobacteriaceae	Mycobacterium	midas_s_17673	0	0	0	100	100	100	83.3333	100	0	100	100	100	100	100	100	100	100	100	100
Bacteria	Actinobacteriota	Actinobacteria	Corynebacteriales	Mycobacteriaceae	Mycobacterium	midas_s_18410	0	0	0	100	100	100	25	100	0	100	100	100	100	100	100	100	100	100	100
Bacteria	Actinobacteriota	Actinobacteria	Corynebacteriales	Mycobacteriaceae	Mycobacterium	midas_s_19458	0	0	0	100	100	100	100	100	0	100	100	100	100	100	100	100	100	100	100
Bacteria	Actinobacteriota	Actinobacteria	Corynebacteriales	Mycobacteriaceae	Mycobacterium	midas_s_19587	0	0	0	100	100	100	100	100	0	100	100	100	100	100	100	100	100	100	100
Bacteria	Actinobacteriota	Actinobacteria	Corynebacteriales	Mycobacteriaceae	Mycobacterium	midas_s_20012	0	0	0	100	100	100	100	100	0	100	100	100	100	100	100	100	100	100	100
Bacteria	Actinobacteriota	Actinobacteria	Corynebacteriales	Mycobacteriaceae	Mycobacterium	midas_s_20274	0	0	0	100	100	100	100	100	0	100	100	100	100	100	100	100	100	100	100
Bacteria	Actinobacteriota	Actinobacteria	Corynebacteriales	Mycobacteriaceae	Mycobacterium	midas_s_21007	0	0	0	100	100	100	100	100	0	100	100	100	100	100	100	100	100	100	100
Bacteria	Actinobacteriota	Actinobacteria	Corynebacteriales	Mycobacteriaceae	Mycobacterium	midas_s_21039	0	0	0	100	100	100	100	100	0	100	100	100	100	100	100	100	100	100	100
Bacteria	Actinobacteriota	Actinobacteria	Corynebacteriales	Mycobacteriaceae	Mycobacterium	midas_s_21175	0	0	0	100	100	100	100	100	0	100	100	100	100	100	100	100	100	100	100
Bacteria	Actinobacteriota	Actinobacteria	Corynebacteriales	Mycobacteriaceae	Mycobacterium	midas_s_22067	0	0	0	100	100	100	100	100	0	100	100	100	100	100	100	100	100	100	100
Bacteria	Actinobacteriota	Actinobacteria	Corynebacteriales	Mycobacteriaceae	Mycobacterium	midas_s_25386	0	0	0	100	100	100	0	100	0	100	100	100	100	100	100	100	100	100	100
Bacteria	Actinobacteriota	Actinobacteria	Corynebacteriales	Mycobacteriaceae	Mycobacterium	midas_s_26644	0	0	0	100	100	100	100	100	0	100	100	100	100	100	100	100	100	100	100
Bacteria	Actinobacteriota	Actinobacteria	Corynebacteriales	Mycobacteriaceae	Mycobacterium	midas_s_28691	0	0	0	100	100	100	100	100	0	100	100	100	100	100	100	100	100	100	100
Bacteria	Actinobacteriota	Actinobacteria	Corynebacteriales	Mycobacteriaceae	Mycobacterium	midas_s_29417	0	0	0	100	100	100	100	100	0	100	100	100	100	100	100	100	100	100	100
Bacteria	Actinobacteriota	Actinobacteria	Corynebacteriales	Mycobacteriaceae	Mycobacterium	midas_s_29442	0	0	0	100	100	100	100	100	0	100	100	100	100	100	100	100	100	100	100
Bacteria	Actinobacteriota	Actinobacteria	Corynebacteriales	Mycobacteriaceae	Mycobacterium	midas_s_29965	0	0	0	100	100	100	100	100	0	100	100	100	100	100	100	100	100	100	100
Bacteria	Actinobacteriota	Actinobacteria	Corynebacteriales	Mycobacteriaceae	Mycobacterium	midas_s_30070	0	0	0	100	100	100	0	100	0	100	100	100	100	100	100	100	100	100	100
Bacteria	Actinobacteriota	Actinobacteria	Corynebacteriales	Mycobacteriaceae	Mycobacterium	midas_s_31335	0	0	0	100	100	100	100	100	0	100	100	100	100	100	100	100	100	100	100
Bacteria	Actinobacteriota	Actinobacteria	Corynebacteriales	Mycobacteriaceae	Mycobacterium	midas_s_32357	0	0	0	100	100	100	100	100	0	100	100	100	100	100	100	100	100	100	100
Bacteria	Actinobacteriota	Actinobacteria	Corynebacteriales	Mycobacteriaceae	Mycobacterium	midas_s_3646	0	0	0	100	100	100	0	100	0	100	100	100	100	100	100	100	100	100	100
Bacteria	Actinobacteriota	Actinobacteria	Corynebacteriales	Mycobacteriaceae	Mycobacterium	midas_s_36757	0	0	0	100	100	100	0	100	0	100	100	100	100	100	100	100	100	100	100
Bacteria	Actinobacteriota	Actinobacteria	Corynebacteriales	Mycobacteriaceae	Mycobacterium	midas_s_36960	0	0	0	100	100	100	100	100	0	100	100	100	100	100	100	100	100	100	100
Bacteria	Actinobacteriota	Actinobacteria	Corynebacteriales	Mycobacteriaceae	Mycobacterium	midas_s_37085	0	0	0	100	100	100	0	100	0	100	100	100	100	100	100	100	100	100	100
Bacteria	Actinobacteriota	Actinobacteria	Corynebacteriales	Mycobacteriaceae	Mycobacterium	midas_s_39999	0	0	0	100	100	100	100	100	0	100	100	100	100	100	100	100	100	100	100
Bacteria	Actinobacteriota	Actinobacteria	Corynebacteriales	Mycobacteriaceae	Mycobacterium	midas_s_40404	0	0	0	100	100	100	100	100	0	100	100	100	100	100	100	100	100	100	100
Bacteria	Actinobacteriota	Actinobacteria	Corynebacteriales	Mycobacteriaceae	Mycobacterium	midas_s_40775	0	0	0	100	100	100	100	100	0	100	100	100	100	100	100	100	100	100	100
Bacteria	Actinobacteriota	Actinobacteria	Corynebacteriales	Mycobacteriaceae	Mycobacterium	midas_s_42592	0	0	0	100	100	100	0	100	0	100	100	100	100	100	100	100	100	100	100
Bacteria	Actinobacteriota	Actinobacteria	Corynebacteriales	Mycobacteriaceae	Mycobacterium	midas_s_42727	0	0	0	100	100	100	100	100	0	100	100	100	100	100	100	100	100	100	100
Bacteria	Actinobacteriota	Actinobacteria	Corynebacteriales	Mycobacteriaceae	Mycobacterium	midas_s_42774	0	0	0	100	100	100	33.3333	100	0	100	100	100	100	100	100	100	100	100	100
Bacteria	Actinobacteriota	Actinobacteria	Corynebacteriales	Mycobacteriaceae	Mycobacterium	midas_s_44586	0	0	0	100	100	100	100	100	0	100	100	100	100	100	100	100	100	100	100
Bacteria	Actinobacteriota	Actinobacteria	Corynebacteriales	Mycobacteriaceae	Mycobacterium	midas_s_44853	0	0	0	100	100	100	0	100	0	100	100	100	100	100	100	100	100	100	100
Bacteria	Actinobacteriota	Actinobacteria	Corynebacteriales	Mycobacteriaceae	Mycobacterium	midas_s_47041	0	0	0	100	100	100	25	100	0	100	100	100	100	100	100	100	100	100	100
Bacteria	Actinobacteriota	Actinobacteria	Corynebacteriales	Mycobacteriaceae	Mycobacterium	midas_s_47385	0	0	0	100	100	100	0	100	0	100	100	100	100	100	100	100	100	100	100
Bacteria	Actinobacteriota	Actinobacteria	Corynebacteriales	Mycobacteriaceae	Mycobacterium	midas_s_48397	0	0	0	100	100	100	0	100	0	100	100	100	100	100	100	100	100	100	100
Bacteria	Actinobacteriota	Actinobacteria	Corynebacteriales	Mycobacteriaceae	Mycobacterium	midas_s_48460	0	0	0	100	100	100	100	100	0	100	100	100	100	100	100	100	100	100	100
Bacteria	Actinobacteriota	Actinobacteria	Corynebacteriales	Mycobacteriaceae	Mycobacterium	midas_s_50733	0	0	0	100	100	100	100	100	0	100	100	100	100	100	100	100	100	100	100
Bacteria	Actinobacteriota	Actinobacteria	Corynebacteriales	Mycobacteriaceae	Mycobacterium	midas_s_51706	0	0	0	100	100	100	100	100	0	100	100	100	100	100	100	100	100	100	100
Bacteria	Actinobacteriota	Actinobacteria	Corynebacteriales	Mycobacteriaceae	Mycobacterium	midas_s_52040	0	0	0	100	100	100	100	100	0	100	100	100	100	100	100	100	100	100	100
Bacteria	Actinobacteriota	Actinobacteria	Corynebacteriales	Mycobacteriaceae	Mycobacterium	midas_s_52347	0	0	0	100	100	100	100	100	0	100	100	100	100	100	100	100	100	100	100
Bacteria	Actinobacteriota	Actinobacteria	Corynebacteriales	Mycobacteriaceae	Mycobacterium	midas_s_54074	0	0	0	100	100	100	50	100	0	100	100	100	100	100	100	100	100	100	100
Bacteria	Actinobacteriota	Actinobacteria	Corynebacteriales	Mycobacteriaceae	Mycobacterium	midas_s_54596	0	0	0	100	100	100	100	100	0	100	100	100	100	100	100	100	100	100	100
Bacteria	Actinobacteriota	Actinobacteria	Corynebacteriales	Mycobacteriaceae	Mycobacterium	midas_s_57828	0	0	0	100	100	100	100	100	0	100	100	100	100	100	100	100	100	100	100
Bacteria	Actinobacteriota	Actinobacteria	Corynebacteriales	Mycobacteriaceae	Mycobacterium	midas_s_58673	0	0	0	100	100	100	100	100	0	100	100	100	100	100	100	100	100	100	100
Bacteria	Actinobacteriota	Actinobacteria	Corynebacteriales	Mycobacteriaceae	Mycobacterium	midas_s_59096	0	0	0	100	100	100	100	100	0	100	100	100	100	100	100	100	100	100	100
Bacteria	Actinobacteriota	Actinobacteria	Corynebacteriales	Mycobacteriaceae	Mycobacterium	midas_s_59638	0	0	0	100	100	100	0	100	0	100	100	100	100	100	100	100	100	100	100
Bacteria	Actinobacteriota	Actinobacteria	Corynebacteriales	Mycobacteriaceae	Mycobacterium	midas_s_61238	0	0	0	100	100	100	100	100	0	100	100	100	100	100	100	100	100	100	100
Bacteria	Actinobacteriota	Actinobacteria	Corynebacteriales	Mycobacteriaceae	Mycobacterium	midas_s_628	0	0	0	100	100	100	100	100	0	100	100	100	100	100	100	100	100	100	100
Bacteria	Actinobacteriota	Actinobacteria	Corynebacteriales	Mycobacteriaceae	Mycobacterium	midas_s_6589	0	0	0	100	100	100	37.5	100	0	100	100	100	100	100	100	100	100	100	100
Bacteria	Actinobacteriota	Actinobacteria	Corynebacteriales	Mycobacteriaceae	Mycobacterium	midas_s_68910	0	0	0	100	100	100	100	100	0	100	100	100	100	100	100	100	100	100	100
Bacteria	Actinobacteriota	Actinobacteria	Corynebacteriales	Mycobacteriaceae	Mycobacterium	midas_s_69460	0	0	0	100	100	100	100	100	0	100	100	100	100	100	100	100	100	100	100
Bacteria	Actinobacteriota	Actinobacteria	Corynebacteriales	Mycobacteriaceae	Mycobacterium	midas_s_70475	0	0	0	100	100	100	100	100	0	100	100	100	100	100	100	100	100	100	100
Bacteria	Actinobacteriota	Actinobacteria	Corynebacteriales	Mycobacteriaceae	Mycobacterium	midas_s_70615	0	0	0	100	100	100	0	100	0	100	100	100	100	100	100	100	100	100	100
Bacteria	Actinobacteriota	Actinobacteria	Corynebacteriales	Mycobacteriaceae	Mycobacterium	midas_s_74443	0	0	0	100	100	100	0	100	0	100	100	100	100	100	100	100	100	100	100
Bacteria	Actinobacteriota	Actinobacteria	Corynebacteriales	Mycobacteriaceae	Mycobacterium	midas_s_74669	0	0	0	100	100	100	100	100	0	100	100	100	100	100	100	100	100	100	100
Bacteria	Actinobacteriota	Actinobacteria	Corynebacteriales	Mycobacteriaceae	Mycobacterium	midas_s_75764	0	0	0	100	100	100	100	100	0	100	100	100	100	100	100	100	100	100	100
Bacteria	Actinobacteriota	Actinobacteria	Corynebacteriales	Mycobacteriaceae	Mycobacterium	midas_s_76673	0	0	0	100	100	100	100	100	0	100	100	100	100	100	100	100	100	100	100
Bacteria	Actinobacteriota	Actinobacteria	Corynebacteriales	Mycobacteriaceae	Mycobacterium	midas_s_8197	0	0	0	100	100	100	100	100	0	100	100	100	100	100	100	100	100	100	100
Bacteria	Actinobacteriota	Actinobacteria	Corynebacteriales	Mycobacteriaceae	Mycobacterium	midas_s_82281	0	0	0	100	100	100	0	100	0	100	100	100	100	100	100	100	100	100	100
Bacteria	Actinobacteriota	Actinobacteria	Corynebacteriales	Mycobacteriaceae	Mycobacterium	midas_s_84278	0	0	0	100	100	100	100	100	0	100	100	100	100	100	100	100	100	100	100
Bacteria	Actinobacteriota	Actinobacteria	Corynebacteriales	Mycobacteriaceae	Mycobacterium	midas_s_84754	0	0	0	100	100	100	100	100	0	100	100	100	100	100	100	100	100	100	100
Bacteria	Actinobacteriota	Actinobacteria	Corynebacteriales	Mycobacteriaceae	Mycobacterium	midas_s_86116	0	0	0	100	100	100	0	100	0	100	100	100	100	100	100	100	100	100	100
Bacteria	Actinobacteriota	Actinobacteria	Corynebacteriales	Mycobacteriaceae	Mycobacterium	midas_s_8958	0	0	0	100	100	100	0	100	0	100	100	100	100	100	100	100	100	100	100
Bacteria	Actinobacteriota	Actinobacteria	Corynebacteriales	Mycobacteriaceae	Mycobacterium	midas_s_9415	0	0	0	100	100	100	100	100	0	100	100	100	100	100	100	100	100	100	100
Bacteria	Actinobacteriota	Actinobacteria	Corynebacteriales	Mycobacteriaceae	Mycobacterium	midas_s_9578	0	0	0	100	100	100	100	100	0	100	100	100	100	100	100	100	100	100	100
Bacteria	Actinobacteriota	Actinobacteria	Corynebacteriales	Mycobacteriaceae	Mycobacterium	midas_s_9581	0	0	0	100	100	100	100	100	0	100	100	100	100	100	100	100	100	100	100
Bacteria	Actinobacteriota	Actinobacteria	Corynebacteriales	Mycobacteriaceae	Mycobacterium	Mycobacterium_anyangense	0	0	0	100	100	100	100	100	0	100	100	100	100	100	100	100	100	100	100
Bacteria	Actinobacteriota	Actinobacteria	Corynebacteriales	Mycobacteriaceae	Mycobacterium	Mycobacterium_brisbanense	0	0	0	100	100	100	100	100	0	100	100	100	100	100	100	100	100	100	100
Bacteria	Actinobacteriota	Actinobacteria	Corynebacteriales	Mycobacteriaceae	Mycobacterium	Mycobacterium_brumae	0	0	0	100	100	100	100	100	0	100	100	100	100	100	100	100	100	100	100
Bacteria	Actinobacteriota	Actinobacteria	Corynebacteriales	Mycobacteriaceae	Mycobacterium	Mycobacterium_chlorophenolicum	0	0	0	100	100	100	100	100	0	100	100	100	100	100	100	100	100	100	100
Bacteria	Actinobacteriota	Actinobacteria	Corynebacteriales	Mycobacteriaceae	Mycobacterium	Mycobacterium_duvalii	0	0	0	100	100	100	100	100	0	100	100	100	100	100	100	100	100	100	100
Bacteria	Actinobacteriota	Actinobacteria	Corynebacteriales	Mycobacteriaceae	Mycobacterium	Mycobacterium_fallax	0	0	0	100	100	100	100	100	0	100	100	100	100	100	100	100	100	100	100
Bacteria	Actinobacteriota	Actinobacteria	Corynebacteriales	Mycobacteriaceae	Mycobacterium	Mycobacterium_flavescens	0	0	0	100	100	100	100	100	0	100	100	100	100	100	100	100	100	100	100
Bacteria	Actinobacteriota	Actinobacteria	Corynebacteriales	Mycobacteriaceae	Mycobacterium	Mycobacterium_hodleri	0	0	0	100	100	100	0	100	0	100	100	100	100	100	100	100	100	100	100
Bacteria	Actinobacteriota	Actinobacteria	Corynebacteriales	Mycobacteriaceae	Mycobacterium	Mycobacterium_iranicum	0	0	0	100	100	100	100	100	0	100	100	100	100	100	100	100	100	100	100
Bacteria	Actinobacteriota	Actinobacteria	Corynebacteriales	Mycobacteriaceae	Mycobacterium	Mycobacterium_kumamotonense	0	0	0	100	100	100	100	100	0	100	100	100	100	100	100	100	100	100	100
Bacteria	Actinobacteriota	Actinobacteria	Corynebacteriales	Mycobacteriaceae	Mycobacterium	Mycobacterium_llatzerense	0	0	0	100	100	100	100	100	0	100	100	100	100	100	100	100	100	100	100
Bacteria	Actinobacteriota	Actinobacteria	Corynebacteriales	Mycobacteriaceae	Mycobacterium	Mycobacterium_mageritense	0	0	0	100	100	100	100	100	0	100	100	100	100	100	100	100	100	100	100
Bacteria	Actinobacteriota	Actinobacteria	Corynebacteriales	Mycobacteriaceae	Mycobacterium	Mycobacterium_moriokaense	0	0	0	100	100	100	100	100	0	100	100	100	100	100	100	100	100	100	100
Bacteria	Actinobacteriota	Actinobacteria	Corynebacteriales	Mycobacteriaceae	Mycobacterium	Mycobacterium_nonchromogenicum	0	0	0	100	100	100	100	100	0	100	100	100	100	100	100	100	100	100	100
Bacteria	Actinobacteriota	Actinobacteria	Corynebacteriales	Mycobacteriaceae	Mycobacterium	Mycobacterium_parafortuitum	0	0	0	100	100	100	100	100	0	100	100	100	100	100	100	100	100	100	100
Bacteria	Actinobacteriota	Actinobacteria	Corynebacteriales	Mycobacteriaceae	Mycobacterium	Mycobacterium_phlei	0	0	0	100	100	100	100	100	0	100	100	100	100	100	100	100	100	100	100
Bacteria	Actinobacteriota	Actinobacteria	Corynebacteriales	Mycobacteriaceae	Mycobacterium	Mycobacterium_pulveris	0	0	0	100	100	100	0	100	0	100	100	100	100	100	100	100	100	100	100
Bacteria	Actinobacteriota	Actinobacteria	Corynebacteriales	Mycobacteriaceae	Mycobacterium	Mycobacterium_wolinskyi	0	0	0	100	100	100	100	100	0	100	100	100	100	100	100	100	100	100	100
Bacteria	Actinobacteriota	Actinobacteria	Corynebacteriales	Mycobacteriaceae	Mycobacterium	Mycolicibacter_algericus	0	0	0	100	100	100	100	100	0	100	100	100	100	100	100	100	100	100	100
Bacteria	Actinobacteriota	Actinobacteria	Corynebacteriales	Mycobacteriaceae	Mycobacterium	Mycolicibacter_virginiensis	0	0	0	100	100	100	0	100	0	100	100	100	100	100	100	100	100	100	100
Bacteria	Actinobacteriota	Actinobacteria	Corynebacteriales	Mycobacteriaceae	Mycobacterium	Mycolicibacterium_goodii	0	0	0	100	100	100	100	100	0	100	100	100	100	100	100	100	100	100	100
Bacteria	Actinobacteriota	Actinobacteria	Corynebacteriales	Nocardiaceae	Gordonia	Gordonia_amarae	0	0	0	100	100	100	100	100	0	100	100	100	100	100	100	100	100	100	100
Bacteria	Actinobacteriota	Actinobacteria	Corynebacteriales	Nocardiaceae	Gordonia	Gordonia_araii	0	0	0	100	100	100	100	100	0	100	100	100	100	100	100	100	100	100	100
Bacteria	Actinobacteriota	Actinobacteria	Corynebacteriales	Nocardiaceae	Gordonia	Gordonia_defluvii	0	0	0	100	100	100	100	100	0	100	100	0	100	100	100	100	100	100	100
Bacteria	Actinobacteriota	Actinobacteria	Corynebacteriales	Nocardiaceae	Gordonia	Gordonia_effusa	0	0	0	100	100	100	100	100	0	100	100	100	100	100	100	100	100	100	100
Bacteria	Actinobacteriota	Actinobacteria	Corynebacteriales	Nocardiaceae	Gordonia	Gordonia_hydrophobica	0	0	0	100	100	100	100	100	0	100	100	100	100	100	100	100	100	100	100
Bacteria	Actinobacteriota	Actinobacteria	Corynebacteriales	Nocardiaceae	Gordonia	Gordonia_iterans	0	0	0	100	100	100	100	100	0	100	100	100	100	100	100	100	100	100	100
Bacteria	Actinobacteriota	Actinobacteria	Corynebacteriales	Nocardiaceae	Gordonia	Gordonia_malaquae	0	0	0	100	100	100	100	100	0	100	100	100	100	100	100	100	100	100	100
Bacteria	Actinobacteriota	Actinobacteria	Corynebacteriales	Nocardiaceae	Gordonia	Gordonia_paraffinivorans	0	0	0	100	100	100	100	100	0	100	100	100	100	100	100	100	100	100	100
Bacteria	Actinobacteriota	Actinobacteria	Corynebacteriales	Nocardiaceae	Gordonia	Gordonia_polyisoprenivorans	0	0	0	100	100	100	100	100	0	100	100	100	100	100	100	100	100	100	100
Bacteria	Actinobacteriota	Actinobacteria	Corynebacteriales	Nocardiaceae	Gordonia	Gordonia_rhizosphera	0	0	0	100	100	100	100	100	0	100	100	100	100	100	100	100	100	100	100
Bacteria	Actinobacteriota	Actinobacteria	Corynebacteriales	Nocardiaceae	Gordonia	midas_s_10309	0	0	0	100	100	100	100	100	0	100	100	100	100	100	100	100	100	100	100
Bacteria	Actinobacteriota	Actinobacteria	Corynebacteriales	Nocardiaceae	Gordonia	midas_s_116007	0	0	0	100	100	100	100	100	0	100	100	0	100	100	100	100	100	100	100
Bacteria	Actinobacteriota	Actinobacteria	Corynebacteriales	Nocardiaceae	Gordonia	midas_s_119475	0	0	0	100	100	100	100	100	0	100	100	100	100	100	100	100	100	100	100
Bacteria	Actinobacteriota	Actinobacteria	Corynebacteriales	Nocardiaceae	Gordonia	midas_s_1279	0	0	0	100	100	100	100	100	0	100	100	100	100	100	100	100	100	100	100
Bacteria	Actinobacteriota	Actinobacteria	Corynebacteriales	Nocardiaceae	Gordonia	midas_s_1912	0	0	0	100	100	100	100	100	0	100	100	100	100	100	100	100	100	100	100
Bacteria	Actinobacteriota	Actinobacteria	Corynebacteriales	Nocardiaceae	Gordonia	midas_s_1974	0	0	0	100	100	100	100	100	0	100	100	100	100	100	100	100	100	100	100
Bacteria	Actinobacteriota	Actinobacteria	Corynebacteriales	Nocardiaceae	Gordonia	midas_s_2106	0	0	0	100	100	100	100	100	0	100	100	100	100	100	100	100	100	100	100
Bacteria	Actinobacteriota	Actinobacteria	Corynebacteriales	Nocardiaceae	Gordonia	midas_s_22508	0	0	0	100	100	100	100	100	0	100	100	0	100	100	100	100	100	100	100
Bacteria	Actinobacteriota	Actinobacteria	Corynebacteriales	Nocardiaceae	Gordonia	midas_s_26576	0	0	0	100	100	100	100	100	0	100	100	100	100	100	100	100	100	100	100
Bacteria	Actinobacteriota	Actinobacteria	Corynebacteriales	Nocardiaceae	Gordonia	midas_s_29668	0	0	0	100	100	75	75	100	0	100	100	100	100	75	100	100	100	100	100
Bacteria	Actinobacteriota	Actinobacteria	Corynebacteriales	Nocardiaceae	Gordonia	midas_s_30424	0	0	0	100	100	100	100	100	0	100	100	100	100	100	100	100	100	100	100
Bacteria	Actinobacteriota	Actinobacteria	Corynebacteriales	Nocardiaceae	Gordonia	midas_s_34610	0	0	0	100	100	100	100	100	0	100	100	100	100	100	100	100	100	100	100
Bacteria	Actinobacteriota	Actinobacteria	Corynebacteriales	Nocardiaceae	Gordonia	midas_s_36710	0	0	0	100	100	100	100	100	0	100	100	100	100	100	100	100	100	100	100
Bacteria	Actinobacteriota	Actinobacteria	Corynebacteriales	Nocardiaceae	Gordonia	midas_s_403	0	0	0	100	100	100	100	100	0	100	100	100	100	100	100	100	100	100	100
Bacteria	Actinobacteriota	Actinobacteria	Corynebacteriales	Nocardiaceae	Gordonia	midas_s_42948	0	0	0	100	100	100	100	100	0	100	100	100	100	100	100	100	100	100	100
Bacteria	Actinobacteriota	Actinobacteria	Corynebacteriales	Nocardiaceae	Gordonia	midas_s_43085	0	0	0	100	100	100	100	100	0	100	100	100	100	100	100	100	100	100	100
Bacteria	Actinobacteriota	Actinobacteria	Corynebacteriales	Nocardiaceae	Gordonia	midas_s_44356	0	0	0	100	100	100	100	100	0	100	100	100	100	100	100	100	100	100	100
Bacteria	Actinobacteriota	Actinobacteria	Corynebacteriales	Nocardiaceae	Gordonia	midas_s_46669	0	0	0	100	100	100	100	100	0	100	100	100	100	100	100	100	100	100	100
Bacteria	Actinobacteriota	Actinobacteria	Corynebacteriales	Nocardiaceae	Gordonia	midas_s_48152	0	0	0	100	100	100	100	100	0	100	100	100	100	100	100	100	100	100	100
Bacteria	Actinobacteriota	Actinobacteria	Corynebacteriales	Nocardiaceae	Gordonia	midas_s_49187	0	0	0	100	100	100	100	100	0	100	100	100	100	100	100	100	100	100	100
Bacteria	Actinobacteriota	Actinobacteria	Corynebacteriales	Nocardiaceae	Gordonia	midas_s_56222	0	0	0	100	100	100	100	100	0	100	100	100	100	100	100	100	100	100	100
Bacteria	Actinobacteriota	Actinobacteria	Corynebacteriales	Nocardiaceae	Gordonia	midas_s_56292	0	0	0	100	100	100	100	100	0	100	100	100	100	100	100	100	100	100	100
Bacteria	Actinobacteriota	Actinobacteria	Corynebacteriales	Nocardiaceae	Gordonia	midas_s_56416	0	0	0	100	100	100	100	100	0	100	100	100	100	100	100	100	100	100	100
Bacteria	Actinobacteriota	Actinobacteria	Corynebacteriales	Nocardiaceae	Gordonia	midas_s_5732	0	0	0	100	100	100	100	100	0	100	100	100	100	100	100	100	100	100	100
Bacteria	Actinobacteriota	Actinobacteria	Corynebacteriales	Nocardiaceae	Gordonia	midas_s_59118	0	0	0	100	100	100	100	100	0	100	100	100	100	100	100	100	100	100	100
Bacteria	Actinobacteriota	Actinobacteria	Corynebacteriales	Nocardiaceae	Gordonia	midas_s_59751	0	0	0	100	100	100	100	100	0	100	100	100	100	100	100	100	100	100	100
Bacteria	Actinobacteriota	Actinobacteria	Corynebacteriales	Nocardiaceae	Gordonia	midas_s_61605	0	0	0	100	100	100	100	100	0	100	100	100	100	100	100	100	100	100	100
Bacteria	Actinobacteriota	Actinobacteria	Corynebacteriales	Nocardiaceae	Gordonia	midas_s_6257	0	0	0	100	100	100	100	100	0	100	100	100	100	100	100	100	100	100	100
Bacteria	Actinobacteriota	Actinobacteria	Corynebacteriales	Nocardiaceae	Gordonia	midas_s_64231	0	0	0	100	100	100	100	100	0	100	100	100	100	100	100	100	100	100	100
Bacteria	Actinobacteriota	Actinobacteria	Corynebacteriales	Nocardiaceae	Gordonia	midas_s_64547	0	0	0	100	100	100	100	100	0	100	100	100	100	100	100	100	100	100	100
Bacteria	Actinobacteriota	Actinobacteria	Corynebacteriales	Nocardiaceae	Gordonia	midas_s_6541	0	0	0	100	100	100	100	100	0	100	100	100	100	100	100	100	100	100	100
Bacteria	Actinobacteriota	Actinobacteria	Corynebacteriales	Nocardiaceae	Gordonia	midas_s_65836	0	0	0	100	100	100	100	100	0	100	100	100	100	100	100	100	100	100	100
Bacteria	Actinobacteriota	Actinobacteria	Corynebacteriales	Nocardiaceae	Gordonia	midas_s_6634	0	0	0	100	100	100	100	100	0	100	100	100	100	100	100	100	100	100	100
Bacteria	Actinobacteriota	Actinobacteria	Corynebacteriales	Nocardiaceae	Gordonia	midas_s_68651	0	0	0	100	100	100	100	100	0	100	100	100	100	100	100	100	100	100	100
Bacteria	Actinobacteriota	Actinobacteria	Corynebacteriales	Nocardiaceae	Gordonia	midas_s_70070	0	0	0	100	100	100	100	100	0	100	100	100	100	100	100	100	100	100	100
Bacteria	Actinobacteriota	Actinobacteria	Corynebacteriales	Nocardiaceae	Gordonia	midas_s_71476	0	0	0	100	100	100	100	100	0	100	100	0	100	100	100	100	100	100	100
Bacteria	Actinobacteriota	Actinobacteria	Corynebacteriales	Nocardiaceae	Gordonia	midas_s_71586	0	0	0	100	100	100	100	100	0	100	100	100	100	100	100	100	100	100	100
Bacteria	Actinobacteriota	Actinobacteria	Corynebacteriales	Nocardiaceae	Gordonia	midas_s_73071	0	0	0	100	100	100	100	100	0	100	100	100	100	100	100	100	100	100	100
Bacteria	Actinobacteriota	Actinobacteria	Corynebacteriales	Nocardiaceae	Gordonia	midas_s_73363	0	0	0	100	100	100	100	100	0	100	100	100	100	100	100	100	100	100	100
Bacteria	Actinobacteriota	Actinobacteria	Corynebacteriales	Nocardiaceae	Gordonia	midas_s_73923	0	0	0	100	100	100	100	100	0	100	100	100	100	100	100	100	100	100	100
Bacteria	Actinobacteriota	Actinobacteria	Corynebacteriales	Nocardiaceae	Gordonia	midas_s_80006	0	0	0	100	100	100	100	100	0	100	100	100	100	100	100	100	100	100	100
Bacteria	Actinobacteriota	Actinobacteria	Corynebacteriales	Nocardiaceae	Gordonia	midas_s_861	0	0	0	100	100	100	100	100	0	100	100	100	100	100	100	100	100	100	100
Bacteria	Actinobacteriota	Actinobacteria	Corynebacteriales	Nocardiaceae	Millisia	Millisia_brevis	0	0	0	100	100	100	100	100	0	100	100	0	100	100	100	100	100	100	100
Bacteria	Actinobacteriota	Actinobacteria	Corynebacteriales	Nocardiaceae	Nocardia	midas_s_114485	0	0	0	100	100	100	0	100	0	100	100	0	100	100	100	100	100	100	100
Bacteria	Actinobacteriota	Actinobacteria	Corynebacteriales	Nocardiaceae	Rhodococcus	midas_s_109891	0	0	0	100	100	100	100	100	0	100	100	0	100	100	100	100	100	100	100
Bacteria	Actinobacteriota	Actinobacteria	Corynebacteriales	Nocardiaceae	Rhodococcus	midas_s_31310	0	0	0	100	100	100	100	100	0	100	100	0	100	100	100	100	100	100	100
Bacteria	Actinobacteriota	Actinobacteria	Corynebacteriales	Nocardiaceae	Rhodococcus	midas_s_40773	0	0	0	100	100	100	100	100	0	100	100	0	100	100	100	100	100	100	100
Bacteria	Actinobacteriota	Actinobacteria	Corynebacteriales	Nocardiaceae	Rhodococcus	midas_s_4515	0	0	0	100	100	100	100	100	0	100	100	0	100	100	100	100	100	100	100
Bacteria	Actinobacteriota	Actinobacteria	Corynebacteriales	Nocardiaceae	Rhodococcus	midas_s_55347	0	0	0	100	100	100	100	100	0	100	100	0	100	100	100	100	100	100	100
Bacteria	Actinobacteriota	Actinobacteria	Corynebacteriales	Nocardiaceae	Rhodococcus	midas_s_71308	0	0	0	100	100	100	100	100	0	100	100	0	100	100	100	100	100	100	100
Bacteria	Actinobacteriota	Actinobacteria	Corynebacteriales	Nocardiaceae	Rhodococcus	midas_s_72690	0	0	0	100	100	100	100	100	0	100	100	0	100	100	100	100	100	100	100
Bacteria	Actinobacteriota	Actinobacteria	Corynebacteriales	Nocardiaceae	Rhodococcus	midas_s_73925	0	0	0	100	100	100	100	100	0	100	100	0	100	100	100	100	100	100	100
Bacteria	Actinobacteriota	Actinobacteria	Corynebacteriales	Nocardiaceae	Rhodococcus	midas_s_73972	0	0	0	100	100	100	100	100	0	100	100	100	100	100	100	100	100	100	100
Bacteria	Actinobacteriota	Actinobacteria	Corynebacteriales	Nocardiaceae	Rhodococcus	midas_s_7436	0	0	0	100	100	100	100	100	0	100	100	0	100	100	100	100	100	100	100
Bacteria	Actinobacteriota	Actinobacteria	Corynebacteriales	Nocardiaceae	Rhodococcus	midas_s_8144	0	0	0	100	100	100	100	100	0	100	100	0	100	100	100	100	100	100	100
Bacteria	Actinobacteriota	Actinobacteria	Corynebacteriales	Nocardiaceae	Rhodococcus	midas_s_8586	0	0	0	100	100	100	100	100	0	100	100	0	100	100	100	100	100	100	100
Bacteria	Actinobacteriota	Actinobacteria	Corynebacteriales	Nocardiaceae	Rhodococcus	midas_s_9583	0	0	0	100	100	100	100	100	0	100	100	0	100	100	100	100	100	100	100
Bacteria	Actinobacteriota	Actinobacteria	Corynebacteriales	Nocardiaceae	Rhodococcus	Rhodococcus_coprophilus	0	0	0	100	100	100	100	100	0	100	100	0	100	100	100	100	100	100	100
Bacteria	Actinobacteriota	Actinobacteria	Corynebacteriales	Nocardiaceae	Rhodococcus	Rhodococcus_yunnanensis	0	0	0	100	100	100	100	100	0	100	100	0	100	100	100	100	100	100	100
Bacteria	Actinobacteriota	Actinobacteria	Corynebacteriales	Nocardiaceae	Skermania	midas_s_66105	0	0	0	100	100	100	100	100	0	100	100	0	100	100	100	100	100	100	100
Bacteria	Actinobacteriota	Actinobacteria	Corynebacteriales	Nocardiaceae	Skermania	Skermania_piniformis	0	0	0	100	100	100	100	100	0	100	100	0	100	100	100	100	100	100	100
Bacteria	Actinobacteriota	Actinobacteria	Corynebacteriales	Nocardiaceae	Smaragdicoccus	midas_s_35227	0	0	0	100	100	100	100	100	0	100	100	0	100	100	100	100	100	100	100
Bacteria	Actinobacteriota	Actinobacteria	Corynebacteriales	Nocardiaceae	Smaragdicoccus	midas_s_52913	0	0	0	100	100	100	100	100	0	100	100	0	100	100	100	100	100	100	100
Bacteria	Actinobacteriota	Actinobacteria	Corynebacteriales	Nocardiaceae	Smaragdicoccus	midas_s_75420	0	0	0	100	100	100	100	100	0	100	100	0	100	100	100	100	100	100	100
Bacteria	Actinobacteriota	Actinobacteria	Corynebacteriales	Nocardiaceae	Smaragdicoccus	Smaragdicoccus_niigatensis	0	0	0	100	100	100	100	100	0	100	100	0	100	100	100	100	100	100	100
Bacteria	Actinobacteriota	Actinobacteria	Corynebacteriales	Segniliparaceae	midas_g_69760	midas_s_69760	0	0	0	100	100	100	100	100	0	100	100	0	100	100	100	100	100	100	100
Bacteria	Actinobacteriota	Actinobacteria	Corynebacteriales	Tsukamurellaceae	Tsukamurella	midas_s_4391	0	0	0	100	100	100	100	100	0	100	100	100	100	100	100	100	100	100	100
Bacteria	Actinobacteriota	Actinobacteria	Corynebacteriales	Tsukamurellaceae	Tsukamurella	midas_s_89288	0	0	0	100	100	100	100	100	0	100	100	100	100	100	100	100	100	100	100
Bacteria	Actinobacteriota	Actinobacteria	Frankiales	Frankiaceae	Jatrophihabitans	midas_s_112615	0	0	0	100	100	100	0	100	0	100	100	100	100	100	0	100	100	100	100
Bacteria	Actinobacteriota	Actinobacteria	Frankiales	Frankiaceae	Jatrophihabitans	midas_s_3483	0	0	0	100	100	100	100	100	0	100	100	100	100	100	100	100	100	100	100
Bacteria	Actinobacteriota	Actinobacteria	Frankiales	Geodermatophilaceae	Antricoccus	midas_s_82642	0	0	0	100	100	100	100	100	0	100	100	100	100	100	100	100	100	100	100
Bacteria	Actinobacteriota	Actinobacteria	Frankiales	Geodermatophilaceae	Antricoccus	midas_s_84266	0	0	0	100	100	100	100	100	0	100	100	100	100	100	100	100	100	100	100
Bacteria	Actinobacteriota	Actinobacteria	Frankiales	Nakamurellaceae	Nakamurella	midas_s_112369	0	0	0	100	100	100	100	100	0	100	0	0	0	100	100	100	100	100	100
Bacteria	Actinobacteriota	Actinobacteria	Frankiales	Nakamurellaceae	Nakamurella	midas_s_33602	0	0	0	100	100	100	100	100	0	100	100	100	100	100	100	100	100	100	100
Bacteria	Actinobacteriota	Actinobacteria	Frankiales	Nakamurellaceae	Nakamurella	midas_s_42945	0	0	0	100	100	100	100	100	0	100	0	0	0	100	100	100	100	100	100
Bacteria	Actinobacteriota	Actinobacteria	Frankiales	Nakamurellaceae	Nakamurella	midas_s_63290	0	0	0	100	100	100	100	100	0	100	100	100	100	100	100	100	100	100	100
Bacteria	Actinobacteriota	Actinobacteria	Frankiales	Nakamurellaceae	Nakamurella	midas_s_64388	0	0	0	100	100	100	100	100	0	100	0	0	0	100	100	100	100	100	100
Bacteria	Actinobacteriota	Actinobacteria	Frankiales	Nakamurellaceae	Nakamurella	midas_s_67150	0	0	0	100	100	100	100	100	0	100	0	0	0	100	100	100	100	100	100
Bacteria	Actinobacteriota	Actinobacteria	Frankiales	Nakamurellaceae	Nakamurella	midas_s_70108	0	0	0	100	100	100	100	100	0	100	100	100	100	100	100	100	100	100	100
Bacteria	Actinobacteriota	Actinobacteria	Frankiales	Nakamurellaceae	Nakamurella	midas_s_7218	0	0	0	100	100	100	100	100	0	80	100	100	100	100	100	100	100	100	100
Bacteria	Actinobacteriota	Actinobacteria	Frankiales	Nakamurellaceae	Nakamurella	midas_s_78179	0	0	0	100	100	100	100	100	0	100	0	0	0	100	100	100	100	100	100
Bacteria	Actinobacteriota	Actinobacteria	Frankiales	Nakamurellaceae	Nakamurella	midas_s_80706	0	0	0	100	100	100	100	100	0	100	100	100	100	100	100	100	100	100	100
Bacteria	Actinobacteriota	Actinobacteria	Frankiales	Nakamurellaceae	Nakamurella	Nakamurella_multipartita	0	0	0	100	100	100	100	100	0	100	100	100	100	100	100	100	100	100	100
Bacteria	Actinobacteriota	Actinobacteria	Frankiales	Sporichthyaceae	Longivirga	midas_s_119511	0	0	0	100	100	100	100	100	0	100	100	100	100	100	100	100	100	100	100
Bacteria	Actinobacteriota	Actinobacteria	Frankiales	Sporichthyaceae	Longivirga	midas_s_1420	0	0	0	100	100	100	100	100	0	100	100	100	100	100	100	100	100	100	100
Bacteria	Actinobacteriota	Actinobacteria	Frankiales	Sporichthyaceae	Longivirga	midas_s_2674	0	0	0	100	100	100	100	100	0	100	100	100	100	100	100	100	100	100	100
Bacteria	Actinobacteriota	Actinobacteria	Frankiales	Sporichthyaceae	Longivirga	midas_s_52009	0	0	0	100	100	100	100	100	0	100	100	100	100	100	100	100	100	100	100
Bacteria	Actinobacteriota	Actinobacteria	Frankiales	Sporichthyaceae	Longivirga	midas_s_80759	0	0	0	100	100	100	100	100	0	100	100	100	100	100	100	100	100	100	100
Bacteria	Actinobacteriota	Actinobacteria	Frankiales	Sporichthyaceae	Longivirga	midas_s_85671	0	0	0	100	100	100	100	100	0	100	100	100	100	100	100	100	100	100	100
Bacteria	Actinobacteriota	Actinobacteria	Glycomycetales	Glycomycetaceae	Glycomyces	midas_s_112913	0	0	0	0	0	100	100	100	0	100	0	0	0	100	100	100	100	100	100
Bacteria	Actinobacteriota	Actinobacteria	Glycomycetales	Glycomycetaceae	Glycomyces	midas_s_115163	0	0	0	0	0	100	100	100	0	100	0	0	0	100	100	100	100	100	100
Bacteria	Actinobacteriota	Actinobacteria	Kineosporiales	Kineosporiaceae	Kineosporia	midas_s_32210	0	0	0	100	100	100	100	100	0	100	100	100	100	100	100	100	100	100	100
Bacteria	Actinobacteriota	Actinobacteria	Kineosporiales	Kineosporiaceae	Kineosporia	midas_s_36681	0	0	0	100	100	100	100	100	0	100	100	100	100	100	100	100	100	100	100
Bacteria	Actinobacteriota	Actinobacteria	Kineosporiales	Kineosporiaceae	Kineosporia	midas_s_3800	0	0	0	100	100	100	100	100	0	100	100	100	100	100	100	100	100	100	100
Bacteria	Actinobacteriota	Actinobacteria	Kineosporiales	Kineosporiaceae	Kineosporia	midas_s_56864	0	0	0	100	100	100	100	100	0	100	100	100	100	100	100	100	100	100	100
Bacteria	Actinobacteriota	Actinobacteria	Kineosporiales	Kineosporiaceae	Kineosporia	midas_s_66402	0	0	0	100	100	100	100	100	0	100	100	100	100	100	100	100	100	100	100
Bacteria	Actinobacteriota	Actinobacteria	Kineosporiales	Kineosporiaceae	Kineosporia	midas_s_8046	0	0	0	100	100	100	100	100	0	100	100	100	100	100	100	100	100	100	100
Bacteria	Actinobacteriota	Actinobacteria	Kineosporiales	Kineosporiaceae	midas_g_327	midas_s_327	0	0	0	100	100	100	100	100	0	100	33.3333	33.3333	33.3333	100	100	100	100	100	100
Bacteria	Actinobacteriota	Actinobacteria	Kineosporiales	Kineosporiaceae	midas_g_327	midas_s_3563	0	0	0	100	100	100	100	100	0	100	100	100	100	100	100	100	100	100	100
Bacteria	Actinobacteriota	Actinobacteria	Kineosporiales	Kineosporiaceae	midas_g_327	midas_s_3885	0	0	0	100	100	100	100	100	0	100	100	100	100	100	100	100	100	100	100
Bacteria	Actinobacteriota	Actinobacteria	Kineosporiales	Kineosporiaceae	midas_g_327	midas_s_81376	0	0	0	100	100	100	100	100	0	100	100	100	100	100	100	100	100	100	100
Bacteria	Actinobacteriota	Actinobacteria	Kineosporiales	Kineosporiaceae	Quadrisphaera	midas_s_112782	0	0	0	100	100	100	100	100	0	100	100	100	100	100	100	100	100	100	100
Bacteria	Actinobacteriota	Actinobacteria	Kineosporiales	Kineosporiaceae	Quadrisphaera	midas_s_2000	0	0	0	100	100	0	0	100	0	100	100	100	100	0	100	100	100	100	100
Bacteria	Actinobacteriota	Actinobacteria	Kineosporiales	Kineosporiaceae	Quadrisphaera	midas_s_33018	0	0	0	100	100	0	0	100	0	100	100	100	100	0	100	100	100	100	100
Bacteria	Actinobacteriota	Actinobacteria	Kineosporiales	Kineosporiaceae	Quadrisphaera	midas_s_46777	0	0	0	100	100	100	100	100	0	100	100	100	100	100	100	100	100	100	100
Bacteria	Actinobacteriota	Actinobacteria	Kineosporiales	Kineosporiaceae	Quadrisphaera	midas_s_50736	0	0	0	100	100	100	100	100	0	100	100	100	100	100	100	100	100	100	100
Bacteria	Actinobacteriota	Actinobacteria	Kineosporiales	Kineosporiaceae	Quadrisphaera	midas_s_74151	0	0	0	100	100	100	100	100	0	100	100	100	100	100	100	100	100	100	100
Bacteria	Actinobacteriota	Actinobacteria	KIST-JJY010	midas_f_29121	midas_g_29121	midas_s_29121	0	0	0	100	100	100	100	100	0	100	100	0	100	100	100	100	100	100	100
Bacteria	Actinobacteriota	Actinobacteria	KIST-JJY010	midas_f_29121	midas_g_29121	midas_s_30116	0	0	0	100	100	100	100	100	0	100	100	0	100	100	100	100	100	100	100
Bacteria	Actinobacteriota	Actinobacteria	KIST-JJY010	midas_f_29121	midas_g_29121	midas_s_88853	0	0	0	100	100	100	100	100	0	100	100	0	100	100	100	100	100	100	100
Bacteria	Actinobacteriota	Actinobacteria	KIST-JJY010	midas_f_29121	midas_g_29207	midas_s_29207	0	0	0	100	100	100	100	100	0	100	100	100	100	100	100	100	100	100	100
Bacteria	Actinobacteriota	Actinobacteria	KIST-JJY010	midas_f_29121	midas_g_46541	midas_s_46541	0	0	0	100	100	100	100	100	0	100	100	0	100	100	100	100	100	100	100
Bacteria	Actinobacteriota	Actinobacteria	Micrococcales	AKAU3644	midas_g_5759	midas_s_43436	0	0	0	100	100	100	100	100	0	100	100	100	100	100	100	100	100	100	100
Bacteria	Actinobacteriota	Actinobacteria	Micrococcales	Beutenbergiaceae	midas_g_2342	midas_s_2342	0	0	0	100	100	100	100	100	0	100	100	100	100	100	100	100	100	100	100
Bacteria	Actinobacteriota	Actinobacteria	Micrococcales	Beutenbergiaceae	midas_g_2342	midas_s_49251	0	0	0	100	100	100	100	100	0	100	100	100	100	100	100	100	100	100	100
Bacteria	Actinobacteriota	Actinobacteria	Micrococcales	Beutenbergiaceae	Miniimonas	midas_s_20528	0	0	0	100	100	100	100	100	0	100	100	100	100	100	100	100	100	100	100
Bacteria	Actinobacteriota	Actinobacteria	Micrococcales	Beutenbergiaceae	Miniimonas	midas_s_82127	0	0	0	100	100	100	100	100	0	100	100	100	100	100	100	100	100	100	100
Bacteria	Actinobacteriota	Actinobacteria	Micrococcales	Beutenbergiaceae	Miniimonas	Miniimonas_arenae	0	0	0	100	100	100	100	100	0	100	100	100	100	100	100	100	100	100	100
Bacteria	Actinobacteriota	Actinobacteria	Micrococcales	Beutenbergiaceae	Salana	midas_s_3754	0	0	0	100	100	100	100	100	0	100	100	100	100	100	100	100	100	100	100
Bacteria	Actinobacteriota	Actinobacteria	Micrococcales	Beutenbergiaceae	Salana	midas_s_41833	0	0	0	100	100	100	100	100	0	100	100	100	100	100	100	100	100	100	100
Bacteria	Actinobacteriota	Actinobacteria	Micrococcales	Beutenbergiaceae	Salana	midas_s_5399	0	0	0	100	100	100	100	100	0	100	100	100	100	100	100	100	100	100	100
Bacteria	Actinobacteriota	Actinobacteria	Micrococcales	Beutenbergiaceae	Salana	midas_s_69056	0	0	0	100	100	100	100	100	0	100	100	100	100	100	100	100	100	100	100
Bacteria	Actinobacteriota	Actinobacteria	Micrococcales	Beutenbergiaceae	Salana	midas_s_75549	0	0	0	100	100	100	100	100	0	100	100	100	100	100	100	100	100	100	100
Bacteria	Actinobacteriota	Actinobacteria	Micrococcales	Beutenbergiaceae	Salana	Salana_multivorans	0	0	0	100	100	100	100	100	0	100	100	100	100	100	100	100	100	100	100
Bacteria	Actinobacteriota	Actinobacteria	Micrococcales	Beutenbergiaceae	Serinibacter	midas_s_115510	0	0	0	100	100	100	100	100	0	100	100	100	100	100	100	100	100	100	100
Bacteria	Actinobacteriota	Actinobacteria	Micrococcales	Beutenbergiaceae	Serinibacter	midas_s_29248	0	0	0	100	100	100	100	100	0	100	100	100	100	100	100	100	100	100	100
Bacteria	Actinobacteriota	Actinobacteria	Micrococcales	Bogoriellaceae	Bogoriella	midas_s_110601	0	0	0	100	100	100	100	100	0	100	100	100	100	100	100	100	100	100	100
Bacteria	Actinobacteriota	Actinobacteria	Micrococcales	Bogoriellaceae	Bogoriella	midas_s_23391	0	0	0	100	100	100	100	100	0	100	100	100	100	100	100	100	100	100	100
Bacteria	Actinobacteriota	Actinobacteria	Micrococcales	Bogoriellaceae	Bogoriella	midas_s_53403	0	0	0	100	100	100	100	100	0	100	100	100	100	100	100	100	100	100	100
Bacteria	Actinobacteriota	Actinobacteria	Micrococcales	Bogoriellaceae	Georgenia	midas_s_10384	0	0	0	100	100	100	100	100	0	100	100	100	100	100	100	100	100	100	100
Bacteria	Actinobacteriota	Actinobacteria	Micrococcales	Bogoriellaceae	Georgenia	midas_s_110462	0	0	0	100	100	100	100	100	0	100	100	100	100	100	100	100	100	100	100
Bacteria	Actinobacteriota	Actinobacteria	Micrococcales	Bogoriellaceae	Georgenia	midas_s_114196	0	0	0	100	100	100	100	100	0	100	100	100	100	100	100	100	100	100	100
Bacteria	Actinobacteriota	Actinobacteria	Micrococcales	Bogoriellaceae	Georgenia	midas_s_117975	0	0	0	100	100	100	100	100	0	100	100	100	100	100	100	100	100	100	100
Bacteria	Actinobacteriota	Actinobacteria	Micrococcales	Bogoriellaceae	Georgenia	midas_s_27914	0	0	0	100	100	100	100	100	0	100	100	100	100	100	100	100	100	100	100
Bacteria	Actinobacteriota	Actinobacteria	Micrococcales	Bogoriellaceae	Georgenia	midas_s_4335	0	0	0	100	100	100	100	100	0	100	100	100	100	100	100	100	100	100	100
Bacteria	Actinobacteriota	Actinobacteria	Micrococcales	Bogoriellaceae	Georgenia	midas_s_56026	0	0	0	100	100	100	100	100	0	100	100	100	100	100	100	100	100	100	100
Bacteria	Actinobacteriota	Actinobacteria	Micrococcales	Bogoriellaceae	Georgenia	midas_s_6787	0	0	0	100	100	100	100	100	0	100	100	100	100	100	100	100	100	100	100
Bacteria	Actinobacteriota	Actinobacteria	Micrococcales	Bogoriellaceae	Georgenia	midas_s_8796	0	0	0	100	100	100	100	100	0	100	100	100	100	100	100	100	100	100	100
Bacteria	Actinobacteriota	Actinobacteria	Micrococcales	Bogoriellaceae	Georgenia	midas_s_91898	0	0	0	100	100	100	100	100	0	100	100	100	100	100	100	100	100	100	100
Bacteria	Actinobacteriota	Actinobacteria	Micrococcales	Bogoriellaceae	Georgenia	midas_s_99076	0	0	0	100	100	100	100	100	0	100	100	100	100	100	100	100	100	100	100
Bacteria	Actinobacteriota	Actinobacteria	Micrococcales	Bogoriellaceae	midas_g_1005	midas_s_1005	0	0	0	100	100	100	100	100	0	100	100	100	100	100	100	100	100	100	100
Bacteria	Actinobacteriota	Actinobacteria	Micrococcales	Bogoriellaceae	midas_g_1005	midas_s_83915	0	0	0	100	100	100	100	100	0	100	100	100	100	100	100	100	100	100	100
Bacteria	Actinobacteriota	Actinobacteria	Micrococcales	Bogoriellaceae	midas_g_4335	midas_s_119657	0	0	0	100	100	100	100	100	0	100	100	100	100	100	100	100	100	100	100
Bacteria	Actinobacteriota	Actinobacteria	Micrococcales	Brevibacteriaceae	Brevibacterium	Brevibacterium_avium	0	0	0	100	100	100	100	100	0	100	100	100	100	100	100	100	100	100	100
Bacteria	Actinobacteriota	Actinobacteria	Micrococcales	Brevibacteriaceae	Brevibacterium	Brevibacterium_permense	0	0	0	100	100	100	100	100	0	100	100	100	100	100	100	100	100	100	100
Bacteria	Actinobacteriota	Actinobacteria	Micrococcales	Brevibacteriaceae	Brevibacterium	midas_s_43232	0	0	0	100	100	100	100	100	0	100	100	100	100	100	100	100	100	100	100
Bacteria	Actinobacteriota	Actinobacteria	Micrococcales	Brevibacteriaceae	Brevibacterium	midas_s_88280	0	0	0	100	100	100	100	100	0	100	100	100	100	100	100	100	100	100	100
Bacteria	Actinobacteriota	Actinobacteria	Micrococcales	Cellulomonadaceae	Actinotalea	midas_s_31096	0	0	0	100	100	100	100	100	0	100	100	100	100	100	100	100	100	100	100
Bacteria	Actinobacteriota	Actinobacteria	Micrococcales	Cellulomonadaceae	Actinotalea	midas_s_53955	0	0	0	100	100	100	100	100	0	100	100	100	100	100	100	100	100	100	100
Bacteria	Actinobacteriota	Actinobacteria	Micrococcales	Cellulomonadaceae	Cellulomonas	midas_s_4513	0	0	0	100	100	100	100	100	0	100	100	100	100	100	100	100	100	100	100
Bacteria	Actinobacteriota	Actinobacteria	Micrococcales	Cellulomonadaceae	Oerskovia	midas_s_90055	0	0	0	100	100	100	100	100	0	100	100	100	100	100	100	100	100	100	100
Bacteria	Actinobacteriota	Actinobacteria	Micrococcales	Cellulomonadaceae	Pseudactinotalea	midas_s_77883	0	0	0	100	100	100	100	100	0	100	0	0	0	100	100	100	100	100	100
Bacteria	Actinobacteriota	Actinobacteria	Micrococcales	Demequinaceae	Demequina	Demequina_lutea	0	0	0	100	100	100	100	100	0	100	100	100	100	100	100	100	100	100	100
Bacteria	Actinobacteriota	Actinobacteria	Micrococcales	Demequinaceae	Demequina	midas_s_35477	0	0	0	100	100	100	100	100	0	100	100	100	100	100	100	100	100	100	100
Bacteria	Actinobacteriota	Actinobacteria	Micrococcales	Demequinaceae	Demequina	midas_s_56221	0	0	0	100	100	100	100	100	0	100	100	100	100	100	100	100	100	100	100
Bacteria	Actinobacteriota	Actinobacteria	Micrococcales	Demequinaceae	Demequina	midas_s_71013	0	0	0	100	100	100	100	100	0	100	0	0	0	100	100	100	100	100	100
Bacteria	Actinobacteriota	Actinobacteria	Micrococcales	Demequinaceae	Demequina	midas_s_76481	0	0	0	100	100	100	100	100	0	100	100	100	100	100	100	100	100	100	100
Bacteria	Actinobacteriota	Actinobacteria	Micrococcales	Demequinaceae	Lysinimicrobium	midas_s_68892	0	0	0	100	100	100	100	100	0	100	100	100	100	100	100	100	100	100	100
Bacteria	Actinobacteriota	Actinobacteria	Micrococcales	Demequinaceae	Lysinimicrobium	midas_s_72022	0	0	0	100	100	100	100	100	0	100	100	100	100	100	100	100	100	100	100
Bacteria	Actinobacteriota	Actinobacteria	Micrococcales	Demequinaceae	midas_g_3764	midas_s_3764	0	0	0	100	100	100	100	100	0	100	100	0	100	100	100	100	100	100	100
Bacteria	Actinobacteriota	Actinobacteria	Micrococcales	Dermabacteraceae	Brachybacterium	Brachybacterium_nesterenkovii	0	0	0	100	100	100	100	100	0	100	0	0	0	100	100	100	100	100	100
Bacteria	Actinobacteriota	Actinobacteria	Micrococcales	Dermabacteraceae	Brachybacterium	Brachybacterium_squillarum	0	0	0	100	100	100	100	100	0	100	100	0	100	100	100	100	100	100	100
Bacteria	Actinobacteriota	Actinobacteria	Micrococcales	Dermabacteraceae	Brachybacterium	Brachybacterium_tyrofermentans	0	0	0	100	100	100	100	100	0	100	100	0	100	100	100	100	100	100	100
Bacteria	Actinobacteriota	Actinobacteria	Micrococcales	Dermacoccaceae	Flexivirga	Flexivirga_oryzae	0	0	0	100	100	100	100	100	0	100	100	100	100	100	100	100	100	100	100
Bacteria	Actinobacteriota	Actinobacteria	Micrococcales	Dermatophilaceae	Kineosphaera	Kineosphaera_limosa	0	0	0	100	100	50	100	100	0	50	50	50	50	50	100	50	100	100	100
Bacteria	Actinobacteriota	Actinobacteria	Micrococcales	Dermatophilaceae	Kineosphaera	midas_s_50141	0	0	0	100	100	100	100	100	0	100	100	100	100	100	100	100	100	100	100
Bacteria	Actinobacteriota	Actinobacteria	Micrococcales	Dermatophilaceae	Kineosphaera	midas_s_68743	0	0	0	100	100	100	100	100	0	100	100	100	100	100	100	100	100	100	100
Bacteria	Actinobacteriota	Actinobacteria	Micrococcales	Dermatophilaceae	midas_g_724	midas_s_114839	0	0	0	100	100	100	100	100	0	100	0	0	0	100	100	100	100	100	100
Bacteria	Actinobacteriota	Actinobacteria	Micrococcales	Dermatophilaceae	midas_g_724	midas_s_120200	0	0	0	100	100	100	100	100	0	100	0	0	0	100	100	100	100	100	100
Bacteria	Actinobacteriota	Actinobacteria	Micrococcales	Dermatophilaceae	midas_g_724	midas_s_23603	0	0	0	100	100	100	100	100	0	100	100	100	100	100	100	100	100	100	100
Bacteria	Actinobacteriota	Actinobacteria	Micrococcales	Dermatophilaceae	midas_g_724	midas_s_3284	0	0	0	100	100	0	0	100	0	100	100	100	100	0	100	100	100	100	100
Bacteria	Actinobacteriota	Actinobacteria	Micrococcales	Dermatophilaceae	midas_g_724	midas_s_33808	0	0	0	100	100	100	100	100	0	100	0	0	0	100	100	100	100	100	100
Bacteria	Actinobacteriota	Actinobacteria	Micrococcales	Dermatophilaceae	midas_g_724	midas_s_37584	0	0	0	100	100	100	100	100	0	100	100	100	100	100	100	100	100	100	100
Bacteria	Actinobacteriota	Actinobacteria	Micrococcales	Dermatophilaceae	midas_g_724	midas_s_47167	0	0	0	100	100	0	0	100	0	100	100	100	100	0	100	100	100	100	100
Bacteria	Actinobacteriota	Actinobacteria	Micrococcales	Dermatophilaceae	midas_g_724	midas_s_50039	0	0	0	100	100	100	100	100	0	100	0	0	0	100	100	100	100	100	100
Bacteria	Actinobacteriota	Actinobacteria	Micrococcales	Dermatophilaceae	midas_g_724	midas_s_57609	0	0	0	100	100	100	100	100	0	100	100	100	100	100	100	100	100	100	100
Bacteria	Actinobacteriota	Actinobacteria	Micrococcales	Dermatophilaceae	midas_g_724	midas_s_5871	0	0	0	100	100	0	0	100	0	100	100	100	100	0	100	100	100	100	100
Bacteria	Actinobacteriota	Actinobacteria	Micrococcales	Dermatophilaceae	midas_g_724	midas_s_58795	0	0	0	100	100	100	100	100	0	100	100	100	100	100	100	100	100	100	100
Bacteria	Actinobacteriota	Actinobacteria	Micrococcales	Dermatophilaceae	midas_g_724	midas_s_64895	0	0	0	100	100	0	0	100	0	100	100	100	100	0	100	100	100	100	100
Bacteria	Actinobacteriota	Actinobacteria	Micrococcales	Dermatophilaceae	midas_g_724	midas_s_724	0	0	0	100	100	100	100	100	0	100	0	0	0	100	100	100	100	100	100
Bacteria	Actinobacteriota	Actinobacteria	Micrococcales	Dermatophilaceae	midas_g_724	midas_s_725	0	0	0	100	100	0	0	100	0	100	100	100	100	0	100	100	100	100	100
Bacteria	Actinobacteriota	Actinobacteria	Micrococcales	Dermatophilaceae	midas_g_724	midas_s_7293	0	0	0	100	100	100	100	100	0	100	0	0	0	100	100	100	100	100	100
Bacteria	Actinobacteriota	Actinobacteria	Micrococcales	Dermatophilaceae	midas_g_724	midas_s_830	0	0	0	100	100	100	100	100	0	100	100	100	100	100	100	100	100	100	100
Bacteria	Actinobacteriota	Actinobacteria	Micrococcales	Dermatophilaceae	midas_g_724	midas_s_84913	0	0	0	100	100	100	100	100	0	100	0	0	0	100	100	100	100	100	100
Bacteria	Actinobacteriota	Actinobacteria	Micrococcales	Dermatophilaceae	midas_g_724	midas_s_8762	0	0	0	100	100	100	100	100	0	100	100	100	100	100	100	100	100	100	100
Bacteria	Actinobacteriota	Actinobacteria	Micrococcales	Dermatophilaceae	midas_g_739	midas_s_7110	0	0	0	100	100	100	100	100	0	100	100	100	100	100	100	100	100	100	100
Bacteria	Actinobacteriota	Actinobacteria	Micrococcales	Dermatophilaceae	midas_g_739	midas_s_739	0	0	0	100	100	100	100	100	0	100	100	100	100	100	100	100	100	100	100
Bacteria	Actinobacteriota	Actinobacteria	Micrococcales	Dermatophilaceae	midas_g_739	midas_s_8771	0	0	0	100	100	0	0	100	0	100	100	100	100	0	100	100	100	100	100
Bacteria	Actinobacteriota	Actinobacteria	Micrococcales	Dermatophilaceae	Mobilicoccus	midas_s_25172	0	0	0	100	100	100	100	100	0	100	100	100	100	100	100	100	100	100	100
Bacteria	Actinobacteriota	Actinobacteria	Micrococcales	Dermatophilaceae	Piscicoccus	midas_s_46454	0	0	0	100	100	100	100	100	0	100	100	100	100	100	100	100	100	100	100
Bacteria	Actinobacteriota	Actinobacteria	Micrococcales	Dermatophilaceae	Piscicoccus	midas_s_5023	0	0	0	100	100	100	100	100	0	100	100	100	100	100	100	100	100	100	100
Bacteria	Actinobacteriota	Actinobacteria	Micrococcales	Dermatophilaceae	Piscicoccus	midas_s_89175	0	0	0	100	100	100	100	100	0	100	100	100	100	100	100	100	100	100	100
Bacteria	Actinobacteriota	Actinobacteria	Micrococcales	Dermatophilaceae	Piscicoccus	Piscicoccus_intestinalis	0	0	0	100	100	100	100	100	0	100	100	100	100	100	100	100	100	100	100
Bacteria	Actinobacteriota	Actinobacteria	Micrococcales	Intrasporangiaceae	Arsenicicoccus	Arsenicicoccus_piscis	0	0	0	100	100	100	100	100	0	100	100	100	100	100	100	100	100	100	100
Bacteria	Actinobacteriota	Actinobacteria	Micrococcales	Intrasporangiaceae	Humibacillus	Humibacillus_xanthopallidus	0	0	0	100	100	100	100	100	0	100	100	100	100	100	100	100	100	100	100
Bacteria	Actinobacteriota	Actinobacteria	Micrococcales	Intrasporangiaceae	Janibacter	midas_s_24178	0	0	0	100	100	100	100	100	0	100	100	100	100	100	100	100	100	100	100
Bacteria	Actinobacteriota	Actinobacteria	Micrococcales	Intrasporangiaceae	Janibacter	midas_s_47632	0	0	0	100	100	100	100	100	0	100	100	100	100	100	100	100	100	100	100
Bacteria	Actinobacteriota	Actinobacteria	Micrococcales	Intrasporangiaceae	Knoellia	Knoellia_locipacati	0	0	0	100	100	100	100	100	0	100	0	0	0	100	100	100	100	100	100
Bacteria	Actinobacteriota	Actinobacteria	Micrococcales	Intrasporangiaceae	Lapillicoccus	midas_s_24208	0	0	0	100	100	100	100	100	0	100	100	100	100	100	100	100	100	100	100
Bacteria	Actinobacteriota	Actinobacteria	Micrococcales	Intrasporangiaceae	midas_g_99	midas_s_114531	0	0	0	100	100	100	100	100	0	100	100	100	100	100	100	100	100	100	100
Bacteria	Actinobacteriota	Actinobacteria	Micrococcales	Intrasporangiaceae	midas_g_99	midas_s_18608	0	0	0	100	100	100	100	100	0	100	100	100	100	100	100	100	100	100	100
Bacteria	Actinobacteriota	Actinobacteria	Micrococcales	Intrasporangiaceae	midas_g_99	midas_s_99	0	0	0	100	100	100	100	100	0	100	100	100	100	100	100	100	100	100	100
Bacteria	Actinobacteriota	Actinobacteria	Micrococcales	Intrasporangiaceae	Ornithinibacter	midas_s_82690	0	0	0	100	100	100	100	100	0	100	100	100	100	100	100	100	100	100	100
Bacteria	Actinobacteriota	Actinobacteria	Micrococcales	Intrasporangiaceae	Ornithinimicrobium	midas_s_84348	0	0	0	100	100	100	100	100	0	100	100	100	100	100	100	100	100	100	100
Bacteria	Actinobacteriota	Actinobacteria	Micrococcales	Intrasporangiaceae	Pedococcus-Phycicoccus	midas_s_35976	0	0	0	100	100	100	100	100	0	100	100	0	100	100	100	100	100	100	100
Bacteria	Actinobacteriota	Actinobacteria	Micrococcales	Intrasporangiaceae	Pedococcus-Phycicoccus	midas_s_68386	0	0	0	100	100	100	100	100	0	100	100	100	100	100	100	100	100	100	100
Bacteria	Actinobacteriota	Actinobacteria	Micrococcales	Intrasporangiaceae	Tetrasphaera	midas_s_110727	0	0	0	100	100	100	100	100	0	100	100	100	100	100	100	100	100	100	100
Bacteria	Actinobacteriota	Actinobacteria	Micrococcales	Intrasporangiaceae	Tetrasphaera	midas_s_112248	0	0	0	100	100	100	100	100	0	100	100	100	100	100	100	100	100	100	100
Bacteria	Actinobacteriota	Actinobacteria	Micrococcales	Intrasporangiaceae	Tetrasphaera	midas_s_114760	0	0	0	100	100	0	0	100	0	100	100	100	100	0	100	100	100	100	100
Bacteria	Actinobacteriota	Actinobacteria	Micrococcales	Intrasporangiaceae	Tetrasphaera	midas_s_119153	0	0	0	100	100	100	100	100	0	100	100	100	100	100	100	100	100	100	100
Bacteria	Actinobacteriota	Actinobacteria	Micrococcales	Intrasporangiaceae	Tetrasphaera	midas_s_1378	0	0	0	100	100	100	100	100	0	100	100	100	100	100	100	100	100	100	100
Bacteria	Actinobacteriota	Actinobacteria	Micrococcales	Intrasporangiaceae	Tetrasphaera	midas_s_1404	0	0	0	100	100	100	100	100	0	100	100	100	100	100	100	100	100	100	100
Bacteria	Actinobacteriota	Actinobacteria	Micrococcales	Intrasporangiaceae	Tetrasphaera	midas_s_15236	0	0	0	100	100	100	100	100	0	100	0	0	0	100	100	100	100	100	100
Bacteria	Actinobacteriota	Actinobacteria	Micrococcales	Intrasporangiaceae	Tetrasphaera	midas_s_17548	0	0	0	100	100	100	100	100	0	100	100	100	100	100	100	100	100	100	100
Bacteria	Actinobacteriota	Actinobacteria	Micrococcales	Intrasporangiaceae	Tetrasphaera	midas_s_17850	0	0	0	100	100	100	100	100	0	100	100	100	100	100	100	100	100	100	100
Bacteria	Actinobacteriota	Actinobacteria	Micrococcales	Intrasporangiaceae	Tetrasphaera	midas_s_220	0	0	0	100	100	100	100	100	0	100	0	0	0	100	100	100	100	100	100
Bacteria	Actinobacteriota	Actinobacteria	Micrococcales	Intrasporangiaceae	Tetrasphaera	midas_s_27671	0	0	0	100	100	100	100	100	0	100	100	100	100	100	100	100	100	100	100
Bacteria	Actinobacteriota	Actinobacteria	Micrococcales	Intrasporangiaceae	Tetrasphaera	midas_s_28051	0	0	0	100	100	100	100	100	0	100	100	100	100	100	100	100	100	100	100
Bacteria	Actinobacteriota	Actinobacteria	Micrococcales	Intrasporangiaceae	Tetrasphaera	midas_s_299	0	0	0	100	100	100	100	100	0	100	100	100	100	100	100	100	100	100	100
Bacteria	Actinobacteriota	Actinobacteria	Micrococcales	Intrasporangiaceae	Tetrasphaera	midas_s_30821	0	0	0	100	100	100	100	100	0	100	100	100	100	100	100	100	100	100	100
Bacteria	Actinobacteriota	Actinobacteria	Micrococcales	Intrasporangiaceae	Tetrasphaera	midas_s_328	0	0	0	100	100	100	100	100	0	100	100	20	100	100	100	100	100	100	100
Bacteria	Actinobacteriota	Actinobacteria	Micrococcales	Intrasporangiaceae	Tetrasphaera	midas_s_35242	0	0	0	100	100	100	100	100	0	100	100	100	100	100	100	100	100	100	100
Bacteria	Actinobacteriota	Actinobacteria	Micrococcales	Intrasporangiaceae	Tetrasphaera	midas_s_35598	0	0	0	100	100	100	100	100	0	100	100	100	100	100	100	100	100	100	100
Bacteria	Actinobacteriota	Actinobacteria	Micrococcales	Intrasporangiaceae	Tetrasphaera	midas_s_4011	0	0	0	100	100	100	100	100	0	100	100	100	100	100	100	100	100	100	100
Bacteria	Actinobacteriota	Actinobacteria	Micrococcales	Intrasporangiaceae	Tetrasphaera	midas_s_44283	0	0	0	100	100	100	100	100	0	100	100	100	100	100	100	100	100	100	100
Bacteria	Actinobacteriota	Actinobacteria	Micrococcales	Intrasporangiaceae	Tetrasphaera	midas_s_45	0	0	0	100	100	100	100	100	0	100	100	100	100	100	100	100	100	100	100
Bacteria	Actinobacteriota	Actinobacteria	Micrococcales	Intrasporangiaceae	Tetrasphaera	midas_s_469	0	0	0	100	100	100	100	100	0	100	100	100	100	100	100	100	100	100	100
Bacteria	Actinobacteriota	Actinobacteria	Micrococcales	Intrasporangiaceae	Tetrasphaera	midas_s_472	0	0	0	100	100	100	100	100	0	100	100	100	100	100	100	100	100	100	100
Bacteria	Actinobacteriota	Actinobacteria	Micrococcales	Intrasporangiaceae	Tetrasphaera	midas_s_5	0	0	0	100	100	98.7013	98.7013	100	0	100	100	100	100	98.7013	100	100	100	100	100
Bacteria	Actinobacteriota	Actinobacteria	Micrococcales	Intrasporangiaceae	Tetrasphaera	midas_s_51646	0	0	0	100	100	100	100	100	0	100	100	100	100	100	100	100	100	100	100
Bacteria	Actinobacteriota	Actinobacteria	Micrococcales	Intrasporangiaceae	Tetrasphaera	midas_s_544	0	0	0	100	100	100	100	100	0	100	100	100	100	100	100	100	100	100	100
Bacteria	Actinobacteriota	Actinobacteria	Micrococcales	Intrasporangiaceae	Tetrasphaera	midas_s_5540	0	0	0	100	100	100	100	100	0	100	100	100	100	100	100	100	100	100	100
Bacteria	Actinobacteriota	Actinobacteria	Micrococcales	Intrasporangiaceae	Tetrasphaera	midas_s_5776	0	0	0	100	100	100	100	100	0	100	100	100	100	100	100	100	100	100	100
Bacteria	Actinobacteriota	Actinobacteria	Micrococcales	Intrasporangiaceae	Tetrasphaera	midas_s_6115	0	0	0	100	100	100	100	100	0	100	0	0	0	100	100	100	100	100	100
Bacteria	Actinobacteriota	Actinobacteria	Micrococcales	Intrasporangiaceae	Tetrasphaera	midas_s_63041	0	0	0	100	100	100	100	100	0	100	100	100	100	100	100	100	100	100	100
Bacteria	Actinobacteriota	Actinobacteria	Micrococcales	Intrasporangiaceae	Tetrasphaera	midas_s_67924	0	0	0	100	100	100	100	100	0	100	100	100	100	100	100	100	100	100	100
Bacteria	Actinobacteriota	Actinobacteria	Micrococcales	Intrasporangiaceae	Tetrasphaera	midas_s_7982	0	0	0	100	100	100	100	100	0	100	100	100	100	100	100	100	100	100	100
Bacteria	Actinobacteriota	Actinobacteria	Micrococcales	Intrasporangiaceae	Tetrasphaera	Tetrasphaera_australiensis	0	0	0	100	100	100	100	100	0	100	100	100	100	100	100	100	100	100	100
Bacteria	Actinobacteriota	Actinobacteria	Micrococcales	Intrasporangiaceae	Tetrasphaera	Tetrasphaera_elongata	0	0	0	100	100	100	100	100	0	100	100	100	100	100	100	100	100	100	100
Bacteria	Actinobacteriota	Actinobacteria	Micrococcales	Intrasporangiaceae	Tetrasphaera	Tetrasphaera_japonica	0	0	0	100	100	100	100	100	0	100	100	100	100	100	100	100	100	100	100
Bacteria	Actinobacteriota	Actinobacteria	Micrococcales	Intrasporangiaceae	Tetrasphaera	Tetrasphaera_jenkinsii	0	0	0	100	100	100	100	100	0	100	100	100	100	100	100	100	100	100	100
Bacteria	Actinobacteriota	Actinobacteria	Micrococcales	Intrasporangiaceae	Tetrasphaera	Tetrasphaera_vanveenii	0	0	0	100	100	100	100	100	0	100	100	100	100	100	100	100	100	100	100
Bacteria	Actinobacteriota	Actinobacteria	Micrococcales	Intrasporangiaceae	Tetrasphaera	Tetrasphaera_veronensis	0	0	0	100	100	100	100	100	0	100	100	100	100	100	100	100	100	100	100
Bacteria	Actinobacteriota	Actinobacteria	Micrococcales	Microbacteriaceae	Agreia	midas_s_7429	0	0	0	100	100	100	100	100	0	100	100	100	100	100	100	100	100	100	100
Bacteria	Actinobacteriota	Actinobacteria	Micrococcales	Microbacteriaceae	Agrococcus	midas_s_56829	0	0	0	100	100	0	100	0	0	0	0	0	0	0	100	0	0	0	0
Bacteria	Actinobacteriota	Actinobacteria	Micrococcales	Microbacteriaceae	Aurantimicrobium	Aurantimicrobium_minutum	0	0	0	100	100	100	100	100	0	100	100	100	100	100	100	100	100	100	100
Bacteria	Actinobacteriota	Actinobacteria	Micrococcales	Microbacteriaceae	Aurantimicrobium	midas_s_74901	0	0	0	100	100	100	100	100	0	100	100	100	100	100	100	100	100	100	100
Bacteria	Actinobacteriota	Actinobacteria	Micrococcales	Microbacteriaceae	Ca_Aquiluna	midas_s_115340	0	0	0	100	100	100	100	100	0	100	100	100	100	100	100	100	100	100	100
Bacteria	Actinobacteriota	Actinobacteria	Micrococcales	Microbacteriaceae	Chryseoglobus	Chryseoglobus_frigidaquae	0	0	0	100	100	100	100	100	0	100	100	100	100	100	100	100	100	100	100
Bacteria	Actinobacteriota	Actinobacteria	Micrococcales	Microbacteriaceae	Chryseoglobus	midas_s_29304	0	0	0	100	100	100	100	100	0	100	100	100	100	100	100	100	100	100	100
Bacteria	Actinobacteriota	Actinobacteria	Micrococcales	Microbacteriaceae	Chryseoglobus	midas_s_61188	0	0	0	100	100	100	100	100	0	100	100	100	100	100	100	100	100	100	100
Bacteria	Actinobacteriota	Actinobacteria	Micrococcales	Microbacteriaceae	Cryobacterium	Cryobacterium_mesophilum	0	0	0	100	100	100	100	100	0	100	100	100	100	100	100	100	100	100	100
Bacteria	Actinobacteriota	Actinobacteria	Micrococcales	Microbacteriaceae	Cryobacterium	midas_s_55048	0	0	0	100	100	100	100	100	0	100	100	100	100	100	100	100	100	100	100
Bacteria	Actinobacteriota	Actinobacteria	Micrococcales	Microbacteriaceae	Cryobacterium	midas_s_58958	0	0	0	100	100	100	100	100	0	100	100	100	100	100	100	100	100	100	100
Bacteria	Actinobacteriota	Actinobacteria	Micrococcales	Microbacteriaceae	Cryobacterium	midas_s_8107	0	0	0	100	100	100	100	100	0	100	100	100	100	100	100	100	100	100	100
Bacteria	Actinobacteriota	Actinobacteria	Micrococcales	Microbacteriaceae	Curtobacterium	midas_s_71672	0	0	0	100	100	100	100	100	0	100	100	100	100	100	100	100	100	100	100
Bacteria	Actinobacteriota	Actinobacteria	Micrococcales	Microbacteriaceae	Diaminobutyricimonas	midas_s_24431	0	0	0	100	100	100	100	100	0	100	0	0	0	100	100	100	100	100	100
Bacteria	Actinobacteriota	Actinobacteria	Micrococcales	Microbacteriaceae	Diaminobutyricimonas	midas_s_36442	0	0	0	100	100	100	100	100	0	100	0	0	0	100	100	100	100	100	100
Bacteria	Actinobacteriota	Actinobacteria	Micrococcales	Microbacteriaceae	Diaminobutyricimonas	midas_s_42861	0	0	0	100	100	100	100	100	0	100	0	0	0	100	100	100	100	100	100
Bacteria	Actinobacteriota	Actinobacteria	Micrococcales	Microbacteriaceae	Diaminobutyricimonas	midas_s_5901	0	0	0	100	100	100	100	100	0	100	0	0	0	100	100	100	100	100	100
Bacteria	Actinobacteriota	Actinobacteria	Micrococcales	Microbacteriaceae	Diaminobutyricimonas	midas_s_73622	0	0	0	100	100	100	100	100	0	100	0	0	0	100	100	100	100	100	100
Bacteria	Actinobacteriota	Actinobacteria	Micrococcales	Microbacteriaceae	Frigoribacterium	midas_s_1835	0	0	0	100	100	100	100	100	0	100	100	100	100	100	100	100	100	100	100
Bacteria	Actinobacteriota	Actinobacteria	Micrococcales	Microbacteriaceae	Frigoribacterium	midas_s_61690	0	0	0	100	100	100	100	100	0	100	100	100	100	100	100	100	100	100	100
Bacteria	Actinobacteriota	Actinobacteria	Micrococcales	Microbacteriaceae	Galbitalea	Galbitalea_soli	0	0	0	100	100	100	100	100	0	100	100	100	100	100	100	100	100	100	100
Bacteria	Actinobacteriota	Actinobacteria	Micrococcales	Microbacteriaceae	Galbitalea	midas_s_13026	0	0	0	100	100	100	100	100	0	100	100	100	100	100	100	100	100	100	100
Bacteria	Actinobacteriota	Actinobacteria	Micrococcales	Microbacteriaceae	Galbitalea	midas_s_1473	0	0	0	100	100	100	100	100	0	100	100	100	100	100	100	100	100	100	100
Bacteria	Actinobacteriota	Actinobacteria	Micrococcales	Microbacteriaceae	Homoserinibacter	midas_s_48963	0	0	0	100	100	100	100	100	0	100	100	100	100	100	100	100	100	100	100
Bacteria	Actinobacteriota	Actinobacteria	Micrococcales	Microbacteriaceae	Humibacter	midas_s_88731	0	0	0	100	100	100	100	100	0	100	100	100	100	100	100	100	100	100	100
Bacteria	Actinobacteriota	Actinobacteria	Micrococcales	Microbacteriaceae	Klugiella	midas_s_50389	0	0	0	100	100	100	100	100	0	100	100	100	100	100	100	100	100	100	100
Bacteria	Actinobacteriota	Actinobacteria	Micrococcales	Microbacteriaceae	Leifsonia	Microterricola_gilva	0	0	0	100	100	100	100	100	0	100	100	100	100	100	100	100	100	100	100
Bacteria	Actinobacteriota	Actinobacteria	Micrococcales	Microbacteriaceae	Leifsonia	midas_s_16432	0	0	0	0	0	100	100	100	0	100	100	0	100	100	0	0	0	0	100
Bacteria	Actinobacteriota	Actinobacteria	Micrococcales	Microbacteriaceae	Leifsonia	midas_s_31454	0	0	0	100	100	100	100	100	0	100	100	0	100	100	100	100	100	100	100
Bacteria	Actinobacteriota	Actinobacteria	Micrococcales	Microbacteriaceae	Leifsonia	midas_s_36141	0	0	0	0	0	100	100	100	0	100	100	0	100	100	0	0	0	0	100
Bacteria	Actinobacteriota	Actinobacteria	Micrococcales	Microbacteriaceae	Leifsonia	midas_s_39832	0	0	0	100	100	50	50	100	0	100	100	100	100	50	100	100	100	100	100
Bacteria	Actinobacteriota	Actinobacteria	Micrococcales	Microbacteriaceae	Leifsonia	midas_s_4926	0	0	0	100	100	100	100	100	0	100	100	100	100	100	100	100	100	100	100
Bacteria	Actinobacteriota	Actinobacteria	Micrococcales	Microbacteriaceae	Leifsonia	midas_s_57868	0	0	0	100	100	100	100	100	0	100	100	100	100	100	100	100	100	100	100
Bacteria	Actinobacteriota	Actinobacteria	Micrococcales	Microbacteriaceae	Leifsonia	midas_s_62459	0	0	0	100	100	100	100	100	0	100	100	100	100	100	100	100	100	100	100
Bacteria	Actinobacteriota	Actinobacteria	Micrococcales	Microbacteriaceae	Leifsonia	midas_s_8236	0	0	0	100	100	100	100	100	0	100	100	100	100	100	100	100	100	100	100
Bacteria	Actinobacteriota	Actinobacteria	Micrococcales	Microbacteriaceae	Leucobacter	Leucobacter_chromiireducens	0	0	0	100	100	100	100	100	0	100	100	100	100	100	100	100	100	100	100
Bacteria	Actinobacteriota	Actinobacteria	Micrococcales	Microbacteriaceae	Leucobacter	Leucobacter_denitrificans	0	0	0	100	100	100	100	100	0	100	100	100	100	100	100	100	100	100	100
Bacteria	Actinobacteriota	Actinobacteria	Micrococcales	Microbacteriaceae	Leucobacter	Leucobacter_komagatae	0	0	0	100	100	100	100	100	0	100	100	100	100	100	100	100	100	100	100
Bacteria	Actinobacteriota	Actinobacteria	Micrococcales	Microbacteriaceae	Leucobacter	midas_s_112703	0	0	0	100	100	100	100	100	0	100	100	100	100	100	100	100	100	100	100
Bacteria	Actinobacteriota	Actinobacteria	Micrococcales	Microbacteriaceae	Leucobacter	midas_s_114899	0	0	0	100	100	100	100	100	0	100	100	100	100	100	100	100	100	100	100
Bacteria	Actinobacteriota	Actinobacteria	Micrococcales	Microbacteriaceae	Leucobacter	midas_s_115451	0	0	0	100	100	100	100	100	0	100	100	100	100	100	100	100	100	100	100
Bacteria	Actinobacteriota	Actinobacteria	Micrococcales	Microbacteriaceae	Leucobacter	midas_s_115691	0	0	0	100	100	100	100	100	0	100	100	100	100	100	100	100	100	100	100
Bacteria	Actinobacteriota	Actinobacteria	Micrococcales	Microbacteriaceae	Leucobacter	midas_s_116595	0	0	0	100	100	100	100	100	0	100	100	100	100	100	100	100	100	100	100
Bacteria	Actinobacteriota	Actinobacteria	Micrococcales	Microbacteriaceae	Leucobacter	midas_s_11924	0	0	0	100	100	100	100	100	0	100	100	100	100	100	100	100	100	100	100
Bacteria	Actinobacteriota	Actinobacteria	Micrococcales	Microbacteriaceae	Leucobacter	midas_s_120312	0	0	0	100	100	100	100	100	0	100	100	100	100	100	100	100	100	100	100
Bacteria	Actinobacteriota	Actinobacteria	Micrococcales	Microbacteriaceae	Leucobacter	midas_s_128	0	0	0	100	100	100	100	100	0	100	100	100	100	100	100	100	100	100	100
Bacteria	Actinobacteriota	Actinobacteria	Micrococcales	Microbacteriaceae	Leucobacter	midas_s_17500	0	0	0	100	100	100	100	100	0	100	100	100	100	100	100	100	100	100	100
Bacteria	Actinobacteriota	Actinobacteria	Micrococcales	Microbacteriaceae	Leucobacter	midas_s_19058	0	0	0	100	100	100	100	100	0	100	100	100	100	100	100	100	100	100	100
Bacteria	Actinobacteriota	Actinobacteria	Micrococcales	Microbacteriaceae	Leucobacter	midas_s_19534	0	0	0	100	100	100	100	100	0	100	100	100	100	100	100	100	100	100	100
Bacteria	Actinobacteriota	Actinobacteria	Micrococcales	Microbacteriaceae	Leucobacter	midas_s_20270	0	0	0	100	100	100	100	100	0	100	100	100	100	100	100	100	100	100	100
Bacteria	Actinobacteriota	Actinobacteria	Micrococcales	Microbacteriaceae	Leucobacter	midas_s_20485	0	0	0	100	100	100	100	100	0	100	100	100	100	100	100	100	100	100	100
Bacteria	Actinobacteriota	Actinobacteria	Micrococcales	Microbacteriaceae	Leucobacter	midas_s_20638	0	0	0	100	100	100	100	100	0	100	100	100	100	100	100	100	100	100	100
Bacteria	Actinobacteriota	Actinobacteria	Micrococcales	Microbacteriaceae	Leucobacter	midas_s_22670	0	0	0	100	100	100	100	100	0	100	100	100	100	100	100	100	100	100	100
Bacteria	Actinobacteriota	Actinobacteria	Micrococcales	Microbacteriaceae	Leucobacter	midas_s_23840	0	0	0	100	100	100	100	100	0	100	100	100	100	100	100	100	100	100	100
Bacteria	Actinobacteriota	Actinobacteria	Micrococcales	Microbacteriaceae	Leucobacter	midas_s_25598	0	0	0	100	100	100	100	100	0	100	100	100	100	100	100	100	100	100	100
Bacteria	Actinobacteriota	Actinobacteria	Micrococcales	Microbacteriaceae	Leucobacter	midas_s_27885	0	0	0	100	100	100	100	100	0	100	100	100	100	100	100	100	100	100	100
Bacteria	Actinobacteriota	Actinobacteria	Micrococcales	Microbacteriaceae	Leucobacter	midas_s_28986	0	0	0	100	100	100	100	100	0	100	100	100	100	100	100	100	100	100	100
Bacteria	Actinobacteriota	Actinobacteria	Micrococcales	Microbacteriaceae	Leucobacter	midas_s_30863	0	0	0	100	100	100	100	100	0	100	100	100	100	100	100	100	100	100	100
Bacteria	Actinobacteriota	Actinobacteria	Micrococcales	Microbacteriaceae	Leucobacter	midas_s_32272	0	0	0	100	100	100	100	100	0	100	100	100	100	100	100	100	100	100	100
Bacteria	Actinobacteriota	Actinobacteria	Micrococcales	Microbacteriaceae	Leucobacter	midas_s_3332	0	0	0	100	100	100	100	100	0	100	100	100	100	100	100	100	100	100	100
Bacteria	Actinobacteriota	Actinobacteria	Micrococcales	Microbacteriaceae	Leucobacter	midas_s_33512	0	0	0	100	100	100	100	100	0	100	100	100	100	100	100	100	100	100	100
Bacteria	Actinobacteriota	Actinobacteria	Micrococcales	Microbacteriaceae	Leucobacter	midas_s_35194	0	0	0	100	100	100	100	100	0	100	100	100	100	100	100	100	100	100	100
Bacteria	Actinobacteriota	Actinobacteria	Micrococcales	Microbacteriaceae	Leucobacter	midas_s_3805	0	0	0	100	100	100	100	100	0	100	100	100	100	100	100	100	100	100	100
Bacteria	Actinobacteriota	Actinobacteria	Micrococcales	Microbacteriaceae	Leucobacter	midas_s_3890	0	0	0	100	100	100	100	100	0	100	100	100	100	100	100	100	100	100	100
Bacteria	Actinobacteriota	Actinobacteria	Micrococcales	Microbacteriaceae	Leucobacter	midas_s_40531	0	0	0	100	100	100	100	100	0	100	100	100	100	100	100	100	100	100	100
Bacteria	Actinobacteriota	Actinobacteria	Micrococcales	Microbacteriaceae	Leucobacter	midas_s_40762	0	0	0	100	100	100	100	100	0	100	100	100	100	100	100	100	100	100	100
Bacteria	Actinobacteriota	Actinobacteria	Micrococcales	Microbacteriaceae	Leucobacter	midas_s_47001	0	0	0	100	100	100	100	100	0	100	100	100	100	100	100	100	100	100	100
Bacteria	Actinobacteriota	Actinobacteria	Micrococcales	Microbacteriaceae	Leucobacter	midas_s_47641	0	0	0	100	100	100	100	100	0	100	100	100	100	100	100	100	100	100	100
Bacteria	Actinobacteriota	Actinobacteria	Micrococcales	Microbacteriaceae	Leucobacter	midas_s_50558	0	0	0	100	100	100	100	100	0	100	100	100	100	100	100	100	100	100	100
Bacteria	Actinobacteriota	Actinobacteria	Micrococcales	Microbacteriaceae	Leucobacter	midas_s_50578	0	0	0	100	100	100	100	100	0	100	100	100	100	100	100	100	100	100	100
Bacteria	Actinobacteriota	Actinobacteria	Micrococcales	Microbacteriaceae	Leucobacter	midas_s_53581	0	0	0	100	100	100	100	100	0	100	100	100	100	100	100	100	100	100	100
Bacteria	Actinobacteriota	Actinobacteria	Micrococcales	Microbacteriaceae	Leucobacter	midas_s_54288	0	0	0	100	100	100	100	100	0	100	100	100	100	100	100	100	100	100	100
Bacteria	Actinobacteriota	Actinobacteria	Micrococcales	Microbacteriaceae	Leucobacter	midas_s_54381	0	0	0	100	100	100	100	100	0	100	100	100	100	100	100	100	100	100	100
Bacteria	Actinobacteriota	Actinobacteria	Micrococcales	Microbacteriaceae	Leucobacter	midas_s_55557	0	0	0	100	100	100	100	100	0	100	100	100	100	100	100	100	100	100	100
Bacteria	Actinobacteriota	Actinobacteria	Micrococcales	Microbacteriaceae	Leucobacter	midas_s_56535	0	0	0	100	100	100	100	100	0	100	100	100	100	100	100	100	100	100	100
Bacteria	Actinobacteriota	Actinobacteria	Micrococcales	Microbacteriaceae	Leucobacter	midas_s_58592	0	0	0	100	100	100	100	100	0	100	100	100	100	100	100	100	100	100	100
Bacteria	Actinobacteriota	Actinobacteria	Micrococcales	Microbacteriaceae	Leucobacter	midas_s_59289	0	0	0	100	100	100	100	100	0	100	100	100	100	100	100	100	100	100	100
Bacteria	Actinobacteriota	Actinobacteria	Micrococcales	Microbacteriaceae	Leucobacter	midas_s_60897	0	0	0	100	100	100	100	100	0	100	100	100	100	100	100	100	100	100	100
Bacteria	Actinobacteriota	Actinobacteria	Micrococcales	Microbacteriaceae	Leucobacter	midas_s_61745	0	0	0	100	100	100	100	100	0	100	100	100	100	100	100	100	100	100	100
Bacteria	Actinobacteriota	Actinobacteria	Micrococcales	Microbacteriaceae	Leucobacter	midas_s_61884	0	0	0	100	100	100	100	100	0	100	100	100	100	100	100	100	100	100	100
Bacteria	Actinobacteriota	Actinobacteria	Micrococcales	Microbacteriaceae	Leucobacter	midas_s_62684	0	0	0	100	100	100	100	100	0	100	100	100	100	100	100	100	100	100	100
Bacteria	Actinobacteriota	Actinobacteria	Micrococcales	Microbacteriaceae	Leucobacter	midas_s_62769	0	0	0	100	100	100	100	100	0	100	100	100	100	100	100	100	100	100	100
Bacteria	Actinobacteriota	Actinobacteria	Micrococcales	Microbacteriaceae	Leucobacter	midas_s_63714	0	0	0	100	100	100	100	100	0	100	100	100	100	100	100	100	100	100	100
Bacteria	Actinobacteriota	Actinobacteria	Micrococcales	Microbacteriaceae	Leucobacter	midas_s_6376	0	0	0	100	100	100	100	100	0	100	100	100	100	100	100	100	100	100	100
Bacteria	Actinobacteriota	Actinobacteria	Micrococcales	Microbacteriaceae	Leucobacter	midas_s_63915	0	0	0	100	100	100	100	100	0	100	100	100	100	100	100	100	100	100	100
Bacteria	Actinobacteriota	Actinobacteria	Micrococcales	Microbacteriaceae	Leucobacter	midas_s_6423	0	0	0	100	100	100	100	100	0	100	100	100	100	100	100	100	100	100	100
Bacteria	Actinobacteriota	Actinobacteria	Micrococcales	Microbacteriaceae	Leucobacter	midas_s_64901	0	0	0	100	100	100	100	100	0	100	100	100	100	100	100	100	100	100	100
Bacteria	Actinobacteriota	Actinobacteria	Micrococcales	Microbacteriaceae	Leucobacter	midas_s_66811	0	0	0	100	100	100	100	100	0	100	100	100	100	100	100	100	100	100	100
Bacteria	Actinobacteriota	Actinobacteria	Micrococcales	Microbacteriaceae	Leucobacter	midas_s_66857	0	0	0	100	100	100	100	100	0	100	100	100	100	100	100	100	100	100	100
Bacteria	Actinobacteriota	Actinobacteria	Micrococcales	Microbacteriaceae	Leucobacter	midas_s_67012	0	0	0	100	100	100	100	100	0	100	100	100	100	100	100	100	100	100	100
Bacteria	Actinobacteriota	Actinobacteria	Micrococcales	Microbacteriaceae	Leucobacter	midas_s_67372	0	0	0	100	100	100	100	100	0	100	100	100	100	100	100	100	100	100	100
Bacteria	Actinobacteriota	Actinobacteria	Micrococcales	Microbacteriaceae	Leucobacter	midas_s_68257	0	0	0	100	100	100	100	100	0	100	100	100	100	100	100	100	100	100	100
Bacteria	Actinobacteriota	Actinobacteria	Micrococcales	Microbacteriaceae	Leucobacter	midas_s_6881	0	0	0	100	100	100	100	100	0	100	100	100	100	100	100	100	100	100	100
Bacteria	Actinobacteriota	Actinobacteria	Micrococcales	Microbacteriaceae	Leucobacter	midas_s_71373	0	0	0	100	100	100	100	100	0	100	100	100	100	100	100	100	100	100	100
Bacteria	Actinobacteriota	Actinobacteria	Micrococcales	Microbacteriaceae	Leucobacter	midas_s_75680	0	0	0	100	100	100	100	100	0	100	100	100	100	100	100	100	100	100	100
Bacteria	Actinobacteriota	Actinobacteria	Micrococcales	Microbacteriaceae	Leucobacter	midas_s_79451	0	0	0	100	100	100	100	100	0	100	100	100	100	100	100	100	100	100	100
Bacteria	Actinobacteriota	Actinobacteria	Micrococcales	Microbacteriaceae	Leucobacter	midas_s_81125	0	0	0	100	100	100	100	100	0	100	100	100	100	100	100	100	100	100	100
Bacteria	Actinobacteriota	Actinobacteria	Micrococcales	Microbacteriaceae	Leucobacter	midas_s_83673	0	0	0	100	100	100	100	100	0	100	100	100	100	100	100	100	100	100	100
Bacteria	Actinobacteriota	Actinobacteria	Micrococcales	Microbacteriaceae	Leucobacter	midas_s_84865	0	0	0	100	100	100	100	100	0	100	100	100	100	100	100	100	100	100	100
Bacteria	Actinobacteriota	Actinobacteria	Micrococcales	Microbacteriaceae	Leucobacter	midas_s_84933	0	0	0	100	100	100	100	100	0	100	100	100	100	100	100	100	100	100	100
Bacteria	Actinobacteriota	Actinobacteria	Micrococcales	Microbacteriaceae	Leucobacter	midas_s_8624	0	0	0	100	100	100	100	100	0	100	100	100	100	100	100	100	100	100	100
Bacteria	Actinobacteriota	Actinobacteria	Micrococcales	Microbacteriaceae	Leucobacter	midas_s_87223	0	0	0	100	100	100	100	100	0	100	100	100	100	100	100	100	100	100	100
Bacteria	Actinobacteriota	Actinobacteria	Micrococcales	Microbacteriaceae	Leucobacter	midas_s_88959	0	0	0	100	100	100	100	100	0	100	100	100	100	100	100	100	100	100	100
Bacteria	Actinobacteriota	Actinobacteria	Micrococcales	Microbacteriaceae	Leucobacter	midas_s_89440	0	0	0	100	100	100	100	100	0	100	100	100	100	100	100	100	100	100	100
Bacteria	Actinobacteriota	Actinobacteria	Micrococcales	Microbacteriaceae	Leucobacter	midas_s_89795	0	0	0	100	100	100	100	100	0	100	100	100	100	100	100	100	100	100	100
Bacteria	Actinobacteriota	Actinobacteria	Micrococcales	Microbacteriaceae	Leucobacter	midas_s_9139	0	0	0	100	100	100	100	100	0	100	100	100	100	100	100	100	100	100	100
Bacteria	Actinobacteriota	Actinobacteria	Micrococcales	Microbacteriaceae	Luethyella	midas_s_74358	0	0	0	100	100	100	100	100	0	100	100	100	100	100	100	100	100	100	100
Bacteria	Actinobacteriota	Actinobacteria	Micrococcales	Microbacteriaceae	Lysinimonas	midas_s_2507	0	0	0	100	100	100	100	100	0	100	0	0	0	100	100	100	100	100	100
Bacteria	Actinobacteriota	Actinobacteria	Micrococcales	Microbacteriaceae	Lysinimonas	midas_s_27794	0	0	0	100	100	100	100	100	0	100	100	100	100	100	100	100	100	100	100
Bacteria	Actinobacteriota	Actinobacteria	Micrococcales	Microbacteriaceae	Lysinimonas	midas_s_60810	0	0	0	100	100	100	100	100	0	100	100	100	100	100	100	100	100	100	100
Bacteria	Actinobacteriota	Actinobacteria	Micrococcales	Microbacteriaceae	Microbacterium	Microbacterium_arborescens	0	0	0	100	100	0	100	0	0	0	0	0	0	0	100	0	0	0	0
Bacteria	Actinobacteriota	Actinobacteria	Micrococcales	Microbacteriaceae	Microbacterium	Microbacterium_azadirachtae	0	0	0	100	100	0	100	0	0	0	0	0	0	0	100	0	0	0	0
Bacteria	Actinobacteriota	Actinobacteria	Micrococcales	Microbacteriaceae	Microbacterium	Microbacterium_chocolatum	0	0	0	100	100	0	100	0	0	0	0	0	0	0	100	0	0	0	0
Bacteria	Actinobacteriota	Actinobacteria	Micrococcales	Microbacteriaceae	Microbacterium	Microbacterium_dextranolyticum	0	0	0	100	100	0	100	0	0	0	0	0	0	0	100	0	0	0	0
Bacteria	Actinobacteriota	Actinobacteria	Micrococcales	Microbacteriaceae	Microbacterium	Microbacterium_flavum	0	0	0	100	100	0	100	0	0	0	0	0	0	0	100	0	0	0	0
Bacteria	Actinobacteriota	Actinobacteria	Micrococcales	Microbacteriaceae	Microbacterium	Microbacterium_ginsengisoli	0	0	0	100	100	0	100	0	0	0	0	0	0	0	100	0	0	0	0
Bacteria	Actinobacteriota	Actinobacteria	Micrococcales	Microbacteriaceae	Microbacterium	Microbacterium_ginsengiterrae	0	0	0	100	100	0	100	0	0	0	0	0	0	0	100	0	0	0	0
Bacteria	Actinobacteriota	Actinobacteria	Micrococcales	Microbacteriaceae	Microbacterium	Microbacterium_immunditiarum	0	0	0	100	100	0	100	0	0	0	0	0	0	0	100	0	0	0	0
Bacteria	Actinobacteriota	Actinobacteria	Micrococcales	Microbacteriaceae	Microbacterium	Microbacterium_insulae	0	0	0	100	100	0	100	0	0	0	0	0	0	0	100	0	0	0	0
Bacteria	Actinobacteriota	Actinobacteria	Micrococcales	Microbacteriaceae	Microbacterium	Microbacterium_invictum	0	0	0	100	100	0	100	0	0	0	0	0	0	0	100	0	0	0	0
Bacteria	Actinobacteriota	Actinobacteria	Micrococcales	Microbacteriaceae	Microbacterium	Microbacterium_keratanolyticum	0	0	0	100	100	0	100	0	0	0	0	0	0	0	100	0	0	0	0
Bacteria	Actinobacteriota	Actinobacteria	Micrococcales	Microbacteriaceae	Microbacterium	Microbacterium_mitrae	0	0	0	100	100	0	100	0	0	0	0	0	0	0	100	0	0	0	0
Bacteria	Actinobacteriota	Actinobacteria	Micrococcales	Microbacteriaceae	Microbacterium	Microbacterium_paraoxydans	0	0	0	100	100	0	100	0	0	0	0	0	0	0	100	0	0	0	0
Bacteria	Actinobacteriota	Actinobacteria	Micrococcales	Microbacteriaceae	Microbacterium	Microbacterium_saccharophilum	0	0	0	100	100	0	100	0	0	0	0	0	0	0	100	0	0	0	0
Bacteria	Actinobacteriota	Actinobacteria	Micrococcales	Microbacteriaceae	Microbacterium	Microbacterium_suwonense	0	0	0	100	100	0	100	0	0	0	0	0	0	0	100	0	0	0	0
Bacteria	Actinobacteriota	Actinobacteria	Micrococcales	Microbacteriaceae	Microbacterium	Microbacterium_trichothecenolyticum	0	0	0	100	100	0	100	0	0	0	0	0	0	0	100	0	0	0	0
Bacteria	Actinobacteriota	Actinobacteria	Micrococcales	Microbacteriaceae	Microbacterium	Microbacterium_xylanilyticum	0	0	0	100	100	0	100	0	0	0	0	0	0	0	100	0	0	0	0
Bacteria	Actinobacteriota	Actinobacteria	Micrococcales	Microbacteriaceae	Microbacterium	midas_s_115489	0	0	0	100	100	0	100	0	0	0	0	0	0	0	100	0	0	0	0
Bacteria	Actinobacteriota	Actinobacteria	Micrococcales	Microbacteriaceae	Microbacterium	midas_s_1376	0	0	0	100	100	0	100	0	0	0	0	0	0	0	100	0	0	0	0
Bacteria	Actinobacteriota	Actinobacteria	Micrococcales	Microbacteriaceae	Microbacterium	midas_s_15953	0	0	0	100	100	0	100	0	0	0	0	0	0	0	100	0	0	0	0
Bacteria	Actinobacteriota	Actinobacteria	Micrococcales	Microbacteriaceae	Microbacterium	midas_s_1729	0	0	0	100	100	0	100	0	0	0	0	0	0	0	100	0	0	0	0
Bacteria	Actinobacteriota	Actinobacteria	Micrococcales	Microbacteriaceae	Microbacterium	midas_s_2001	0	0	0	100	100	0	100	0	0	0	0	0	0	0	100	0	0	0	0
Bacteria	Actinobacteriota	Actinobacteria	Micrococcales	Microbacteriaceae	Microbacterium	midas_s_21324	0	0	0	100	100	0	100	0	0	0	0	0	0	0	100	0	0	0	0
Bacteria	Actinobacteriota	Actinobacteria	Micrococcales	Microbacteriaceae	Microbacterium	midas_s_22043	0	0	0	100	100	0	100	0	0	0	0	0	0	0	100	0	0	0	0
Bacteria	Actinobacteriota	Actinobacteria	Micrococcales	Microbacteriaceae	Microbacterium	midas_s_22208	0	0	0	100	100	0	100	0	0	0	0	0	0	0	100	0	0	0	0
Bacteria	Actinobacteriota	Actinobacteria	Micrococcales	Microbacteriaceae	Microbacterium	midas_s_22417	0	0	0	100	100	0	100	0	0	0	0	0	0	0	100	0	0	0	0
Bacteria	Actinobacteriota	Actinobacteria	Micrococcales	Microbacteriaceae	Microbacterium	midas_s_2429	0	0	0	100	100	0	100	0	0	0	0	0	0	0	100	0	0	0	0
Bacteria	Actinobacteriota	Actinobacteria	Micrococcales	Microbacteriaceae	Microbacterium	midas_s_2888	0	0	0	100	100	0	100	0	0	0	0	0	0	0	100	0	0	0	0
Bacteria	Actinobacteriota	Actinobacteria	Micrococcales	Microbacteriaceae	Microbacterium	midas_s_3324	0	0	0	100	100	0	100	0	0	0	0	0	0	0	100	0	0	0	0
Bacteria	Actinobacteriota	Actinobacteria	Micrococcales	Microbacteriaceae	Microbacterium	midas_s_3424	0	0	0	100	100	0	100	0	0	0	0	0	0	0	100	0	0	0	0
Bacteria	Actinobacteriota	Actinobacteria	Micrococcales	Microbacteriaceae	Microbacterium	midas_s_34867	0	0	0	100	100	0	100	0	0	0	0	0	0	0	100	0	0	0	0
Bacteria	Actinobacteriota	Actinobacteria	Micrococcales	Microbacteriaceae	Microbacterium	midas_s_37633	0	0	0	100	100	0	100	0	0	0	0	0	0	0	100	0	0	0	0
Bacteria	Actinobacteriota	Actinobacteria	Micrococcales	Microbacteriaceae	Microbacterium	midas_s_38540	0	0	0	100	100	0	100	0	0	0	0	0	0	0	100	0	0	0	0
Bacteria	Actinobacteriota	Actinobacteria	Micrococcales	Microbacteriaceae	Microbacterium	midas_s_40538	0	0	0	100	100	0	100	0	0	0	0	0	0	0	100	0	0	0	0
Bacteria	Actinobacteriota	Actinobacteria	Micrococcales	Microbacteriaceae	Microbacterium	midas_s_4119	0	0	0	100	100	0	100	0	0	0	0	0	0	0	100	0	0	0	0
Bacteria	Actinobacteriota	Actinobacteria	Micrococcales	Microbacteriaceae	Microbacterium	midas_s_41408	0	0	0	100	100	0	100	0	0	0	0	0	0	0	100	0	0	0	0
Bacteria	Actinobacteriota	Actinobacteria	Micrococcales	Microbacteriaceae	Microbacterium	midas_s_42919	0	0	0	100	100	0	100	0	0	0	0	0	0	0	100	0	0	0	0
Bacteria	Actinobacteriota	Actinobacteria	Micrococcales	Microbacteriaceae	Microbacterium	midas_s_4423	0	0	0	100	100	0	100	0	0	0	0	0	0	0	100	0	0	0	0
Bacteria	Actinobacteriota	Actinobacteria	Micrococcales	Microbacteriaceae	Microbacterium	midas_s_46147	0	0	0	100	100	0	100	0	0	0	0	0	0	0	100	0	0	0	0
Bacteria	Actinobacteriota	Actinobacteria	Micrococcales	Microbacteriaceae	Microbacterium	midas_s_4655	0	0	0	100	100	0	100	0	0	0	0	0	0	0	100	0	0	0	0
Bacteria	Actinobacteriota	Actinobacteria	Micrococcales	Microbacteriaceae	Microbacterium	midas_s_47846	0	0	0	100	100	0	100	0	0	0	0	0	0	0	100	0	0	0	0
Bacteria	Actinobacteriota	Actinobacteria	Micrococcales	Microbacteriaceae	Microbacterium	midas_s_47921	0	0	0	100	100	0	100	0	0	0	0	0	0	0	100	0	0	0	0
Bacteria	Actinobacteriota	Actinobacteria	Micrococcales	Microbacteriaceae	Microbacterium	midas_s_51306	0	0	0	100	100	0	100	0	0	0	0	0	0	0	100	0	0	0	0
Bacteria	Actinobacteriota	Actinobacteria	Micrococcales	Microbacteriaceae	Microbacterium	midas_s_5220	0	0	0	100	100	0	100	0	0	0	0	0	0	0	100	0	0	0	0
Bacteria	Actinobacteriota	Actinobacteria	Micrococcales	Microbacteriaceae	Microbacterium	midas_s_54406	0	0	0	100	100	0	100	0	0	0	0	0	0	0	100	0	0	0	0
Bacteria	Actinobacteriota	Actinobacteria	Micrococcales	Microbacteriaceae	Microbacterium	midas_s_57081	0	0	0	100	100	0	100	0	0	0	0	0	0	0	100	0	0	0	0
Bacteria	Actinobacteriota	Actinobacteria	Micrococcales	Microbacteriaceae	Microbacterium	midas_s_61331	0	0	0	100	100	0	100	0	0	0	0	0	0	0	100	0	0	0	0
Bacteria	Actinobacteriota	Actinobacteria	Micrococcales	Microbacteriaceae	Microbacterium	midas_s_62008	0	0	0	100	100	0	100	0	0	0	0	0	0	0	100	0	0	0	0
Bacteria	Actinobacteriota	Actinobacteria	Micrococcales	Microbacteriaceae	Microbacterium	midas_s_63895	0	0	0	100	100	0	100	0	0	0	0	0	0	0	100	0	0	0	0
Bacteria	Actinobacteriota	Actinobacteria	Micrococcales	Microbacteriaceae	Microbacterium	midas_s_68792	0	0	0	100	100	0	100	0	0	0	0	0	0	0	100	0	0	0	0
Bacteria	Actinobacteriota	Actinobacteria	Micrococcales	Microbacteriaceae	Microbacterium	midas_s_68854	0	0	0	100	100	0	100	0	0	0	0	0	0	0	100	0	0	0	0
Bacteria	Actinobacteriota	Actinobacteria	Micrococcales	Microbacteriaceae	Microbacterium	midas_s_6931	0	0	0	100	100	0	100	0	0	0	0	0	0	0	100	0	0	0	0
Bacteria	Actinobacteriota	Actinobacteria	Micrococcales	Microbacteriaceae	Microbacterium	midas_s_69622	0	0	0	100	100	0	100	0	0	0	0	0	0	0	100	0	0	0	0
Bacteria	Actinobacteriota	Actinobacteria	Micrococcales	Microbacteriaceae	Microbacterium	midas_s_7077	0	0	0	100	100	0	100	0	0	0	0	0	0	0	100	0	0	0	0
Bacteria	Actinobacteriota	Actinobacteria	Micrococcales	Microbacteriaceae	Microbacterium	midas_s_72843	0	0	0	100	100	0	100	0	0	0	0	0	0	0	100	0	0	0	0
Bacteria	Actinobacteriota	Actinobacteria	Micrococcales	Microbacteriaceae	Microbacterium	midas_s_7301	0	0	0	100	100	0	100	0	0	0	0	0	0	0	100	0	0	0	0
Bacteria	Actinobacteriota	Actinobacteria	Micrococcales	Microbacteriaceae	Microbacterium	midas_s_75958	0	0	0	100	100	0	100	0	0	0	0	0	0	0	100	0	0	0	0
Bacteria	Actinobacteriota	Actinobacteria	Micrococcales	Microbacteriaceae	Microbacterium	midas_s_80237	0	0	0	100	100	0	100	0	0	0	0	0	0	0	100	0	0	0	0
Bacteria	Actinobacteriota	Actinobacteria	Micrococcales	Microbacteriaceae	Microterricola	midas_s_64580	0	0	0	100	100	100	100	100	0	100	100	100	100	100	100	100	100	100	100
Bacteria	Actinobacteriota	Actinobacteria	Micrococcales	Microbacteriaceae	midas_g_1376	midas_s_26647	0	0	0	100	100	100	100	100	0	100	0	0	0	100	100	100	100	100	100
Bacteria	Actinobacteriota	Actinobacteria	Micrococcales	Microbacteriaceae	midas_g_1376	midas_s_35197	0	0	0	100	100	100	100	100	0	100	100	100	100	100	100	100	100	100	100
Bacteria	Actinobacteriota	Actinobacteria	Micrococcales	Microbacteriaceae	midas_g_1376	midas_s_57392	0	0	0	100	100	100	100	100	0	100	100	100	100	100	100	100	100	100	100
Bacteria	Actinobacteriota	Actinobacteria	Micrococcales	Microbacteriaceae	midas_g_1376	midas_s_8965	0	0	0	100	100	100	100	100	0	100	100	100	100	100	100	100	100	100	100
Bacteria	Actinobacteriota	Actinobacteria	Micrococcales	Microbacteriaceae	midas_g_1473	midas_s_48772	0	0	0	100	100	100	100	100	0	100	100	100	100	100	100	100	100	100	100
Bacteria	Actinobacteriota	Actinobacteria	Micrococcales	Microbacteriaceae	midas_g_1473	midas_s_73135	0	0	0	100	100	100	100	100	0	100	100	100	100	100	100	100	100	100	100
Bacteria	Actinobacteriota	Actinobacteria	Micrococcales	Microbacteriaceae	midas_g_1473	midas_s_86016	0	0	0	100	100	100	100	100	0	100	100	100	100	100	100	100	100	100	100
Bacteria	Actinobacteriota	Actinobacteria	Micrococcales	Microbacteriaceae	midas_g_36922	midas_s_36922	0	0	0	100	100	100	100	100	0	100	100	100	100	100	100	100	100	100	100
Bacteria	Actinobacteriota	Actinobacteria	Micrococcales	Microbacteriaceae	midas_g_50982	midas_s_58105	0	0	0	100	100	100	100	100	0	100	0	0	0	100	100	100	100	100	100
Bacteria	Actinobacteriota	Actinobacteria	Micrococcales	Microbacteriaceae	Parafrigoribacterium	midas_s_31873	0	0	0	100	100	100	100	100	0	100	100	100	100	100	100	100	100	100	100
Bacteria	Actinobacteriota	Actinobacteria	Micrococcales	Microbacteriaceae	Parafrigoribacterium	midas_s_8359	0	0	0	100	100	100	100	100	0	100	100	100	100	100	100	100	100	100	100
Bacteria	Actinobacteriota	Actinobacteria	Micrococcales	Microbacteriaceae	Pseudoclavibacter	midas_s_1164	0	0	0	100	100	100	100	100	0	100	100	100	100	100	100	100	100	100	100
Bacteria	Actinobacteriota	Actinobacteria	Micrococcales	Microbacteriaceae	Pseudoclavibacter	midas_s_69281	0	0	0	100	100	100	100	100	0	100	100	100	100	100	100	100	100	100	100
Bacteria	Actinobacteriota	Actinobacteria	Micrococcales	Microbacteriaceae	Pseudoclavibacter	midas_s_89079	0	0	0	100	100	100	100	100	0	100	100	100	100	100	100	100	100	100	100
Bacteria	Actinobacteriota	Actinobacteria	Micrococcales	Microbacteriaceae	Rathayibacter	midas_s_51330	0	0	0	100	100	100	100	100	0	100	100	100	100	100	100	100	100	100	100
Bacteria	Actinobacteriota	Actinobacteria	Micrococcales	Microbacteriaceae	Salinibacterium	Salinibacterium_xinjiangense	0	0	0	100	100	100	100	100	0	100	100	100	100	100	100	100	100	100	100
[truncated: 38,208 more rows]

## Sheet: Genus-level
Kingdom	Phylum	Class	Order	Family	Genus	Arc_V14	Arc_V3	Arc_V35	Bac_V13a	Bac_V13b	Bac_V34	Bac_V35	Bac_V4	Bac_V45	Bac_V57a	Bac_V57b	Bac_V57c	Bac_V57d	Uni_V34	Uni_V45	Uni_V4a	Uni_V4b	Uni_V4c	Uni_V4d
Archaea	Aenigmarchaeota	Aenigmarchaeia	Aenigmarchaeales	midas_f_100768	midas_g_100768	100	0	0	0	0	0	0	0	0	0	0	0	0	0	100	100	100	100	100
Archaea	Aenigmarchaeota	Deep_Sea_Euryarchaeotic_GroupDSEG	midas_o_120107	midas_f_120107	midas_g_120107	100	0	0	0	0	0	0	0	0	0	0	0	0	0	0	100	0	0	0
Archaea	Asgardarchaeota	Lokiarchaeia	midas_o_100794	midas_f_100794	midas_g_100794	0	100	0	0	0	0	0	0	0	0	0	0	0	0	100	0	0	0	0
Archaea	Asgardarchaeota	Lokiarchaeia	midas_o_100794	midas_f_100794	midas_g_118855	0	100	0	0	0	0	0	0	0	0	0	0	0	0	100	100	100	100	100
Archaea	Crenarchaeota	Bathyarchaeia	midas_o_90791	midas_f_118835	midas_g_118835	100	100	100	0	0	0	0	0	0	0	0	0	0	100	100	100	0	100	100
Archaea	Crenarchaeota	Bathyarchaeia	midas_o_90791	midas_f_90791	midas_g_108871	100	0	100	0	0	0	0	0	0	0	0	0	0	100	100	100	0	100	100
Archaea	Crenarchaeota	Bathyarchaeia	midas_o_90791	midas_f_90791	midas_g_118812	100	0	100	0	0	0	0	0	0	0	0	0	0	100	100	100	0	100	100
Archaea	Crenarchaeota	Bathyarchaeia	midas_o_90791	midas_f_90791	midas_g_118833	100	100	100	0	0	0	0	0	0	0	0	0	0	100	100	100	0	100	100
Archaea	Crenarchaeota	Bathyarchaeia	midas_o_90791	midas_f_90791	midas_g_90791	100	100	97.7273	0	0	0	0	0	0	0	0	0	0	100	100	100	0	100	100
Archaea	Crenarchaeota	Bathyarchaeia	midas_o_90791	midas_f_90791	midas_g_97217	87.5	100	0	0	0	0	0	0	0	0	0	0	0	100	100	100	0	100	100
Archaea	Crenarchaeota	Methanomethylicia	Methanomethyliales	Methanomethyliaceae	Ca_Methanomethylicus	100	42.8571	92.8571	0	0	0	0	0	0	0	0	0	0	92.8571	100	92.8571	0	100	100
Archaea	Crenarchaeota	Nitrososphaeria	Nitrosopumilales	Nitrosopumilaceae	Nitrosarchaeum	100	100	100	0	0	0	0	0	0	0	0	0	0	0	100	100	0	100	100
Archaea	Crenarchaeota	Nitrososphaeria	Nitrososphaerales	Nitrososphaeraceae	Ca_Nitrocosmicus	100	100	100	0	0	0	0	0	0	0	0	0	0	0	100	100	0	100	100
Archaea	Crenarchaeota	Nitrososphaeria	Nitrososphaerales	Nitrososphaeraceae	midas_g_92967	100	100	100	0	0	0	0	0	0	0	0	0	0	0	100	100	0	100	100
Archaea	Euryarchaeota	Methanobacteria	Methanobacteriales	Methanobacteriaceae	Methanobacterium	100	87.5	87.5	0	0	0	0	0	0	0	0	0	0	87.5	100	100	100	100	100
Archaea	Euryarchaeota	Methanobacteria	Methanobacteriales	Methanobacteriaceae	Methanobrevibacter	100	100	100	0	0	0	0	0	0	0	0	0	0	100	100	100	100	100	100
Archaea	Euryarchaeota	Methanobacteria	Methanobacteriales	Methanobacteriaceae	Methanosphaera	100	100	100	0	0	0	0	0	0	0	0	0	0	100	100	100	100	100	100
Archaea	Euryarchaeota	Methanobacteria	Methanobacteriales	Methanothermaceae	Methanothermus	100	100	100	0	0	0	0	0	0	0	0	0	0	100	100	100	100	100	100
Archaea	Euryarchaeota	Methanobacteria	Methanobacteriales	Methanothermobacteriaceae	Methanothermobacter	100	100	100	0	0	0	0	0	0	0	0	0	0	100	100	100	100	100	100
Archaea	Euryarchaeota	Methanococci	Methanococcales	Methanocaldococcaceae	Methanocaldococcus	100	100	100	100	100	0	0	100	0	0	0	0	0	100	100	100	100	100	100
Archaea	Euryarchaeota	Thermococci	Methanofastidiosales	Methanofastidiosaceae	Ca_Methanofastidiosum	100	100	100	0	0	0	0	0	0	0	0	0	0	100	100	100	100	100	100
Archaea	Euryarchaeota	Thermococci	Methanofastidiosales	midas_f_118848	archaeon_enrichment_culture_clone_A11	100	100	100	0	0	0	0	0	0	0	0	0	0	100	100	100	100	100	100
Archaea	Euryarchaeota	Thermococci	Methanofastidiosales	midas_f_8154	midas_g_8154	100	100	100	0	0	0	0	0	0	0	0	0	0	100	100	100	100	100	100
Archaea	Euryarchaeota	Thermococci	Thermococcales	Thermococcaceae	Pyrococcus	0	100	100	0	0	0	0	0	0	0	0	0	0	100	0	100	0	0	0
Archaea	Halobacterota	Methanocellia	Methanocellales	Methanocellaceae	Methanocella	0	100	100	0	0	0	0	0	0	0	0	0	0	100	100	100	100	100	100
Archaea	Halobacterota	Methanomicrobia	Methanomicrobiales	Methanocorpusculaceae	Methanocorpusculum	100	0	100	0	0	0	0	0	0	0	0	0	0	100	100	100	100	100	100
Archaea	Halobacterota	Methanomicrobia	Methanomicrobiales	Methanomicrobiaceae	Methanoculleus	100	100	100	0	0	0	0	0	0	0	0	0	0	100	98.2759	100	98.2759	98.2759	98.2759
Archaea	Halobacterota	Methanomicrobia	Methanomicrobiales	Methanomicrobiaceae	Methanofollis	100	100	100	0	0	0	0	0	0	0	0	0	0	100	100	100	100	100	100
Archaea	Halobacterota	Methanomicrobia	Methanomicrobiales	Methanomicrobiaceae	Methanolacinia	100	100	100	0	0	0	0	0	0	0	0	0	0	100	100	100	100	100	100
Archaea	Halobacterota	Methanomicrobia	Methanomicrobiales	Methanomicrobiaceae	midas_g_118993	100	100	50	0	0	0	0	0	0	0	0	0	0	100	100	100	100	100	100
Archaea	Halobacterota	Methanomicrobia	Methanomicrobiales	Methanomicrobiaceae	midas_g_9568	100	100	100	0	0	0	0	0	0	0	0	0	0	100	100	100	100	100	100
Archaea	Halobacterota	Methanomicrobia	Methanomicrobiales	Methanoregulaceae	Methanolinea	100	100	100	0	0	0	0	0	0	0	0	0	0	100	100	100	100	100	100
Archaea	Halobacterota	Methanomicrobia	Methanomicrobiales	Methanoregulaceae	Methanoregula	100	100	96.7742	0	0	0	0	0	0	0	0	0	0	100	96.7742	100	100	100	100
Archaea	Halobacterota	Methanomicrobia	Methanomicrobiales	Methanoregulaceae	Methanosphaerula	100	100	100	0	0	0	0	0	0	0	0	0	0	100	100	100	100	100	100
Archaea	Halobacterota	Methanomicrobia	Methanomicrobiales	Methanospirillaceae	Methanospirillum	0	100	98.7179	0	0	0	0	0	0	0	0	0	0	98.7179	100	100	100	100	100
Archaea	Halobacterota	Methanomicrobia	Methanomicrobiales	Methanospirillaceae	midas_g_93310	0	100	100	0	0	0	0	0	0	0	0	0	0	100	100	100	100	100	100
Archaea	Halobacterota	Methanomicrobia	Methanomicrobiales	midas_f_880	midas_g_91627	100	100	100	0	0	0	0	0	0	0	0	0	0	100	100	100	100	100	100
Archaea	Halobacterota	Methanosarcinia	Methanosarciniales	Methanosaetaceae	Methanothrix	0	100	100	0	0	0	0	0	0	0	0	0	0	100	100	100	100	100	100
Archaea	Halobacterota	Methanosarcinia	Methanosarciniales	Methanosaetaceae	midas_g_118831	0	0	0	100	100	100	0	100	0	0	0	0	0	100	100	100	100	100	100
Archaea	Halobacterota	Methanosarcinia	Methanosarciniales	Methanosarcinaceae	Methanimicrococcus	0	100	100	0	0	0	0	0	0	0	0	0	0	100	100	100	100	100	100
Archaea	Halobacterota	Methanosarcinia	Methanosarciniales	Methanosarcinaceae	Methanococcoides	0	100	100	0	0	0	0	0	0	0	0	0	0	100	100	100	100	100	100
Archaea	Halobacterota	Methanosarcinia	Methanosarciniales	Methanosarcinaceae	Methanolobus	0	100	100	0	0	0	0	0	0	0	0	0	0	100	100	100	100	100	100
Archaea	Halobacterota	Methanosarcinia	Methanosarciniales	Methanosarcinaceae	Methanomethylovorans	0	100	100	0	0	0	0	0	0	0	0	0	0	100	100	100	100	100	100
Archaea	Halobacterota	Methanosarcinia	Methanosarciniales	Methanosarcinaceae	Methanosarcina	0	100	100	0	0	0	0	0	0	0	0	0	0	96.9697	100	96.9697	96.9697	96.9697	96.9697
Archaea	Halobacterota	midas_c_92917	midas_o_92917	midas_f_92917	midas_g_92917	0	100	0	0	0	0	0	0	0	0	0	0	0	100	100	100	100	100	100
Archaea	Micrarchaeota	Micrarchaeia	Micrarchaeales	midas_f_100792	midas_g_100792	0	0	0	0	0	0	0	0	0	0	0	0	0	100	100	100	100	100	100
Archaea	Micrarchaeota	Micrarchaeia	Micrarchaeales	midas_f_100825	midas_g_100825	0	0	0	0	0	0	0	0	0	0	0	0	0	100	0	100	0	0	0
Archaea	Micrarchaeota	Micrarchaeia	Micrarchaeales	midas_f_100825	midas_g_120119	100	0	0	0	0	0	0	0	0	0	0	0	0	100	0	100	0	0	0
Archaea	Micrarchaeota	Micrarchaeia	Micrarchaeales	midas_f_100825	midas_g_120123	100	0	0	0	0	0	0	0	0	0	0	0	0	100	0	100	0	0	0
Archaea	Micrarchaeota	Micrarchaeia	Micrarchaeales	midas_f_118813	midas_g_118813	0	0	0	0	0	0	0	0	0	0	0	0	0	100	100	100	100	100	100
Archaea	Micrarchaeota	Micrarchaeia	Micrarchaeales	midas_f_119022	midas_g_119022	100	0	0	0	0	0	0	0	0	0	0	0	0	100	0	100	0	0	0
Archaea	Micrarchaeota	midas_c_118852	midas_o_118852	midas_f_118852	midas_g_118852	100	100	100	0	0	0	0	0	0	0	0	0	0	0	100	100	0	0	0
Archaea	Nanoarchaeota	midas_c_110847	midas_o_110847	midas_f_110847	midas_g_110847	0	0	0	100	100	0	0	100	0	0	0	0	0	100	100	100	100	100	100
Archaea	Nanoarchaeota	Nanoarchaeia	Woesearchaeales	midas_f_120099	midas_g_120099	0	100	0	0	0	0	0	0	0	0	0	0	0	100	0	100	100	100	100
Archaea	Nanoarchaeota	Nanoarchaeia	Woesearchaeales	SCGC_AAA011-D5	Ca_Diapherotrites_archaeon_ADurb.Bin253	100	0	0	0	0	0	0	0	0	0	0	0	0	100	100	100	100	100	100
Archaea	Thermoplasmatota	Thermoplasmata	Marine_Benthic_Group_D_and_DHVEG-1	midas_f_93361	midas_g_93361	100	100	100	0	0	0	0	0	0	0	0	0	0	100	100	100	100	100	100
Archaea	Thermoplasmatota	Thermoplasmata	Methanomassiliicoccales	Methanomassiliicoccaceae	Methanomassiliicoccus	100	100	96	0	0	0	0	0	0	0	0	0	0	96	100	100	100	100	100
Archaea	Thermoplasmatota	Thermoplasmata	Methanomassiliicoccales	Methanomassiliicoccaceae	midas_g_90473	100	100	100	0	0	0	0	0	0	0	0	0	0	100	100	100	100	100	100
Archaea	Thermoplasmatota	Thermoplasmata	Methanomassiliicoccales	Methanomethylophilaceae	Ca_Methanogranum	100	100	100	0	0	0	0	0	0	0	0	0	0	100	100	100	100	100	100
Archaea	Thermoplasmatota	Thermoplasmata	Methanomassiliicoccales	Methanomethylophilaceae	Ca_Methanomethylophilus	100	100	100	0	0	0	0	0	0	0	0	0	0	100	100	100	0	0	100
Archaea	Thermoplasmatota	Thermoplasmata	Methanomassiliicoccales	Methanomethylophilaceae	Ca_Methanoplasma	100	100	100	0	0	0	0	0	0	0	0	0	0	100	100	100	86.9565	86.9565	100
Archaea	Thermoplasmatota	Thermoplasmata	Methanomassiliicoccales	Methanomethylophilaceae	midas_g_110826	100	100	100	0	0	0	0	0	0	0	0	0	0	100	100	100	100	100	100
Archaea	Thermoplasmatota	Thermoplasmata	Methanomassiliicoccales	Methanomethylophilaceae	midas_g_90441	100	100	100	0	0	0	0	0	0	0	0	0	0	100	100	100	100	100	100
Archaea	Thermoplasmatota	Thermoplasmata	Methanomassiliicoccales	Methanomethylophilaceae	midas_g_91233	100	100	100	0	0	0	0	0	0	0	0	0	0	100	100	100	100	100	100
Archaea	Thermoplasmatota	Thermoplasmata	Methanomassiliicoccales	Methanomethylophilaceae	midas_g_95644	100	100	100	0	0	0	0	0	0	0	0	0	0	100	100	100	100	100	100
Archaea	Thermoplasmatota	Thermoplasmata	Methanomassiliicoccales	Methanomethylophilaceae	RumEn_M2	100	100	100	0	0	0	0	0	0	0	0	0	0	100	100	100	100	100	100
Archaea	Thermoplasmatota	Thermoplasmata	Methanomassiliicoccales	midas_f_118827	midas_g_118827	100	0	0	0	0	0	0	0	0	0	0	0	0	0	100	100	100	100	100
Bacteria	Abditibacteriota	Abditibacteria	Abditibacteriales	Abditibacteriaceae	Abditibacterium	0	0	0	100	100	95	10	87.5	0	15	80	75	85	10	100	100	35	35	87.5
Bacteria	Abditibacteriota	Abditibacteria	Abditibacteriales	Abditibacteriaceae	midas_g_36554	0	0	0	100	100	100	0	100	0	0	100	100	100	0	100	100	0	0	100
Bacteria	Abditibacteriota	Abditibacteria	Abditibacteriales	Abditibacteriaceae	midas_g_48846	0	0	0	100	100	100	0	100	0	100	100	100	100	0	100	100	0	0	100
Bacteria	Abditibacteriota	Abditibacteria	Abditibacteriales	Abditibacteriaceae	midas_g_55587	0	0	0	100	100	100	0	100	0	0	100	100	100	0	100	100	0	0	100
Bacteria	Acidobacteriota	Acidobacteriae	Acidobacteriales	Acidobacteriaceae_Subgroup_1	Edaphobacter	0	0	0	100	100	100	100	100	100	100	100	100	100	100	100	100	100	100	100
Bacteria	Acidobacteriota	Acidobacteriae	Acidobacteriales	Acidobacteriaceae_Subgroup_1	Granulicella	0	0	0	100	100	100	100	100	100	100	100	100	100	100	100	100	100	100	100
Bacteria	Acidobacteriota	Acidobacteriae	Acidobacteriales	Acidobacteriaceae_Subgroup_1	midas_g_29590	0	0	0	100	100	100	100	100	100	100	100	100	100	100	100	100	100	100	100
Bacteria	Acidobacteriota	Acidobacteriae	Acidobacteriales	Acidobacteriaceae_Subgroup_1	Occallatibacter	0	0	0	100	100	100	100	100	100	100	100	100	100	100	100	100	100	100	100
Bacteria	Acidobacteriota	Acidobacteriae	Acidobacteriales	midas_f_29590	midas_g_41772	0	0	0	100	100	100	100	100	0	100	100	100	100	100	100	100	100	100	100
Bacteria	Acidobacteriota	Acidobacteriae	Acidobacteriales	midas_f_29590	midas_g_76370	0	0	0	100	100	100	100	100	0	100	100	100	100	100	100	100	100	100	100
Bacteria	Acidobacteriota	Acidobacteriae	Bryobacterales	Bryobacteraceae	Bryobacter	0	0	0	100	100	100	100	100	67.8947	100	88.9474	86.3158	88.9474	100	100	100	100	100	100
Bacteria	Acidobacteriota	Acidobacteriae	Paludibaculum	midas_f_675	midas_g_101779	0	0	0	100	100	100	100	100	0	100	100	50	100	100	100	100	100	100	100
Bacteria	Acidobacteriota	Acidobacteriae	Paludibaculum	midas_f_675	midas_g_114353	0	0	0	100	100	100	100	100	0	100	100	100	100	100	100	100	100	100	100
Bacteria	Acidobacteriota	Acidobacteriae	Paludibaculum	midas_f_675	midas_g_15300	0	0	0	100	100	100	100	100	0	100	100	100	100	100	100	100	100	100	100
Bacteria	Acidobacteriota	Acidobacteriae	Paludibaculum	midas_f_675	midas_g_1988	0	0	0	100	100	100	100	100	38.2353	100	100	100	100	100	100	100	100	100	100
Bacteria	Acidobacteriota	Acidobacteriae	Paludibaculum	midas_f_675	midas_g_20836	0	0	0	100	100	100	100	100	100	100	100	66.6667	100	100	100	100	100	100	100
Bacteria	Acidobacteriota	Acidobacteriae	Paludibaculum	midas_f_675	midas_g_25376	0	0	0	100	100	100	100	100	100	100	100	100	100	100	100	100	100	100	100
Bacteria	Acidobacteriota	Acidobacteriae	Paludibaculum	midas_f_675	midas_g_31441	0	0	0	100	100	100	100	100	100	100	100	100	100	100	100	100	100	100	100
Bacteria	Acidobacteriota	Acidobacteriae	Paludibaculum	midas_f_675	midas_g_35427	0	0	0	100	100	100	100	100	0	100	100	100	100	100	100	100	100	100	100
Bacteria	Acidobacteriota	Acidobacteriae	Paludibaculum	midas_f_675	midas_g_42266	0	0	0	100	100	100	100	100	100	100	100	50	100	100	100	100	100	100	100
Bacteria	Acidobacteriota	Acidobacteriae	Paludibaculum	midas_f_675	midas_g_51876	0	0	0	100	100	100	100	100	66.6667	100	100	100	100	100	100	100	100	100	100
Bacteria	Acidobacteriota	Acidobacteriae	Paludibaculum	midas_f_675	midas_g_55190	0	0	0	100	100	100	100	100	0	100	100	100	100	100	100	100	100	100	100
Bacteria	Acidobacteriota	Acidobacteriae	Paludibaculum	midas_f_675	midas_g_6528	0	0	0	100	100	100	100	100	0	100	100	100	100	100	100	100	100	100	100
Bacteria	Acidobacteriota	Acidobacteriae	Paludibaculum	midas_f_675	midas_g_675	0	0	0	100	100	100	100	100	100	100	100	73.6842	100	100	100	100	100	100	100
Bacteria	Acidobacteriota	Acidobacteriae	Paludibaculum	midas_f_675	midas_g_7235	0	0	0	100	100	100	100	100	100	100	100	100	100	100	100	100	100	100	100
Bacteria	Acidobacteriota	Acidobacteriae	Paludibaculum	midas_f_675	midas_g_7271	0	0	0	100	100	100	100	100	0	100	66.6667	66.6667	66.6667	100	100	100	100	100	100
Bacteria	Acidobacteriota	Acidobacteriae	Paludibaculum	midas_f_675	midas_g_74247	0	0	0	100	100	100	100	100	0	100	100	100	100	100	100	100	100	100	100
Bacteria	Acidobacteriota	Acidobacteriae	Paludibaculum	midas_f_675	midas_g_75120	0	0	0	100	100	100	100	100	0	100	100	0	100	100	100	100	100	100	100
Bacteria	Acidobacteriota	Acidobacteriae	Paludibaculum	midas_f_675	midas_g_982	0	0	0	100	100	100	100	100	7.69231	100	100	100	100	100	100	100	100	100	100
Bacteria	Acidobacteriota	Acidobacteriae	PAUC26f	midas_f_59582	midas_g_59582	0	0	0	100	100	100	100	100	100	100	100	0	100	100	100	100	100	100	100
Bacteria	Acidobacteriota	Acidobacteriae	PAUC26f	midas_f_59582	midas_g_61117	0	0	0	100	100	100	100	100	100	100	100	0	100	100	100	100	100	100	100
Bacteria	Acidobacteriota	Acidobacteriae	Solibacterales	Solibacteraceae	Ca_Solibacter	0	0	0	100	100	100	100	100	38.4615	100	100	100	100	100	100	100	100	100	100
Bacteria	Acidobacteriota	Aminicenantia	Aminicenantales	midas_f_1714	midas_g_1714	0	0	0	100	100	100	100	100	100	100	100	0	0	100	100	100	100	100	100
Bacteria	Acidobacteriota	Aminicenantia	Aminicenantales	midas_f_28728	midas_g_115933	0	0	0	0	0	100	100	100	100	100	100	0	0	100	100	100	100	100	100
Bacteria	Acidobacteriota	Aminicenantia	Aminicenantales	midas_f_28728	midas_g_28728	0	0	0	100	100	100	100	100	100	100	100	0	0	100	100	100	100	100	100
Bacteria	Acidobacteriota	Aminicenantia	Aminicenantales	midas_f_30801	midas_g_101184	0	0	0	100	100	100	100	100	100	100	100	100	100	100	100	100	100	100	100
Bacteria	Acidobacteriota	Aminicenantia	Aminicenantales	midas_f_30801	midas_g_108529	0	0	0	100	100	100	100	100	100	100	100	100	100	100	100	100	100	100	100
Bacteria	Acidobacteriota	Aminicenantia	Aminicenantales	midas_f_30801	midas_g_114611	0	0	0	100	100	100	100	100	100	100	100	100	100	100	100	100	100	100	100
Bacteria	Acidobacteriota	Aminicenantia	Aminicenantales	midas_f_30801	midas_g_30801	0	0	0	100	100	100	100	100	100	88.8889	88.8889	88.8889	88.8889	100	100	100	100	100	100
Bacteria	Acidobacteriota	Aminicenantia	Aminicenantales	midas_f_30801	midas_g_83797	0	0	0	100	100	100	100	100	100	100	100	100	100	100	100	100	100	100	100
Bacteria	Acidobacteriota	Aminicenantia	Aminicenantales	midas_f_55	midas_g_114033	0	0	0	100	100	100	100	100	100	100	100	0	0	100	100	100	100	100	100
Bacteria	Acidobacteriota	Aminicenantia	Aminicenantales	midas_f_55	midas_g_1237	0	0	0	100	100	100	100	100	100	100	100	0	0	100	100	100	100	100	100
Bacteria	Acidobacteriota	Aminicenantia	Aminicenantales	midas_f_55	midas_g_2538	0	0	0	100	100	84	100	84	100	84	84	0	0	84	100	84	84	84	84
Bacteria	Acidobacteriota	Aminicenantia	Aminicenantales	midas_f_55	midas_g_4324	0	0	0	100	100	100	100	100	100	100	100	0	0	100	100	100	100	100	100
Bacteria	Acidobacteriota	Aminicenantia	Aminicenantales	midas_f_55	midas_g_4929	0	0	0	100	100	100	100	100	100	100	100	0	0	100	100	100	100	100	100
Bacteria	Acidobacteriota	Aminicenantia	Aminicenantales	midas_f_55	midas_g_52546	0	0	0	100	100	100	100	100	100	100	100	0	0	100	100	100	100	100	100
Bacteria	Acidobacteriota	Aminicenantia	Aminicenantales	midas_f_55	midas_g_55	0	0	0	100	100	100	100	100	100	100	100	0	0	100	100	100	100	100	100
Bacteria	Acidobacteriota	Aminicenantia	Aminicenantales	midas_f_55	midas_g_98845	0	0	0	100	100	100	100	100	100	100	100	0	0	100	100	100	100	100	100
Bacteria	Acidobacteriota	Blastocatellia	2024-11-01	midas_f_14138	midas_g_14138	0	0	0	100	100	100	100	100	100	100	100	100	100	100	100	100	100	100	100
Bacteria	Acidobacteriota	Blastocatellia	2024-11-01	midas_f_14138	midas_g_23755	0	0	0	100	100	100	100	100	100	100	100	37.5	100	100	100	100	100	100	100
Bacteria	Acidobacteriota	Blastocatellia	2024-11-01	midas_f_14138	midas_g_43817	0	0	0	100	100	100	100	100	100	100	100	100	100	100	100	100	100	100	100
Bacteria	Acidobacteriota	Blastocatellia	2024-11-01	midas_f_1424	midas_g_10327	0	0	0	100	100	100	100	100	100	100	100	0	0	100	100	100	100	100	100
Bacteria	Acidobacteriota	Blastocatellia	2024-11-01	midas_f_1424	midas_g_1424	0	0	0	100	100	100	100	100	100	100	100	0	0	100	100	100	100	100	100
Bacteria	Acidobacteriota	Blastocatellia	2024-11-01	midas_f_1424	midas_g_15395	0	0	0	100	100	100	100	100	100	100	100	0	0	100	100	100	100	100	100
Bacteria	Acidobacteriota	Blastocatellia	2024-11-01	midas_f_1424	midas_g_15697	0	0	0	100	100	100	100	100	100	100	100	0	0	100	100	100	100	100	100
Bacteria	Acidobacteriota	Blastocatellia	2024-11-01	midas_f_1424	midas_g_24596	0	0	0	96.6667	96.6667	100	100	96.6667	96.6667	100	100	0	0	100	96.6667	96.6667	96.6667	96.6667	96.6667
Bacteria	Acidobacteriota	Blastocatellia	2024-11-01	midas_f_1424	midas_g_38258	0	0	0	100	100	100	100	100	100	100	100	0	0	100	100	100	100	100	100
Bacteria	Acidobacteriota	Blastocatellia	2024-11-01	midas_f_1424	midas_g_43488	0	0	0	100	100	100	100	100	100	100	100	0	0	100	100	100	100	100	100
Bacteria	Acidobacteriota	Blastocatellia	2024-11-01	midas_f_1424	midas_g_61377	0	0	0	100	100	100	100	100	100	100	100	0	0	100	100	100	100	100	100
Bacteria	Acidobacteriota	Blastocatellia	2024-11-01	midas_f_1424	midas_g_6372	0	0	0	100	100	100	100	100	100	100	100	0	0	100	100	100	100	100	100
Bacteria	Acidobacteriota	Blastocatellia	2024-11-01	midas_f_56966	midas_g_56966	0	0	0	100	100	100	100	100	100	100	100	0	0	100	100	100	100	100	100
Bacteria	Acidobacteriota	Blastocatellia	2024-11-01	midas_f_70283	midas_g_70283	0	0	0	100	100	100	100	100	100	100	100	0	0	100	100	100	100	100	100
Bacteria	Acidobacteriota	Blastocatellia	Blastocatellales	Blastocatellaceae	Aridibacter	0	0	0	100	100	100	100	100	100	100	0	0	0	100	100	100	100	100	100
Bacteria	Acidobacteriota	Blastocatellia	Blastocatellales	Blastocatellaceae	Blastocatella	0	0	0	100	100	100	100	100	100	97.1098	57.2254	0	2.89017	100	100	100	100	100	100
Bacteria	Acidobacteriota	Blastocatellia	Blastocatellales	Blastocatellaceae	JGI_0001001-H03	0	0	0	100	100	100	100	100	98.4615	100	0	0	0	100	100	100	100	100	100
Bacteria	Acidobacteriota	Blastocatellia	Blastocatellales	Blastocatellaceae	midas_g_10321	0	0	0	100	100	100	100	100	100	100	0	0	0	100	100	100	100	100	100
Bacteria	Acidobacteriota	Blastocatellia	Blastocatellales	Blastocatellaceae	midas_g_11115	0	0	0	100	100	100	100	100	100	100	0	0	0	100	100	100	100	100	100
Bacteria	Acidobacteriota	Blastocatellia	Blastocatellales	Blastocatellaceae	midas_g_144	0	0	0	100	100	100	100	100	100	100	0	0	0	100	100	100	100	100	100
Bacteria	Acidobacteriota	Blastocatellia	Blastocatellales	Blastocatellaceae	midas_g_32308	0	0	0	100	100	100	100	100	100	100	0	0	0	100	100	100	100	100	100
Bacteria	Acidobacteriota	Blastocatellia	Blastocatellales	Blastocatellaceae	midas_g_33429	0	0	0	100	100	100	100	100	100	100	0	0	0	100	100	100	100	100	100
Bacteria	Acidobacteriota	Blastocatellia	Blastocatellales	Blastocatellaceae	midas_g_39586	0	0	0	100	100	100	100	100	100	100	0	0	0	100	100	100	100	100	100
Bacteria	Acidobacteriota	Blastocatellia	Blastocatellales	Blastocatellaceae	midas_g_40975	0	0	0	100	100	100	100	100	100	100	0	0	0	100	100	100	100	100	100
Bacteria	Acidobacteriota	Blastocatellia	Blastocatellales	Blastocatellaceae	midas_g_4176	0	0	0	100	100	100	100	100	100	100	0	0	0	100	100	100	100	100	100
Bacteria	Acidobacteriota	Blastocatellia	Blastocatellales	Blastocatellaceae	midas_g_53466	0	0	0	100	100	100	100	100	100	100	0	0	0	100	100	100	100	100	100
Bacteria	Acidobacteriota	Blastocatellia	Blastocatellales	Blastocatellaceae	midas_g_57471	0	0	0	100	100	100	100	100	100	100	0	0	0	100	100	100	100	100	100
Bacteria	Acidobacteriota	Blastocatellia	Blastocatellales	Blastocatellaceae	OLB17	0	0	0	100	100	100	100	100	100	100	78.5714	0	0	100	100	100	100	100	100
Bacteria	Acidobacteriota	Blastocatellia	Blastocatellales	Blastocatellaceae	Stenotrophobacter	0	0	0	100	100	100	100	100	100	100	0	0	0	100	100	100	100	100	100
Bacteria	Acidobacteriota	Blastocatellia	DS-100	midas_f_502	midas_g_23590	0	0	0	100	100	100	100	100	100	100	100	0	0	100	100	100	100	100	100
Bacteria	Acidobacteriota	Blastocatellia	DS-100	midas_f_502	midas_g_502	0	0	0	100	100	100	100	100	100	100	100	0	0	100	100	100	100	100	100
Bacteria	Acidobacteriota	Blastocatellia	Pyrinomonadales	Pyrinomonadaceae	midas_g_39751	0	0	0	100	100	100	100	100	100	100	100	0	0	100	100	100	100	100	100
Bacteria	Acidobacteriota	Blastocatellia	Pyrinomonadales	Pyrinomonadaceae	RB41	0	0	0	100	100	100	100	100	100	100	100	0	0	100	100	100	100	100	100
Bacteria	Acidobacteriota	Holophagae	Acanthopleuribacterales	Acanthopleuribacteraceae	Acanthopleuribacter	0	0	0	100	100	100	100	100	100	100	100	0	100	100	100	100	100	100	100
Bacteria	Acidobacteriota	Holophagae	Holophagales	Holophagaceae	Geothrix	0	0	0	100	100	100	100	100	100	100	0	0	0	100	100	100	100	100	100
Bacteria	Acidobacteriota	Holophagae	Holophagales	Holophagaceae	Holophaga	0	0	0	100	100	100	100	100	100	100	0	0	0	100	100	100	100	100	100
Bacteria	Acidobacteriota	Holophagae	Holophagales	Holophagaceae	midas_g_112923	0	0	0	100	100	100	100	100	100	100	0	0	0	100	100	100	100	100	100
Bacteria	Acidobacteriota	Holophagae	Holophagales	Holophagaceae	midas_g_201	0	0	0	100	100	100	100	100	100	100	0	0	0	100	100	100	100	100	100
Bacteria	Acidobacteriota	Holophagae	Holophagales	Holophagaceae	midas_g_53713	0	0	0	100	100	100	100	100	100	100	0	0	0	100	100	100	100	100	100
Bacteria	Acidobacteriota	Holophagae	Holophagales	Holophagaceae	midas_g_68178	0	0	0	100	100	100	100	100	100	100	0	0	0	100	100	100	100	100	100
Bacteria	Acidobacteriota	Holophagae	Holophagales	Holophagaceae	midas_g_73427	0	0	0	100	100	100	100	100	100	100	0	0	0	100	100	100	100	100	100
Bacteria	Acidobacteriota	Holophagae	Holophagales	Holophagaceae	midas_g_78157	0	0	0	100	100	100	100	100	100	100	0	0	0	100	100	100	100	100	100
Bacteria	Acidobacteriota	Holophagae	Holophagales	Holophagaceae	midas_g_8096	0	0	0	100	100	100	100	100	100	100	0	0	0	100	100	100	100	100	100
Bacteria	Acidobacteriota	Holophagae	Holophagales	Holophagaceae	midas_g_8315	0	0	0	100	100	100	100	100	100	100	0	0	0	100	100	100	100	100	100
Bacteria	Acidobacteriota	Holophagae	Subgroup_7	midas_f_1727	midas_g_1727	0	0	0	100	100	100	100	100	100	100	100	0	0	100	100	100	100	100	100
Bacteria	Acidobacteriota	Holophagae	Subgroup_7	midas_f_973	midas_g_100192	0	0	0	100	100	100	100	100	100	100	100	100	100	100	100	100	100	100	100
Bacteria	Acidobacteriota	Holophagae	Subgroup_7	midas_f_973	midas_g_1968	0	0	0	100	100	100	100	100	0	100	100	100	100	100	100	100	100	100	100
Bacteria	Acidobacteriota	Holophagae	Subgroup_7	midas_f_973	midas_g_2710	0	0	0	100	100	100	100	100	100	100	100	100	100	100	100	100	100	100	100
Bacteria	Acidobacteriota	Holophagae	Subgroup_7	midas_f_973	midas_g_7934	0	0	0	100	100	100	100	100	100	100	100	100	100	100	100	100	100	100	100
Bacteria	Acidobacteriota	Holophagae	Subgroup_7	midas_f_973	midas_g_8870	0	0	0	100	100	100	100	100	0	100	100	100	100	100	100	100	100	100	100
Bacteria	Acidobacteriota	Holophagae	Subgroup_7	midas_f_973	midas_g_973	0	0	0	100	100	100	100	100	0	100	100	100	100	100	100	100	100	100	100
Bacteria	Acidobacteriota	Subgroup_21	midas_o_3847	midas_f_32940	midas_g_114190	0	0	0	100	100	100	100	100	0	100	100	100	100	100	100	100	100	100	100
Bacteria	Acidobacteriota	Subgroup_21	midas_o_3847	midas_f_32940	midas_g_32940	0	0	0	100	100	100	100	100	0	100	100	0	0	100	100	100	100	100	100
Bacteria	Acidobacteriota	Subgroup_21	midas_o_3847	midas_f_32940	midas_g_75804	0	0	0	100	100	100	100	100	0	100	100	0	0	100	100	100	100	100	100
Bacteria	Acidobacteriota	Subgroup_21	midas_o_3847	midas_f_32940	midas_g_95062	0	0	0	100	100	100	100	100	0	100	100	0	0	100	100	100	100	100	100
Bacteria	Acidobacteriota	Subgroup_21	midas_o_3847	midas_f_3847	midas_g_102194	0	0	0	100	100	100	100	100	0	100	100	100	100	100	100	100	100	100	100
Bacteria	Acidobacteriota	Subgroup_21	midas_o_3847	midas_f_3847	midas_g_3847	0	0	0	100	100	100	100	100	0	100	100	100	100	100	100	100	100	100	100
Bacteria	Acidobacteriota	Subgroup_21	midas_o_3847	midas_f_3847	midas_g_6169	0	0	0	100	100	100	100	100	100	100	100	0	0	100	100	100	100	100	100
Bacteria	Acidobacteriota	Subgroup_21	midas_o_3847	midas_f_5529	midas_g_115384	0	0	0	100	100	100	100	100	0	100	100	0	0	100	100	100	100	100	100
Bacteria	Acidobacteriota	Subgroup_21	midas_o_3847	midas_f_5529	midas_g_118710	0	0	0	100	100	100	100	100	100	100	100	0	0	100	100	100	100	100	100
Bacteria	Acidobacteriota	Subgroup_21	midas_o_3847	midas_f_5529	midas_g_5529	0	0	0	100	100	100	100	100	3.33333	100	96.6667	0	0	100	100	100	100	100	100
Bacteria	Acidobacteriota	Subgroup_21	midas_o_3847	midas_f_82926	midas_g_82926	0	0	0	100	100	100	100	100	100	100	100	100	100	100	100	100	100	100	100
Bacteria	Acidobacteriota	Subgroup_22	midas_o_201	midas_f_50667	midas_g_50667	0	0	0	100	100	100	100	100	100	100	100	100	100	100	100	100	100	100	100
Bacteria	Acidobacteriota	Subgroup_22	midas_o_201	midas_f_50667	midas_g_81867	0	0	0	100	100	100	100	100	100	100	100	100	100	100	100	100	100	100	100
Bacteria	Acidobacteriota	Subgroup_22	midas_o_28	midas_f_4502	midas_g_108484	0	0	0	100	100	100	100	100	100	100	100	100	100	100	100	100	100	100	100
Bacteria	Acidobacteriota	Subgroup_22	midas_o_28	midas_f_4502	midas_g_119675	0	0	0	100	100	100	100	100	100	100	100	0	100	100	100	100	100	100	100
Bacteria	Acidobacteriota	Subgroup_22	midas_o_28	midas_f_4502	midas_g_4502	0	0	0	100	100	100	100	100	100	100	100	83.3333	100	100	100	100	100	100	100
Bacteria	Acidobacteriota	Subgroup_22	midas_o_28	midas_f_4502	midas_g_50454	0	0	0	100	100	100	100	100	100	100	100	0	100	100	100	100	100	100	100
Bacteria	Acidobacteriota	Subgroup_22	midas_o_28	midas_f_4502	midas_g_92860	0	0	0	100	100	100	100	100	100	100	100	100	100	100	100	100	100	100	100
Bacteria	Acidobacteriota	Subgroup_22	midas_o_28	midas_f_81185	midas_g_81185	0	0	0	100	100	100	100	100	100	100	100	100	100	100	100	100	100	100	100
Bacteria	Acidobacteriota	Thermoanaerobaculia	Thermoanaerobaculales	Thermoanaerobaculaceae	midas_g_1103	0	0	0	100	100	100	100	100	100	100	100	100	100	100	100	100	100	100	100
Bacteria	Acidobacteriota	Thermoanaerobaculia	Thermoanaerobaculales	Thermoanaerobaculaceae	midas_g_78460	0	0	0	100	100	100	100	100	100	100	100	100	100	100	100	100	100	100	100
Bacteria	Acidobacteriota	Thermoanaerobaculia	Thermoanaerobaculales	Thermoanaerobaculaceae	midas_g_95282	0	0	0	100	100	100	100	100	0	100	100	100	100	100	100	100	100	100	100
Bacteria	Acidobacteriota	Thermoanaerobaculia	Thermoanaerobaculales	Thermoanaerobaculaceae	Subgroup_10	0	0	0	100	100	100	100	100	100	100	89.781	89.0511	89.781	100	100	100	100	100	100
Bacteria	Acidobacteriota	Thermoanaerobaculia	Thermoanaerobaculales	Thermoanaerobaculaceae	Subgroup_23	0	0	0	100	100	100	100	100	100	100	100	100	100	100	100	100	100	100	100
Bacteria	Acidobacteriota	Thermoanaerobaculia	Thermoanaerobaculales	Thermoanaerobaculaceae	Thermoanaerobaculum	0	0	0	100	100	91.6667	100	91.6667	0	91.6667	91.6667	91.6667	91.6667	91.6667	100	91.6667	91.6667	91.6667	91.6667
Bacteria	Acidobacteriota	Thermoanaerobaculia	Thermoanaerobaculales	Thermoanaerobaculaceae	TPD-58	0	0	0	55.5556	55.5556	100	100	100	100	100	77.7778	0	77.7778	100	100	100	100	100	100
Bacteria	Acidobacteriota	Vicinamibacteria	Subgroup_17	midas_f_1096	midas_g_1096	0	0	0	100	100	100	100	100	0	100	100	0	0	100	100	100	100	100	100
Bacteria	Acidobacteriota	Vicinamibacteria	Subgroup_17	midas_f_1096	midas_g_41180	0	0	0	100	100	100	100	100	0	100	100	0	0	100	100	100	100	100	100
Bacteria	Acidobacteriota	Vicinamibacteria	Subgroup_17	midas_f_1096	midas_g_45231	0	0	0	100	100	100	100	100	0	100	100	0	0	100	100	100	100	100	100
Bacteria	Acidobacteriota	Vicinamibacteria	Subgroup_17	midas_f_1096	midas_g_4670	0	0	0	100	100	100	100	100	0	100	100	0	0	100	100	100	100	100	100
Bacteria	Acidobacteriota	Vicinamibacteria	Subgroup_17	midas_f_1096	midas_g_72417	0	0	0	100	100	100	100	100	0	100	100	0	0	100	100	100	100	100	100
Bacteria	Acidobacteriota	Vicinamibacteria	Subgroup_9	midas_f_30968	midas_g_30968	0	0	0	100	100	50	0	50	0	50	50	0	0	0	100	50	50	50	50
Bacteria	Acidobacteriota	Vicinamibacteria	Vicinamibacterales	midas_f_352	midas_g_110473	0	0	0	100	100	100	100	100	0	100	100	0	0	100	100	100	100	100	100
Bacteria	Acidobacteriota	Vicinamibacteria	Vicinamibacterales	midas_f_352	midas_g_1291	0	0	0	100	100	100	100	100	10.7692	100	100	0	0	100	100	100	100	100	100
Bacteria	Acidobacteriota	Vicinamibacteria	Vicinamibacterales	midas_f_352	midas_g_1584	0	0	0	100	100	100	100	100	22.2222	100	100	0	0	100	100	100	100	100	100
Bacteria	Acidobacteriota	Vicinamibacteria	Vicinamibacterales	midas_f_352	midas_g_2780	0	0	0	100	100	100	100	100	0	100	100	0	0	100	100	100	100	100	100
Bacteria	Acidobacteriota	Vicinamibacteria	Vicinamibacterales	midas_f_352	midas_g_352	0	0	0	100	100	100	100	100	84.2105	100	100	0	0	100	100	100	100	100	100
Bacteria	Acidobacteriota	Vicinamibacteria	Vicinamibacterales	midas_f_352	midas_g_66916	0	0	0	100	100	100	100	100	0	100	100	0	0	100	100	100	100	100	100
Bacteria	Acidobacteriota	Vicinamibacteria	Vicinamibacterales	midas_f_352	midas_g_991	0	0	0	100	100	100	100	100	0	100	100	0	0	100	100	100	100	100	100
Bacteria	Acidobacteriota	Vicinamibacteria	Vicinamibacterales	Vicinamibacteraceae	Luteitalea	0	0	0	100	100	100	100	100	100	100	100	0	0	100	100	100	100	100	100
Bacteria	Acidobacteriota	Vicinamibacteria	Vicinamibacterales	Vicinamibacteraceae	midas_g_30578	0	0	0	100	100	100	100	100	100	100	100	0	0	100	100	100	100	100	100
Bacteria	Acidobacteriota	Vicinamibacteria	Vicinamibacterales	Vicinamibacteraceae	midas_g_30776	0	0	0	100	100	100	100	100	100	100	100	0	0	100	100	100	100	100	100
Bacteria	Acidobacteriota	Vicinamibacteria	Vicinamibacterales	Vicinamibacteraceae	midas_g_433	0	0	0	100	100	100	100	100	36.1111	100	100	0	0	100	100	100	100	100	100
Bacteria	Acidobacteriota	Vicinamibacteria	Vicinamibacterales	Vicinamibacteraceae	midas_g_54328	0	0	0	100	100	100	100	100	0	100	100	0	0	100	100	100	100	100	100
Bacteria	Actinobacteriota	Acidimicrobiia	Actinomarinales	midas_f_591	midas_g_17757	0	0	0	100	100	100	100	100	0	100	0	0	0	100	100	100	100	100	100
Bacteria	Actinobacteriota	Acidimicrobiia	Actinomarinales	midas_f_591	midas_g_28290	0	0	0	100	100	100	100	100	0	100	100	0	100	100	100	100	100	100	100
Bacteria	Actinobacteriota	Acidimicrobiia	Actinomarinales	midas_f_591	midas_g_4688	0	0	0	100	100	100	100	100	0	100	0	0	0	100	100	100	100	100	100
Bacteria	Actinobacteriota	Acidimicrobiia	Actinomarinales	midas_f_591	midas_g_48794	0	0	0	100	100	100	100	100	0	100	100	0	100	100	100	100	100	100	100
Bacteria	Actinobacteriota	Acidimicrobiia	Actinomarinales	midas_f_591	midas_g_52630	0	0	0	100	100	100	100	100	0	100	0	0	0	100	100	100	100	100	100
Bacteria	Actinobacteriota	Acidimicrobiia	Actinomarinales	midas_f_591	midas_g_591	0	0	0	100	100	100	100	100	0	100	15.3846	0	15.3846	100	100	100	100	100	100
Bacteria	Actinobacteriota	Acidimicrobiia	Actinomarinales	midas_f_591	midas_g_74136	0	0	0	100	100	100	100	100	0	100	0	0	0	100	100	100	100	100	100
Bacteria	Actinobacteriota	Acidimicrobiia	Actinomarinales	midas_f_591	midas_g_84947	0	0	0	0	0	100	100	100	0	100	0	0	0	100	0	0	0	0	100
Bacteria	Actinobacteriota	Acidimicrobiia	Actinomarinales	midas_f_591	mixed_culture_isolate_koll13	0	0	0	100	100	100	100	100	0	100	0	0	0	100	100	100	100	100	100
Bacteria	Actinobacteriota	Acidimicrobiia	IMCC26256	midas_f_2	midas_g_1065	0	0	0	0	0	100	100	100	0	100	14.2857	0	14.2857	100	100	100	100	100	100
Bacteria	Actinobacteriota	Acidimicrobiia	IMCC26256	midas_f_2	midas_g_2044	0	0	0	0	0	100	100	100	0	100	100	4.7619	100	100	100	100	100	100	100
Bacteria	Actinobacteriota	Acidimicrobiia	IMCC26256	midas_f_2	midas_g_23468	0	0	0	0	0	100	100	100	0	100	100	0	100	100	100	100	100	100	100
Bacteria	Actinobacteriota	Acidimicrobiia	IMCC26256	midas_f_2	midas_g_27246	0	0	0	0	0	100	100	100	0	100	100	100	100	100	0	0	0	0	100
Bacteria	Actinobacteriota	Acidimicrobiia	IMCC26256	midas_f_2	midas_g_290	0	0	0	0	0	100	100	100	0	100	100	0	100	100	100	100	100	100	100
Bacteria	Actinobacteriota	Acidimicrobiia	IMCC26256	midas_f_2	midas_g_3140	0	0	0	0	0	96.9697	96.9697	100	0	100	100	0	100	96.9697	100	100	100	100	100
Bacteria	Actinobacteriota	Acidimicrobiia	IMCC26256	midas_f_2	midas_g_356	0	0	0	100	100	100	100	100	0	100	100	81.25	100	100	100	100	100	100	100
Bacteria	Actinobacteriota	Acidimicrobiia	IMCC26256	midas_f_2	midas_g_366	0	0	0	100	100	100	100	100	0	100	36.3636	36.3636	36.3636	100	100	100	100	100	100
Bacteria	Actinobacteriota	Acidimicrobiia	IMCC26256	midas_f_2	midas_g_4307	0	0	0	0	0	100	100	100	0	100	95	0	95	100	100	100	100	100	100
Bacteria	Actinobacteriota	Acidimicrobiia	IMCC26256	midas_f_2	midas_g_49197	0	0	0	0	0	100	100	100	0	0	100	0	100	100	100	100	100	100	100
Bacteria	Actinobacteriota	Acidimicrobiia	IMCC26256	midas_f_2	midas_g_53529	0	0	0	0	0	100	100	100	0	100	100	100	100	100	100	100	100	100	100
Bacteria	Actinobacteriota	Acidimicrobiia	IMCC26256	midas_f_2	midas_g_653	0	0	0	100	100	100	100	100	0	100	100	0	100	100	100	100	100	100	100
Bacteria	Actinobacteriota	Acidimicrobiia	IMCC26256	midas_f_2	midas_g_66556	0	0	0	100	100	100	100	100	0	100	100	0	100	100	100	100	100	100	100
Bacteria	Actinobacteriota	Acidimicrobiia	IMCC26256	midas_f_2	midas_g_8115	0	0	0	0	0	100	100	100	0	100	66.6667	0	66.6667	100	100	100	100	100	100
Bacteria	Actinobacteriota	Acidimicrobiia	IMCC26256	midas_f_2	midas_g_85228	0	0	0	100	100	100	100	100	0	100	100	0	100	100	100	100	100	100	100
Bacteria	Actinobacteriota	Acidimicrobiia	IMCC26256	midas_f_2	midas_g_86466	0	0	0	0	0	100	100	100	0	100	100	0	100	100	0	0	0	0	100
Bacteria	Actinobacteriota	Acidimicrobiia	IMCC26256	midas_f_23228	midas_g_23228	0	0	0	0	0	100	100	100	0	100	0	0	0	100	0	0	0	0	100
Bacteria	Actinobacteriota	Acidimicrobiia	IMCC26256	midas_f_3344	midas_g_3344	0	0	0	100	100	100	100	100	0	100	92.3077	92.3077	92.3077	100	100	100	100	100	100
Bacteria	Actinobacteriota	Acidimicrobiia	IMCC26256	midas_f_3344	midas_g_41116	0	0	0	100	100	100	100	100	0	100	100	100	100	100	100	100	100	100	100
Bacteria	Actinobacteriota	Acidimicrobiia	IMCC26256	midas_f_3344	midas_g_42195	0	0	0	100	100	100	100	100	0	100	100	0	100	100	100	100	100	100	100
Bacteria	Actinobacteriota	Acidimicrobiia	IMCC26256	midas_f_3344	midas_g_53121	0	0	0	0	0	100	100	100	0	100	0	0	0	100	0	0	0	0	100
Bacteria	Actinobacteriota	Acidimicrobiia	IMCC26256	midas_f_3344	midas_g_5351	0	0	0	100	100	100	100	100	0	100	100	0	100	100	100	100	100	100	100
Bacteria	Actinobacteriota	Acidimicrobiia	IMCC26256	midas_f_3344	midas_g_6025	0	0	0	100	100	100	100	100	0	100	100	0	100	100	100	100	100	100	100
Bacteria	Actinobacteriota	Acidimicrobiia	IMCC26256	midas_f_3344	midas_g_8294	0	0	0	100	100	100	100	100	0	100	100	8.33333	100	100	100	100	100	100	100
Bacteria	Actinobacteriota	Acidimicrobiia	IMCC26256	midas_f_641	midas_g_1268	0	0	0	0	0	100	100	100	0	100	0	0	0	100	0	0	0	0	100
Bacteria	Actinobacteriota	Acidimicrobiia	IMCC26256	midas_f_641	midas_g_16974	0	0	0	0	0	100	100	100	0	100	0	0	0	100	0	0	0	0	100
Bacteria	Actinobacteriota	Acidimicrobiia	IMCC26256	midas_f_641	midas_g_20108	0	0	0	0	0	100	100	100	0	100	0	0	0	100	0	0	0	0	100
Bacteria	Actinobacteriota	Acidimicrobiia	IMCC26256	midas_f_641	midas_g_28762	0	0	0	0	0	100	100	100	0	100	0	0	0	100	0	0	0	0	100
Bacteria	Actinobacteriota	Acidimicrobiia	IMCC26256	midas_f_641	midas_g_641	0	0	0	0	0	100	100	0	0	100	0	0	0	100	0	0	0	0	0
Bacteria	Actinobacteriota	Acidimicrobiia	Microtrichales	Iamiaceae	Iamia	0	0	0	0	0	100	100	99.4286	0	100	96.5714	25.1429	96.5714	100	94.2857	94.8571	94.2857	94.2857	99.4286
Bacteria	Actinobacteriota	Acidimicrobiia	Microtrichales	Ilumatobacteraceae	CL500-29_marine_group	0	0	0	0	0	100	100	100	0	100	95.5696	9.49367	95.5696	100	0	0	0	0	100
Bacteria	Actinobacteriota	Acidimicrobiia	Microtrichales	Ilumatobacteraceae	Ilumatobacter	0	0	0	0	0	100	98.9247	100	0	100	86.0215	83.871	86.0215	100	2.15054	2.15054	2.15054	2.15054	100
Bacteria	Actinobacteriota	Acidimicrobiia	Microtrichales	Ilumatobacteraceae	midas_g_19476	0	0	0	100	100	100	100	100	0	100	100	0	100	100	100	100	100	100	100
Bacteria	Actinobacteriota	Acidimicrobiia	Microtrichales	Ilumatobacteraceae	midas_g_21	0	0	0	0	0	100	100	100	0	100	100	100	100	100	0	0	0	0	100
Bacteria	Actinobacteriota	Acidimicrobiia	Microtrichales	Ilumatobacteraceae	midas_g_2253	0	0	0	0	0	100	100	100	0	100	100	28.5714	100	100	0	0	0	0	100
Bacteria	Actinobacteriota	Acidimicrobiia	Microtrichales	Ilumatobacteraceae	midas_g_22931	0	0	0	0	0	100	100	100	0	100	100	0	100	100	100	100	100	100	100
Bacteria	Actinobacteriota	Acidimicrobiia	Microtrichales	Ilumatobacteraceae	midas_g_2412	0	0	0	0	0	100	100	100	0	100	100	100	100	100	0	0	0	0	100
Bacteria	Actinobacteriota	Acidimicrobiia	Microtrichales	Ilumatobacteraceae	midas_g_26633	0	0	0	0	0	100	100	100	0	100	100	100	100	100	0	0	0	0	100
Bacteria	Actinobacteriota	Acidimicrobiia	Microtrichales	Ilumatobacteraceae	midas_g_26940	0	0	0	0	0	100	100	100	0	100	9.09091	9.09091	9.09091	100	0	0	0	0	100
Bacteria	Actinobacteriota	Acidimicrobiia	Microtrichales	Ilumatobacteraceae	midas_g_3218	0	0	0	0	0	100	100	100	0	100	90	0	90	100	100	100	100	100	100
Bacteria	Actinobacteriota	Acidimicrobiia	Microtrichales	Ilumatobacteraceae	midas_g_38003	0	0	0	100	100	100	100	100	0	100	0	0	0	100	100	100	100	100	100
Bacteria	Actinobacteriota	Acidimicrobiia	Microtrichales	Ilumatobacteraceae	midas_g_38445	0	0	0	0	0	100	100	100	0	100	100	63.6364	100	100	100	100	100	100	100
Bacteria	Actinobacteriota	Acidimicrobiia	Microtrichales	Ilumatobacteraceae	midas_g_40300	0	0	0	0	0	100	100	100	0	100	100	100	100	100	100	100	100	100	100
Bacteria	Actinobacteriota	Acidimicrobiia	Microtrichales	Ilumatobacteraceae	midas_g_462	0	0	0	0	0	100	100	100	0	100	100	41.6667	100	100	0	0	0	0	100
Bacteria	Actinobacteriota	Acidimicrobiia	Microtrichales	Ilumatobacteraceae	midas_g_46422	0	0	0	0	0	100	100	100	0	100	100	50	100	100	100	100	100	100	100
Bacteria	Actinobacteriota	Acidimicrobiia	Microtrichales	Ilumatobacteraceae	midas_g_46659	0	0	0	0	0	100	100	100	0	100	100	0	100	100	100	100	100	100	100
Bacteria	Actinobacteriota	Acidimicrobiia	Microtrichales	Ilumatobacteraceae	midas_g_6173	0	0	0	0	0	54.5455	54.5455	100	0	100	100	0	100	54.5455	90.9091	90.9091	90.9091	90.9091	100
Bacteria	Actinobacteriota	Acidimicrobiia	Microtrichales	Ilumatobacteraceae	midas_g_70791	0	0	0	0	0	0	0	100	0	100	100	0	100	0	100	100	100	100	100
Bacteria	Actinobacteriota	Acidimicrobiia	Microtrichales	Ilumatobacteraceae	midas_g_74739	0	0	0	100	100	100	100	100	0	100	100	0	100	100	100	100	100	100	100
Bacteria	Actinobacteriota	Acidimicrobiia	Microtrichales	Ilumatobacteraceae	midas_g_81431	0	0	0	0	0	100	100	100	0	100	100	0	100	100	0	0	0	0	100
Bacteria	Actinobacteriota	Acidimicrobiia	Microtrichales	Ilumatobacteraceae	midas_g_8405	0	0	0	0	0	100	100	100	0	100	100	50	100	100	0	0	0	0	100
Bacteria	Actinobacteriota	Acidimicrobiia	Microtrichales	Ilumatobacteraceae	midas_g_87089	0	0	0	0	0	100	100	100	0	100	100	0	100	100	100	100	100	100	100
Bacteria	Actinobacteriota	Acidimicrobiia	Microtrichales	Microtrichaceae	Ca_Microthrix	0	0	0	0	0	100	100	100	0	100	100	21.875	100	100	0	0	0	0	100
Bacteria	Actinobacteriota	Acidimicrobiia	Microtrichales	Microtrichaceae	IMCC26207	0	0	0	100	100	100	100	100	0	100	100	17.931	100	100	100	100	100	100	100
Bacteria	Actinobacteriota	Acidimicrobiia	Microtrichales	Microtrichaceae	midas_g_10988	0	0	0	100	100	100	100	100	0	100	100	0	100	100	100	100	100	100	100
Bacteria	Actinobacteriota	Acidimicrobiia	Microtrichales	Microtrichaceae	midas_g_120	0	0	0	91.6667	91.6667	100	100	100	0	97.2222	100	0	100	100	91.6667	91.6667	91.6667	91.6667	100
Bacteria	Actinobacteriota	Acidimicrobiia	Microtrichales	Microtrichaceae	midas_g_1504	0	0	0	0	0	100	100	100	0	100	90.9091	0	90.9091	100	100	100	100	100	100
Bacteria	Actinobacteriota	Acidimicrobiia	Microtrichales	Microtrichaceae	midas_g_1605	0	0	0	100	100	100	100	100	0	100	100	0	100	100	100	100	100	100	100
Bacteria	Actinobacteriota	Acidimicrobiia	Microtrichales	Microtrichaceae	midas_g_17130	0	0	0	0	0	100	100	100	0	100	100	0	100	100	0	0	0	0	100
Bacteria	Actinobacteriota	Acidimicrobiia	Microtrichales	Microtrichaceae	midas_g_1877	0	0	0	2.85714	2.85714	100	100	100	0	100	100	0	100	100	100	100	100	100	100
Bacteria	Actinobacteriota	Acidimicrobiia	Microtrichales	Microtrichaceae	midas_g_19606	0	0	0	100	100	100	100	100	0	100	100	20	100	100	100	100	100	100	100
Bacteria	Actinobacteriota	Acidimicrobiia	Microtrichales	Microtrichaceae	midas_g_22106	0	0	0	0	0	100	100	100	0	100	0	0	0	100	100	100	100	100	100
Bacteria	Actinobacteriota	Acidimicrobiia	Microtrichales	Microtrichaceae	midas_g_23007	0	0	0	100	100	100	100	100	0	100	100	25	100	100	100	100	100	100	100
Bacteria	Actinobacteriota	Acidimicrobiia	Microtrichales	Microtrichaceae	midas_g_2802	0	0	0	0	0	100	100	100	0	100	100	100	100	100	100	100	100	100	100
Bacteria	Actinobacteriota	Acidimicrobiia	Microtrichales	Microtrichaceae	midas_g_29010	0	0	0	0	0	100	100	100	0	100	100	0	100	100	100	100	100	100	100
Bacteria	Actinobacteriota	Acidimicrobiia	Microtrichales	Microtrichaceae	midas_g_31701	0	0	0	0	0	100	100	100	0	100	12.5	12.5	12.5	100	100	100	100	100	100
Bacteria	Actinobacteriota	Acidimicrobiia	Microtrichales	Microtrichaceae	midas_g_3240	0	0	0	100	100	100	100	100	0	100	100	0	100	100	100	100	100	100	100
Bacteria	Actinobacteriota	Acidimicrobiia	Microtrichales	Microtrichaceae	midas_g_40127	0	0	0	100	100	100	100	100	0	100	100	100	100	100	100	100	100	100	100
Bacteria	Actinobacteriota	Acidimicrobiia	Microtrichales	Microtrichaceae	midas_g_40259	0	0	0	0	0	100	100	100	0	100	100	100	100	100	100	100	100	100	100
Bacteria	Actinobacteriota	Acidimicrobiia	Microtrichales	Microtrichaceae	midas_g_5280	0	0	0	100	100	100	100	100	0	100	100	0	100	100	100	100	100	100	100
Bacteria	Actinobacteriota	Acidimicrobiia	Microtrichales	Microtrichaceae	midas_g_5304	0	0	0	100	100	100	100	100	0	100	100	0	100	100	100	100	100	100	100
Bacteria	Actinobacteriota	Acidimicrobiia	Microtrichales	Microtrichaceae	midas_g_53396	0	0	0	0	0	100	100	100	0	100	0	0	0	100	0	0	0	0	100
Bacteria	Actinobacteriota	Acidimicrobiia	Microtrichales	Microtrichaceae	midas_g_5461	0	0	0	100	100	100	100	100	0	100	100	9.09091	100	100	100	100	100	100	100
Bacteria	Actinobacteriota	Acidimicrobiia	Microtrichales	Microtrichaceae	midas_g_6601	0	0	0	0	0	100	100	100	0	100	100	100	100	100	100	100	100	100	100
Bacteria	Actinobacteriota	Acidimicrobiia	Microtrichales	Microtrichaceae	midas_g_6917	0	0	0	100	100	100	100	100	0	100	100	100	100	100	100	100	100	100	100
Bacteria	Actinobacteriota	Acidimicrobiia	Microtrichales	Microtrichaceae	midas_g_87497	0	0	0	0	0	100	100	100	0	100	100	0	100	100	100	100	100	100	100
Bacteria	Actinobacteriota	Acidimicrobiia	Microtrichales	Microtrichaceae	Sva0996_marine_group	0	0	0	7.14286	7.14286	100	100	100	0	100	100	85.7143	100	100	100	100	100	100	100
Bacteria	Actinobacteriota	Acidimicrobiia	midas_o_2	midas_f_1575	midas_g_1575	0	0	0	100	100	100	100	100	0	100	100	0	100	100	100	100	100	100	100
Bacteria	Actinobacteriota	Acidimicrobiia	midas_o_2	midas_f_1575	midas_g_17705	0	0	0	0	0	100	100	100	0	100	100	0	100	100	100	100	100	100	100
Bacteria	Actinobacteriota	Acidimicrobiia	midas_o_2	midas_f_1575	midas_g_1897	0	0	0	100	100	100	100	100	0	100	100	0	100	100	100	100	100	100	100
Bacteria	Actinobacteriota	Acidimicrobiia	midas_o_2	midas_f_1575	midas_g_44947	0	0	0	100	100	100	100	100	0	100	0	0	0	100	100	100	100	100	100
Bacteria	Actinobacteriota	Acidimicrobiia	midas_o_2	midas_f_1575	midas_g_73032	0	0	0	100	100	100	100	100	0	100	0	0	0	100	100	100	100	100	100
Bacteria	Actinobacteriota	Acidimicrobiia	midas_o_2	midas_f_1575	midas_g_7549	0	0	0	100	100	100	100	100	0	100	0	0	0	100	100	100	100	100	100
Bacteria	Actinobacteriota	Acidimicrobiia	midas_o_2	midas_f_1575	midas_g_75898	0	0	0	100	100	100	100	100	0	100	0	0	0	100	100	100	100	100	100
Bacteria	Actinobacteriota	Acidimicrobiia	midas_o_2	midas_f_26633	midas_g_32197	0	0	0	100	100	100	100	100	0	100	0	0	0	100	100	100	100	100	100
Bacteria	Actinobacteriota	Acidimicrobiia	midas_o_2	midas_f_26633	midas_g_68974	0	0	0	100	100	100	100	100	0	100	0	0	0	100	100	100	100	100	100
Bacteria	Actinobacteriota	Acidimicrobiia	midas_o_2	midas_f_70523	midas_g_70523	0	0	0	0	0	100	100	100	0	100	0	0	0	100	0	0	0	0	100
Bacteria	Actinobacteriota	Actinobacteria	Actinomycetales	Actinomycetaceae	Actinomyces	0	0	0	100	100	95.8333	95.8333	100	0	100	100	97.9167	100	95.8333	100	100	100	100	100
Bacteria	Actinobacteriota	Actinobacteria	Actinomycetales	Actinomycetaceae	Arcanobacterium	0	0	0	100	100	100	100	100	0	100	100	100	100	100	100	100	100	100	100
Bacteria	Actinobacteriota	Actinobacteria	Actinomycetales	Actinomycetaceae	Flaviflexus	0	0	0	100	100	100	100	100	0	100	100	75	100	100	100	100	100	100	100
Bacteria	Actinobacteriota	Actinobacteria	Actinomycetales	Actinomycetaceae	midas_g_113591	0	0	0	100	100	100	100	100	0	100	100	100	100	100	100	100	100	100	100
Bacteria	Actinobacteriota	Actinobacteria	Actinomycetales	Actinomycetaceae	midas_g_114113	0	0	0	100	100	100	100	100	0	100	0	0	0	100	100	100	100	100	100
Bacteria	Actinobacteriota	Actinobacteria	Actinomycetales	Actinomycetaceae	midas_g_114790	0	0	0	100	100	100	100	100	0	100	100	100	100	100	100	100	100	100	100
Bacteria	Actinobacteriota	Actinobacteria	Actinomycetales	Actinomycetaceae	midas_g_25804	0	0	0	100	100	100	100	100	0	100	100	100	100	100	100	100	100	100	100
Bacteria	Actinobacteriota	Actinobacteria	Actinomycetales	Actinomycetaceae	midas_g_31439	0	0	0	100	100	100	100	100	0	100	100	100	100	100	100	100	100	100	100
Bacteria	Actinobacteriota	Actinobacteria	Actinomycetales	Actinomycetaceae	midas_g_343	0	0	0	100	100	100	100	100	0	100	100	100	100	100	100	100	100	100	100
Bacteria	Actinobacteriota	Actinobacteria	Actinomycetales	Actinomycetaceae	midas_g_4292	0	0	0	100	100	100	100	100	0	100	100	100	100	100	100	100	100	100	100
Bacteria	Actinobacteriota	Actinobacteria	Actinomycetales	Actinomycetaceae	midas_g_6469	0	0	0	100	100	100	100	100	0	100	100	100	100	100	100	100	100	100	100
Bacteria	Actinobacteriota	Actinobacteria	Actinomycetales	Actinomycetaceae	midas_g_951	0	0	0	100	100	100	100	100	0	100	100	100	100	100	100	100	100	100	100
Bacteria	Actinobacteriota	Actinobacteria	Actinomycetales	Actinomycetaceae	Trueperella	0	0	0	100	100	100	100	100	0	100	100	100	100	100	100	100	100	100	100
Bacteria	Actinobacteriota	Actinobacteria	Bifidobacteriales	Bifidobacteriaceae	Aeriscardovia	0	0	0	100	100	100	0	100	0	100	66.6667	66.6667	66.6667	100	100	100	100	100	100
Bacteria	Actinobacteriota	Actinobacteria	Bifidobacteriales	Bifidobacteriaceae	Bifidobacterium	0	0	0	100	100	100	0	100	0	100	100	100	100	100	100	100	100	100	100
Bacteria	Actinobacteriota	Actinobacteria	Bifidobacteriales	Bifidobacteriaceae	midas_g_92321	0	0	0	100	100	100	0	100	0	100	100	100	100	100	100	100	0	0	100
Bacteria	Actinobacteriota	Actinobacteria	Bifidobacteriales	Bifidobacteriaceae	Neoscardovia	0	0	0	100	100	100	0	100	0	100	100	100	100	100	100	100	100	100	100
Bacteria	Actinobacteriota	Actinobacteria	Corynebacteriales	Corynebacteriaceae	Corynebacterium	0	0	0	100	100	100	100	100	0	100	100	100	100	100	100	100	100	100	100
Bacteria	Actinobacteriota	Actinobacteria	Corynebacteriales	Corynebacteriaceae	Lawsonella	0	0	0	100	100	100	0	100	0	100	100	0	100	100	100	100	100	100	100
Bacteria	Actinobacteriota	Actinobacteria	Corynebacteriales	Dietziaceae	Dietzia	0	0	0	100	100	100	100	100	0	100	100	100	100	100	100	100	100	100	100
Bacteria	Actinobacteriota	Actinobacteria	Corynebacteriales	Mycobacteriaceae	Mycobacterium	0	0	0	100	100	100	74.0909	100	0	100	100	100	100	100	100	100	100	100	100
Bacteria	Actinobacteriota	Actinobacteria	Corynebacteriales	Nocardiaceae	Gordonia	0	0	0	100	100	99.3103	99.3103	100	0	100	100	94.4828	100	99.3103	100	100	100	100	100
Bacteria	Actinobacteriota	Actinobacteria	Corynebacteriales	Nocardiaceae	Millisia	0	0	0	100	100	100	100	100	0	100	100	0	100	100	100	100	100	100	100
Bacteria	Actinobacteriota	Actinobacteria	Corynebacteriales	Nocardiaceae	Nocardia	0	0	0	100	100	100	0	100	0	100	100	0	100	100	100	100	100	100	100
Bacteria	Actinobacteriota	Actinobacteria	Corynebacteriales	Nocardiaceae	Rhodococcus	0	0	0	100	100	100	100	100	0	100	100	3.0303	100	100	100	100	100	100	100
Bacteria	Actinobacteriota	Actinobacteria	Corynebacteriales	Nocardiaceae	Skermania	0	0	0	100	100	100	100	100	0	100	100	0	100	100	100	100	100	100	100
Bacteria	Actinobacteriota	Actinobacteria	Corynebacteriales	Nocardiaceae	Smaragdicoccus	0	0	0	100	100	100	100	100	0	100	100	0	100	100	100	100	100	100	100
Bacteria	Actinobacteriota	Actinobacteria	Corynebacteriales	Segniliparaceae	midas_g_69760	0	0	0	100	100	100	100	100	0	100	100	0	100	100	100	100	100	100	100
Bacteria	Actinobacteriota	Actinobacteria	Corynebacteriales	Tsukamurellaceae	Tsukamurella	0	0	0	100	100	100	100	100	0	100	100	100	100	100	100	100	100	100	100
Bacteria	Actinobacteriota	Actinobacteria	Frankiales	Frankiaceae	Jatrophihabitans	0	0	0	100	100	100	83.3333	100	0	100	100	100	100	100	83.3333	100	100	100	100
Bacteria	Actinobacteriota	Actinobacteria	Frankiales	Geodermatophilaceae	Antricoccus	0	0	0	100	100	100	100	100	0	100	100	100	100	100	100	100	100	100	100
Bacteria	Actinobacteriota	Actinobacteria	Frankiales	Nakamurellaceae	Nakamurella	0	0	0	100	100	100	100	100	0	94.1176	70.5882	70.5882	70.5882	100	100	100	100	100	100
Bacteria	Actinobacteriota	Actinobacteria	Frankiales	Sporichthyaceae	Longivirga	0	0	0	100	100	100	100	100	0	100	100	100	100	100	100	100	100	100	100
Bacteria	Actinobacteriota	Actinobacteria	Glycomycetales	Glycomycetaceae	Glycomyces	0	0	0	0	0	100	100	100	0	100	0	0	0	100	100	100	100	100	100
Bacteria	Actinobacteriota	Actinobacteria	Kineosporiales	Kineosporiaceae	Kineosporia	0	0	0	100	100	100	100	100	0	100	100	100	100	100	100	100	100	100	100
Bacteria	Actinobacteriota	Actinobacteria	Kineosporiales	Kineosporiaceae	midas_g_327	0	0	0	100	100	100	100	100	0	100	75	75	75	100	100	100	100	100	100
Bacteria	Actinobacteriota	Actinobacteria	Kineosporiales	Kineosporiaceae	Quadrisphaera	0	0	0	100	100	33.3333	33.3333	100	0	100	100	100	100	33.3333	100	100	100	100	100
Bacteria	Actinobacteriota	Actinobacteria	KIST-JJY010	midas_f_29121	midas_g_29121	0	0	0	100	100	100	100	100	0	100	100	0	100	100	100	100	100	100	100
Bacteria	Actinobacteriota	Actinobacteria	KIST-JJY010	midas_f_29121	midas_g_29207	0	0	0	100	100	100	100	100	0	100	100	100	100	100	100	100	100	100	100
Bacteria	Actinobacteriota	Actinobacteria	KIST-JJY010	midas_f_29121	midas_g_46541	0	0	0	100	100	100	100	100	0	100	100	0	100	100	100	100	100	100	100
Bacteria	Actinobacteriota	Actinobacteria	Micrococcales	AKAU3644	midas_g_5759	0	0	0	100	100	100	100	100	0	100	100	100	100	100	100	100	100	100	100
Bacteria	Actinobacteriota	Actinobacteria	Micrococcales	Beutenbergiaceae	midas_g_2342	0	0	0	100	100	100	100	100	0	100	100	100	100	100	100	100	100	100	100
Bacteria	Actinobacteriota	Actinobacteria	Micrococcales	Beutenbergiaceae	Miniimonas	0	0	0	100	100	100	100	100	0	100	100	100	100	100	100	100	100	100	100
Bacteria	Actinobacteriota	Actinobacteria	Micrococcales	Beutenbergiaceae	Salana	0	0	0	100	100	100	100	100	0	100	100	100	100	100	100	100	100	100	100
Bacteria	Actinobacteriota	Actinobacteria	Micrococcales	Beutenbergiaceae	Serinibacter	0	0	0	100	100	100	100	100	0	100	100	100	100	100	100	100	100	100	100
Bacteria	Actinobacteriota	Actinobacteria	Micrococcales	Bogoriellaceae	Bogoriella	0	0	0	100	100	100	100	100	0	100	100	100	100	100	100	100	100	100	100
Bacteria	Actinobacteriota	Actinobacteria	Micrococcales	Bogoriellaceae	Georgenia	0	0	0	100	100	100	100	100	0	100	100	100	100	100	100	100	100	100	100
Bacteria	Actinobacteriota	Actinobacteria	Micrococcales	Bogoriellaceae	midas_g_1005	0	0	0	100	100	100	100	100	0	100	100	100	100	100	100	100	100	100	100
Bacteria	Actinobacteriota	Actinobacteria	Micrococcales	Bogoriellaceae	midas_g_4335	0	0	0	100	100	100	100	100	0	100	100	100	100	100	100	100	100	100	100
Bacteria	Actinobacteriota	Actinobacteria	Micrococcales	Brevibacteriaceae	Brevibacterium	0	0	0	100	100	100	100	100	0	100	100	100	100	100	100	100	100	100	100
Bacteria	Actinobacteriota	Actinobacteria	Micrococcales	Cellulomonadaceae	Actinotalea	0	0	0	100	100	100	100	100	0	100	100	100	100	100	100	100	100	100	100
Bacteria	Actinobacteriota	Actinobacteria	Micrococcales	Cellulomonadaceae	Cellulomonas	0	0	0	100	100	100	100	100	0	100	100	100	100	100	100	100	100	100	100
Bacteria	Actinobacteriota	Actinobacteria	Micrococcales	Cellulomonadaceae	Oerskovia	0	0	0	100	100	100	100	100	0	100	100	100	100	100	100	100	100	100	100
Bacteria	Actinobacteriota	Actinobacteria	Micrococcales	Cellulomonadaceae	Pseudactinotalea	0	0	0	100	100	100	100	100	0	100	0	0	0	100	100	100	100	100	100
Bacteria	Actinobacteriota	Actinobacteria	Micrococcales	Demequinaceae	Demequina	0	0	0	100	100	100	100	100	0	100	94.1176	94.1176	94.1176	100	100	100	100	100	100
Bacteria	Actinobacteriota	Actinobacteria	Micrococcales	Demequinaceae	Lysinimicrobium	0	0	0	100	100	100	100	100	0	100	100	100	100	100	100	100	100	100	100
Bacteria	Actinobacteriota	Actinobacteria	Micrococcales	Demequinaceae	midas_g_3764	0	0	0	100	100	100	100	100	0	100	100	0	100	100	100	100	100	100	100
Bacteria	Actinobacteriota	Actinobacteria	Micrococcales	Dermabacteraceae	Brachybacterium	0	0	0	100	100	100	100	100	0	100	83.3333	0	83.3333	100	100	100	100	100	100
Bacteria	Actinobacteriota	Actinobacteria	Micrococcales	Dermacoccaceae	Flexivirga	0	0	0	100	100	100	100	100	0	100	100	100	100	100	100	100	100	100	100
Bacteria	Actinobacteriota	Actinobacteria	Micrococcales	Dermatophilaceae	Kineosphaera	0	0	0	100	100	75	100	100	0	75	75	75	75	75	100	75	100	100	100
Bacteria	Actinobacteriota	Actinobacteria	Micrococcales	Dermatophilaceae	midas_g_724	0	0	0	100	100	65.2174	65.2174	100	0	100	76.087	76.087	76.087	65.2174	100	100	100	100	100
Bacteria	Actinobacteriota	Actinobacteria	Micrococcales	Dermatophilaceae	midas_g_739	0	0	0	100	100	73.3333	73.3333	100	0	100	100	100	100	73.3333	100	100	100	100	100
Bacteria	Actinobacteriota	Actinobacteria	Micrococcales	Dermatophilaceae	Mobilicoccus	0	0	0	100	100	100	100	100	0	100	100	100	100	100	100	100	100	100	100
Bacteria	Actinobacteriota	Actinobacteria	Micrococcales	Dermatophilaceae	Piscicoccus	0	0	0	100	100	100	100	100	0	100	100	100	100	100	100	100	100	100	100
Bacteria	Actinobacteriota	Actinobacteria	Micrococcales	Intrasporangiaceae	Arsenicicoccus	0	0	0	100	100	100	100	100	0	100	100	100	100	100	100	100	100	100	100
Bacteria	Actinobacteriota	Actinobacteria	Micrococcales	Intrasporangiaceae	Humibacillus	0	0	0	100	100	100	100	100	0	100	100	100	100	100	100	100	100	100	100
Bacteria	Actinobacteriota	Actinobacteria	Micrococcales	Intrasporangiaceae	Janibacter	0	0	0	100	100	100	100	100	0	100	100	100	100	100	100	100	100	100	100
Bacteria	Actinobacteriota	Actinobacteria	Micrococcales	Intrasporangiaceae	Knoellia	0	0	0	100	100	100	100	100	0	100	0	0	0	100	100	100	100	100	100
Bacteria	Actinobacteriota	Actinobacteria	Micrococcales	Intrasporangiaceae	Lapillicoccus	0	0	0	100	100	100	100	100	0	100	100	100	100	100	100	100	100	100	100
Bacteria	Actinobacteriota	Actinobacteria	Micrococcales	Intrasporangiaceae	midas_g_99	0	0	0	100	100	100	100	100	0	100	100	100	100	100	100	100	100	100	100
Bacteria	Actinobacteriota	Actinobacteria	Micrococcales	Intrasporangiaceae	Ornithinibacter	0	0	0	100	100	100	100	100	0	100	100	100	100	100	100	100	100	100	100
Bacteria	Actinobacteriota	Actinobacteria	Micrococcales	Intrasporangiaceae	Ornithinimicrobium	0	0	0	100	100	100	100	100	0	100	100	100	100	100	100	100	100	100	100
Bacteria	Actinobacteriota	Actinobacteria	Micrococcales	Intrasporangiaceae	Pedococcus-Phycicoccus	0	0	0	100	100	100	100	100	0	100	100	33.3333	100	100	100	100	100	100	100
Bacteria	Actinobacteriota	Actinobacteria	Micrococcales	Intrasporangiaceae	Tetrasphaera	0	0	0	100	100	99.278	99.278	100	0	100	96.0289	94.5848	96.0289	99.278	100	100	100	100	100
Bacteria	Actinobacteriota	Actinobacteria	Micrococcales	Microbacteriaceae	Agreia	0	0	0	100	100	100	100	100	0	100	100	100	100	100	100	100	100	100	100
Bacteria	Actinobacteriota	Actinobacteria	Micrococcales	Microbacteriaceae	Agrococcus	0	0	0	100	100	0	100	0	0	0	0	0	0	0	100	0	0	0	0
Bacteria	Actinobacteriota	Actinobacteria	Micrococcales	Microbacteriaceae	Aurantimicrobium	0	0	0	100	100	100	100	100	0	100	100	100	100	100	100	100	100	100	100
Bacteria	Actinobacteriota	Actinobacteria	Micrococcales	Microbacteriaceae	Ca_Aquiluna	0	0	0	100	100	100	100	100	0	100	100	100	100	100	100	100	100	100	100
Bacteria	Actinobacteriota	Actinobacteria	Micrococcales	Microbacteriaceae	Chryseoglobus	0	0	0	100	100	100	100	100	0	100	100	100	100	100	100	100	100	100	100
Bacteria	Actinobacteriota	Actinobacteria	Micrococcales	Microbacteriaceae	Cryobacterium	0	0	0	100	100	100	100	100	0	100	100	100	100	100	100	100	100	100	100
Bacteria	Actinobacteriota	Actinobacteria	Micrococcales	Microbacteriaceae	Curtobacterium	0	0	0	100	100	100	100	100	0	100	100	100	100	100	100	100	100	100	100
Bacteria	Actinobacteriota	Actinobacteria	Micrococcales	Microbacteriaceae	Diaminobutyricimonas	0	0	0	100	100	100	100	100	0	100	0	0	0	100	100	100	100	100	100
Bacteria	Actinobacteriota	Actinobacteria	Micrococcales	Microbacteriaceae	Frigoribacterium	0	0	0	100	100	100	100	100	0	100	100	100	100	100	100	100	100	100	100
Bacteria	Actinobacteriota	Actinobacteria	Micrococcales	Microbacteriaceae	Galbitalea	0	0	0	100	100	100	100	100	0	100	100	100	100	100	100	100	100	100	100
Bacteria	Actinobacteriota	Actinobacteria	Micrococcales	Microbacteriaceae	Homoserinibacter	0	0	0	100	100	100	100	100	0	100	100	100	100	100	100	100	100	100	100
Bacteria	Actinobacteriota	Actinobacteria	Micrococcales	Microbacteriaceae	Humibacter	0	0	0	100	100	100	100	100	0	100	100	100	100	100	100	100	100	100	100
Bacteria	Actinobacteriota	Actinobacteria	Micrococcales	Microbacteriaceae	Klugiella	0	0	0	100	100	100	100	100	0	100	100	100	100	100	100	100	100	100	100
Bacteria	Actinobacteriota	Actinobacteria	Micrococcales	Microbacteriaceae	Leifsonia	0	0	0	86.3636	86.3636	95.4545	95.4545	100	0	100	100	77.2727	100	95.4545	86.3636	86.3636	86.3636	86.3636	100
Bacteria	Actinobacteriota	Actinobacteria	Micrococcales	Microbacteriaceae	Leucobacter	0	0	0	100	100	100	100	100	0	100	100	100	100	100	100	100	100	100	100
Bacteria	Actinobacteriota	Actinobacteria	Micrococcales	Microbacteriaceae	Luethyella	0	0	0	100	100	100	100	100	0	100	100	100	100	100	100	100	100	100	100
Bacteria	Actinobacteriota	Actinobacteria	Micrococcales	Microbacteriaceae	Lysinimonas	0	0	0	100	100	100	100	100	0	100	55.5556	55.5556	55.5556	100	100	100	100	100	100
Bacteria	Actinobacteriota	Actinobacteria	Micrococcales	Microbacteriaceae	Microbacterium	0	0	0	100	100	0	100	0	0	0	0	0	0	0	100	0	0	0	0
[truncated: 11,856 more rows]

## Sheet: Family-level
Kingdom	Phylum	Class	Order	Family	Arc_V14	Arc_V3	Arc_V35	Bac_V13a	Bac_V13b	Bac_V34	Bac_V35	Bac_V4	Bac_V45	Bac_V57a	Bac_V57b	Bac_V57c	Bac_V57d	Uni_V34	Uni_V45	Uni_V4a	Uni_V4b	Uni_V4c	Uni_V4d
[truncated: 2,212 more rows]

[truncated: 3 more sheets: Order-level, Class-level, Phylum-level]
